# Supplementary material for: Synthesis and crystal structure analysis of bis­(benzo­thia­zole-2-thiol­ato-κS)(1,10-phen­anthroline-κ2N,N′)zinc(II)
Source: Acta Crystallogr E Crystallogr Commun. 2025 Jun 24;81(Pt 7):642–5. doi: 10.1107/S2056989025005468 (PMC12230606; doi:10.1107/S2056989025005468)
Supplement: Supplementary file 1 [file e-81-00642-sup1.cif]

##############################################################################
#                                                                            #
# This CIF contains the data in a paper accepted for publication in          #
# Acta Crystallographica Section E. It conforms to the requirements of       #
# Notes for Authors for Acta Crystallographica Section E, and has been       #
# peer reviewed under the auspices of the IUCr Commission on Journals.       #
#                                                                            #
# Full details of the Crystallographic Information File format               #
# are given in the paper "The Crystallographic Information File (CIF):       #
# a New Standard Archive File for Crystallography" by S. R. Hall, F. H.      #
# Allen and I. D. Brown [Acta Cryst. (1991), A47, 655-685].                  #
#                                                                            #
# The current version of the core CIF dictionary is obtainable from          #
# ftp://ftp.iucr.org/pub/cif_core.dic.                                       #
#                                                                            #
# Software is freely available for graphical display of the structure(s)     #
# in this CIF. For information consult the CIF software page                 #
# http://www.iucr.org/resources/cif/software.                                #
#                                                                            #
# This file may be used for bona fide research purposes within the           #
# scientific community so long as proper attribution is given to the journal # 
# article from which it was obtained.                                        #
#                                                                            #
##############################################################################
data_I
_audit_creation_method
;
Olex2 1.5
(compiled 2024.02.16 svn.r378c4104 for OlexSys, GUI svn.r6928)
;
_journal_date_recd_electronic     2025-05-09
_journal_date_accepted     2025-06-18
_journal_name_full     'Acta Crystallographica, Section E'
_journal_year     2025
_journal_volume     81
_journal_issue      1
_journal_page_first     0
_journal_page_last     0
_journal_paper_category     GM
_journal_paper_doi     10.1107/S2056989025005468
_journal_coeditor_code     OX2015
_publ_contact_author_name     'Batirbay Torambetov'
_publ_contact_author_address
;
National University of Uzbekistan named after Mirzo Ulugbek, 4 University St.,
Tashkent, 100174, Uzbekistan, Physical and Material Chemistry Division,
CSIR-National Chemical Laboratory, Pune, 411008,
India
;
_publ_contact_author_email     'torambetov_b@mail.ru'
_publ_contact_author_fax     ?
_publ_contact_author_phone     '+998913042025'
_publ_section_title
;\
Synthesis and crystal structure analysis of
bis(benzothiazole-2-thiolato-\k<i>S</i>)(1,10-phenanthroline-\
\k^2^<i>N</i>,<i>N</i>')zinc(II)
;
loop_
    _publ_author_name
    _publ_author_footnote
    _publ_author_address
    'Abdullayeva, Gulchekhra' .
;
National University of Uzbekistan named after Mirzo Ulugbek, 4 University St.,
Tashkent, 100174,
Uzbekistan
;
    'Torambetov, Batirbay' .
;
National University of Uzbekistan named after Mirzo Ulugbek, 4 University St.,
Tashkent, 100174,
Uzbekistan
Physical and Material Chemistry Division,
CSIR-National Chemical Laboratory, Pune, 411008,
India
;
    'Kadirova, Shakhnoza' .
;
National University of Uzbekistan named after Mirzo Ulugbek, 4 University St.,
Tashkent, 100174,
Uzbekistan
;
    'Daminova, Shahlo' .
;
National University of Uzbekistan named after Mirzo Ulugbek, 4 University St.,
Tashkent, 100174,
Uzbekistan
Uzbekistan--Japan Innovation Center of Youth, University Street 2B, Tashkent,
100095,
Uzbekistan
;
_publ_section_synopsis
;
The coordination complex [Zn(phen)(MBT)~2~], which exhibits a distorted
tetrahedral geometry, was synthesized. Single-crystal X-ray analysis and
Hirshfeld surface analysis revealed the presence of several intermolecular
C---H...N and C---H...\p interactions.
;
_chemical_name_systematic
;\
Bis(benzothiazole-2-thiolato-\k<i>S</i>)(1,10-phenanthroline-\
\k^2^<i>N</i>,<i>N</i>')zinc(II)
;
_chemical_name_common     ?
_chemical_formula_moiety     'C26 H16 N4 S4 Zn'
_chemical_formula_sum     'C26 H16 N4 S4 Zn'
_chemical_formula_iupac     '[Zn (C7 H4 N S2)2 (C12 H8 N2)]'
_chemical_formula_weight     578.04
_chemical_melting_point     ?
_space_group_crystal_system     monoclinic
_space_group_name_H-M_alt     'C 1 2/c 1'
_space_group_name_Hall     '-C 2yc'
loop_
    _space_group_symop_operation_xyz
    'x, y, z'
    '-x, y, -z+1/2'
    'x+1/2, y+1/2, z'
    '-x+1/2, y+1/2, -z+1/2'
    '-x, -y, -z'
    'x, -y, z-1/2'
    '-x+1/2, -y+1/2, -z'
    'x+1/2, -y+1/2, z-1/2'
_cell_length_a     19.9559(9)
_cell_length_b     9.8232(5)
_cell_length_c     14.0704(7)
_cell_angle_alpha     90
_cell_angle_beta     118.6420(10)
_cell_angle_gamma     90
_cell_volume     2420.7(2)
_cell_formula_units_Z     4
_cell_measurement_reflns_used     9995
_cell_measurement_theta_min     2.33
_cell_measurement_theta_max     26.33
_cell_measurement_temperature     100(2)
_exptl_crystal_description     block
_exptl_crystal_colour     colourless
_exptl_crystal_size_max     0.080
_exptl_crystal_size_mid     0.060
_exptl_crystal_size_min     0.060
_exptl_crystal_density_diffrn     1.586
_exptl_crystal_density_meas     ?
_exptl_crystal_density_method     ?
_exptl_crystal_F_000     1176
_exptl_absorpt_coefficient_mu     1.384
_exptl_absorpt_correction_type     multi-scan
_exptl_absorpt_process_details
;
(SADABS; Krause et al., 2015)
;
_exptl_absorpt_correction_T_min     0.5248
_exptl_absorpt_correction_T_max     0.7454
_diffrn_ambient_temperature     100.00
_diffrn_source     ?
_diffrn_source_power     0.07
_diffrn_source_voltage     50.0
_diffrn_source_current     1.4
_diffrn_radiation_type     MoK\a
_diffrn_radiation_wavelength     0.71073
_diffrn_measurement_device_type     'Bruker APEXII CCD'
_diffrn_measurement_method     '\f and \w scans'
_diffrn_detector_area_resol_mean     ?
_diffrn_reflns_number     30934
_diffrn_reflns_av_R_equivalents     0.0863
_diffrn_reflns_av_unetI/netI     0.0371
_diffrn_reflns_theta_min     2.556
_diffrn_reflns_theta_max     26.396
_diffrn_reflns_theta_full     25.242
_diffrn_measured_fraction_theta_max     0.998
_diffrn_measured_fraction_theta_full     0.999
_diffrn_reflns_limit_h_min     -24
_diffrn_reflns_limit_h_max     24
_diffrn_reflns_limit_k_min     -12
_diffrn_reflns_limit_k_max     12
_diffrn_reflns_limit_l_min     -17
_diffrn_reflns_limit_l_max     17
_diffrn_standards_number     0
_refine_special_details     ?
_reflns_number_total     2479
_reflns_number_gt     2114
_reflns_threshold_expression     'I > 2\s(I)'
_refine_ls_structure_factor_coef     Fsqd
_refine_ls_matrix_type     full
_refine_ls_R_factor_all     0.0482
_refine_ls_R_factor_gt     0.0361
_refine_ls_wR_factor_gt     0.0858
_refine_ls_wR_factor_ref     0.0932
_refine_ls_goodness_of_fit_ref     1.079
_refine_ls_restrained_S_all     1.079
_refine_ls_number_reflns     2479
_refine_ls_number_parameters     160
_refine_ls_number_restraints     0
_refine_ls_hydrogen_treatment     constr
_refine_ls_weighting_scheme     calc
_refine_ls_weighting_details
              'w=1/[\s^2^(Fo^2^)+(0.0397P)^2^+6.4028P] where P=(Fo^2^+2Fc^2^)/3'
_atom_sites_solution_hydrogens     geom
_atom_sites_solution_primary     ?
_atom_sites_solution_secondary     ?
_refine_ls_shift/su_max     0.001
_refine_ls_shift/su_mean     0.000
_refine_diff_density_max     0.533
_refine_diff_density_min     -0.566
_refine_ls_extinction_method
;
<i>SHELXL2016/6</i> (Sheldrick, 2015<i>b</i>)
;
_refine_ls_extinction_coef     0.0011(3)
_refine_ls_extinction_expression
                                  'Fc^*^=kFc[1+0.001xFc^2^\l^3^/sin(2\q)]^-1/4^'
loop_
    _atom_type_symbol
    _atom_type_description
    _atom_type_scat_dispersion_real
    _atom_type_scat_dispersion_imag
    _atom_type_scat_source
    'C' 'C' 0.0033 0.0016
                         'International Tables Vol C Tables 4.2.6.8 and 6.1.1.4'
    'H' 'H' 0.0000 0.0000
                         'International Tables Vol C Tables 4.2.6.8 and 6.1.1.4'
    'N' 'N' 0.0061 0.0033
                         'International Tables Vol C Tables 4.2.6.8 and 6.1.1.4'
    'S' 'S' 0.1246 0.1234
                         'International Tables Vol C Tables 4.2.6.8 and 6.1.1.4'
    'Zn' 'Zn' 0.2839 1.4301
                         'International Tables Vol C Tables 4.2.6.8 and 6.1.1.4'
_computing_data_collection
;
APEX2 (Bruker, 2019)
;
_computing_cell_refinement
;
SAINT V8.40A (Bruker, 2019)
;
_computing_data_reduction
;
SAINT V8.40A (Bruker, 2019)
;
_computing_structure_solution
;
<i>SHELXT2014/5</i> (Sheldrick, 2015<i>a</i>)
;
_computing_structure_refinement
;
<i>SHELXL2016/6</i> (Sheldrick, 2015<i>b</i>)
;
_computing_molecular_graphics
;
Olex2 1.5 (Dolomanov <i>et al.</i>,  2009)
;
_computing_publication_material
;
Olex2 1.5 (Dolomanov <i>et al.</i>,  2009)
;
loop_
    _atom_site_type_symbol
    _atom_site_label
    _atom_site_fract_x
    _atom_site_fract_y
    _atom_site_fract_z
    _atom_site_U_iso_or_equiv
    _atom_site_adp_type
    _atom_site_calc_flag
    _atom_site_occupancy
    _atom_site_disorder_assembly
    _atom_site_disorder_group
    Zn Zn1 0.500000 0.51950(4) 0.250000 0.01817(15) Uani d 1 . .
    S S1 0.29666(4) 0.20222(7) 0.13597(6) 0.02333(19) Uani d 1 . .
    N N1 0.39011(12) 0.3587(2) 0.29326(18) 0.0182(5) Uani d 1 . .
    C C1 0.35313(15) 0.2772(3) 0.3346(2) 0.0189(6) Uani d 1 . .
    N N2 0.46554(13) 0.6818(2) 0.31279(18) 0.0180(5) Uani d 1 . .
    S S2 0.40002(4) 0.40663(7) 0.11137(5) 0.02157(18) Uani d 1 . .
    C C2 0.36580(16) 0.2815(3) 0.4411(2) 0.0225(6) Uani d 1 . .
    H H2 0.401484 0.343781 0.491642 0.027 Uiso calc 1 . .
    C C3 0.32539(17) 0.1932(3) 0.4717(2) 0.0268(6) Uani d 1 . .
    H H3 0.333635 0.195473 0.544039 0.032 Uiso calc 1 . .
    C C4 0.27273(17) 0.1008(3) 0.3983(3) 0.0294(7) Uani d 1 . .
    H H4 0.245972 0.040938 0.421358 0.035 Uiso calc 1 . .
    C C5 0.25921(17) 0.0956(3) 0.2922(2) 0.0263(6) Uani d 1 . .
    H H5 0.223334 0.033212 0.242063 0.032 Uiso calc 1 . .
    C C6 0.29951(16) 0.1843(3) 0.2609(2) 0.0216(6) Uani d 1 . .
    C C7 0.36666(15) 0.3307(3) 0.1914(2) 0.0184(5) Uani d 1 . .
    C C10 0.43160(16) 0.9233(3) 0.3852(2) 0.0214(6) Uani d 1 . .
    H H10 0.420249 1.004882 0.410930 0.026 Uiso calc 1 . .
    C C11 0.46615(15) 0.9288(3) 0.3182(2) 0.0184(5) Uani d 1 . .
    C C12 0.48230(15) 0.8048(3) 0.2842(2) 0.0168(5) Uani d 1 . .
    C C13 0.48445(16) 1.0540(3) 0.2834(2) 0.0215(6) Uani d 1 . .
    H H13 0.474609 1.138154 0.307709 0.026 Uiso calc 1 . .
    C C9 0.41457(16) 0.7996(3) 0.4129(2) 0.0234(6) Uani d 1 . .
    H H9 0.390538 0.794423 0.456981 0.028 Uiso calc 1 . .
    C C8 0.43297(16) 0.6802(3) 0.3755(2) 0.0213(6) Uani d 1 . .
    H H8 0.421575 0.594830 0.396097 0.026 Uiso calc 1 . .
loop_
    _atom_site_aniso_label
    _atom_site_aniso_U_11
    _atom_site_aniso_U_22
    _atom_site_aniso_U_33
    _atom_site_aniso_U_12
    _atom_site_aniso_U_13
    _atom_site_aniso_U_23
    Zn1 0.0208(3) 0.0147(2) 0.0191(3) 0.000 0.00969(19) 0.000
    S1 0.0229(4) 0.0248(4) 0.0183(4) -0.0073(3) 0.0067(3) -0.0024(3)
    N1 0.0168(11) 0.0182(11) 0.0205(11) 0.0002(9) 0.0097(9) -0.0001(9)
    C1 0.0156(13) 0.0179(13) 0.0227(14) 0.0018(11) 0.0088(11) 0.0004(11)
    N2 0.0190(11) 0.0157(10) 0.0193(11) -0.0006(9) 0.0091(9) -0.0010(9)
    S2 0.0231(4) 0.0227(3) 0.0192(4) -0.0037(3) 0.0104(3) -0.0009(3)
    C2 0.0206(14) 0.0247(14) 0.0222(14) 0.0015(11) 0.0102(12) -0.0025(11)
    C3 0.0263(16) 0.0347(16) 0.0240(15) 0.0017(13) 0.0158(13) 0.0015(12)
    C4 0.0263(16) 0.0333(16) 0.0344(17) -0.0019(13) 0.0191(14) 0.0050(13)
    C5 0.0207(15) 0.0267(15) 0.0282(16) -0.0039(12) 0.0092(12) 0.0014(12)
    C6 0.0178(14) 0.0226(14) 0.0221(14) -0.0016(11) 0.0076(11) 0.0003(11)
    C7 0.0171(13) 0.0164(12) 0.0191(13) 0.0028(10) 0.0065(11) -0.0002(10)
    C10 0.0208(14) 0.0207(13) 0.0210(14) 0.0032(11) 0.0087(12) -0.0022(11)
    C11 0.0173(13) 0.0176(13) 0.0166(13) 0.0016(10) 0.0052(11) -0.0009(10)
    C12 0.0127(12) 0.0176(12) 0.0171(13) -0.0009(10) 0.0048(10) 0.0011(10)
    C13 0.0209(14) 0.0149(12) 0.0272(15) 0.0009(10) 0.0104(12) -0.0011(11)
    C9 0.0226(15) 0.0252(14) 0.0247(15) 0.0001(11) 0.0132(12) -0.0013(12)
    C8 0.0211(14) 0.0204(13) 0.0239(14) -0.0011(11) 0.0119(12) 0.0000(11)
_geom_special_details
;
 All esds (except the esd in the dihedral angle between two l.s. planes)
 are estimated using the full covariance matrix.  The cell esds are taken
 into account individually in the estimation of esds in distances, angles
 and torsion angles; correlations between esds in cell parameters are only
 used when they are defined by crystal symmetry.  An approximate (isotropic)
 treatment of cell esds is used for estimating esds involving l.s. planes.
;
loop_
    _geom_bond_atom_site_label_1
    _geom_bond_atom_site_label_2
    _geom_bond_site_symmetry_2
    _geom_bond_distance
    _geom_bond_publ_flag
    Zn1 N2 . 2.093(2) ?
    Zn1 N2 2_655 2.093(2) ?
    Zn1 S2 2_655 2.2987(7) ?
    Zn1 S2 . 2.2987(7) ?
    S1 C6 . 1.740(3) ?
    S1 C7 . 1.763(3) ?
    N1 C1 . 1.392(3) ?
    N1 C7 . 1.306(4) ?
    C1 C2 . 1.395(4) ?
    C1 C6 . 1.410(4) ?
    N2 C12 . 1.364(3) ?
    N2 C8 . 1.324(4) ?
    S2 C7 . 1.728(3) ?
    C2 H2 . 0.9500 ?
    C2 C3 . 1.387(4) ?
    C3 H3 . 0.9500 ?
    C3 C4 . 1.398(4) ?
    C4 H4 . 0.9500 ?
    C4 C5 . 1.384(4) ?
    C5 H5 . 0.9500 ?
    C5 C6 . 1.393(4) ?
    C10 H10 . 0.9500 ?
    C10 C11 . 1.411(4) ?
    C10 C9 . 1.368(4) ?
    C11 C12 . 1.402(4) ?
    C11 C13 . 1.434(4) ?
    C12 C12 2_655 1.442(5) ?
    C13 C13 2_655 1.353(6) ?
    C13 H13 . 0.9500 ?
    C9 H9 . 0.9500 ?
    C9 C8 . 1.404(4) ?
    C8 H8 . 0.9500 ?
loop_
    _geom_angle_atom_site_label_1
    _geom_angle_atom_site_label_2
    _geom_angle_atom_site_label_3
    _geom_angle_site_symmetry_1
    _geom_angle_site_symmetry_3
    _geom_angle
    _geom_angle_publ_flag
    N2 Zn1 N2 . 2_655 80.71(12) ?
    N2 Zn1 S2 . 2_655 109.67(6) ?
    N2 Zn1 S2 2_655 2_655 113.49(6) ?
    N2 Zn1 S2 . . 113.49(6) ?
    N2 Zn1 S2 2_655 . 109.66(6) ?
    S2 Zn1 S2 . 2_655 122.32(4) ?
    C6 S1 C7 . . 89.44(13) ?
    C7 N1 C1 . . 110.8(2) ?
    N1 C1 C2 . . 124.9(2) ?
    N1 C1 C6 . . 115.6(2) ?
    C2 C1 C6 . . 119.5(3) ?
    C12 N2 Zn1 . . 111.95(17) ?
    C8 N2 Zn1 . . 129.67(18) ?
    C8 N2 C12 . . 118.4(2) ?
    C7 S2 Zn1 . . 95.97(9) ?
    C1 C2 H2 . . 120.6 ?
    C3 C2 C1 . . 118.8(3) ?
    C3 C2 H2 . . 120.6 ?
    C2 C3 H3 . . 119.4 ?
    C2 C3 C4 . . 121.3(3) ?
    C4 C3 H3 . . 119.4 ?
    C3 C4 H4 . . 119.7 ?
    C5 C4 C3 . . 120.6(3) ?
    C5 C4 H4 . . 119.7 ?
    C4 C5 H5 . . 120.8 ?
    C4 C5 C6 . . 118.3(3) ?
    C6 C5 H5 . . 120.8 ?
    C1 C6 S1 . . 108.9(2) ?
    C5 C6 S1 . . 129.7(2) ?
    C5 C6 C1 . . 121.4(3) ?
    N1 C7 S1 . . 115.3(2) ?
    N1 C7 S2 . . 125.2(2) ?
    S2 C7 S1 . . 119.47(15) ?
    C11 C10 H10 . . 120.3 ?
    C9 C10 H10 . . 120.3 ?
    C9 C10 C11 . . 119.5(3) ?
    C10 C11 C13 . . 123.2(2) ?
    C12 C11 C10 . . 117.4(2) ?
    C12 C11 C13 . . 119.4(2) ?
    N2 C12 C11 . . 122.7(2) ?
    N2 C12 C12 . 2_655 117.68(15) ?
    C11 C12 C12 . 2_655 119.63(15) ?
    C11 C13 H13 . . 119.5 ?
    C13 C13 C11 2_655 . 120.94(16) ?
    C13 C13 H13 2_655 . 119.5 ?
    C10 C9 H9 . . 120.3 ?
    C10 C9 C8 . . 119.4(3) ?
    C8 C9 H9 . . 120.3 ?
    N2 C8 C9 . . 122.7(3) ?
    N2 C8 H8 . . 118.6 ?
    C9 C8 H8 . . 118.6 ?
loop_
    _geom_torsion_atom_site_label_1
    _geom_torsion_atom_site_label_2
    _geom_torsion_atom_site_label_3
    _geom_torsion_atom_site_label_4
    _geom_torsion_site_symmetry_1
    _geom_torsion_site_symmetry_2
    _geom_torsion_site_symmetry_3
    _geom_torsion_site_symmetry_4
    _geom_torsion
    _geom_torsion_publ_flag
    Zn1 N2 C12 C11 . . . . -178.7(2) ?
    Zn1 N2 C12 C12 . . . 2_655 1.6(4) ?
    Zn1 N2 C8 C9 . . . . 178.7(2) ?
    Zn1 S2 C7 S1 . . . . -169.30(14) ?
    Zn1 S2 C7 N1 . . . . 9.4(2) ?
    N1 C1 C2 C3 . . . . -179.4(3) ?
    N1 C1 C6 S1 . . . . 0.0(3) ?
    N1 C1 C6 C5 . . . . 179.2(3) ?
    C1 N1 C7 S1 . . . . 0.3(3) ?
    C1 N1 C7 S2 . . . . -178.5(2) ?
    C1 C2 C3 C4 . . . . 0.1(4) ?
    C2 C1 C6 S1 . . . . -179.7(2) ?
    C2 C1 C6 C5 . . . . -0.5(4) ?
    C2 C3 C4 C5 . . . . -0.4(5) ?
    C3 C4 C5 C6 . . . . 0.2(4) ?
    C4 C5 C6 S1 . . . . 179.2(2) ?
    C4 C5 C6 C1 . . . . 0.2(4) ?
    C6 S1 C7 N1 . . . . -0.2(2) ?
    C6 S1 C7 S2 . . . . 178.61(17) ?
    C6 C1 C2 C3 . . . . 0.4(4) ?
    C7 S1 C6 C1 . . . . 0.1(2) ?
    C7 S1 C6 C5 . . . . -179.0(3) ?
    C7 N1 C1 C2 . . . . 179.5(3) ?
    C7 N1 C1 C6 . . . . -0.2(3) ?
    C10 C11 C12 N2 . . . . 0.4(4) ?
    C10 C11 C12 C12 . . . 2_655 -179.9(3) ?
    C10 C11 C13 C13 . . . 2_655 -178.0(3) ?
    C10 C9 C8 N2 . . . . -0.9(4) ?
    C11 C10 C9 C8 . . . . 1.0(4) ?
    C12 N2 C8 C9 . . . . 0.5(4) ?
    C12 C11 C13 C13 . . . 2_655 1.4(5) ?
    C13 C11 C12 N2 . . . . -179.1(3) ?
    C13 C11 C12 C12 . . . 2_655 0.6(4) ?
    C9 C10 C11 C12 . . . . -0.8(4) ?
    C9 C10 C11 C13 . . . . 178.7(3) ?
    C8 N2 C12 C11 . . . . -0.3(4) ?
    C8 N2 C12 C12 . . . 2_655 -179.9(3) ?
loop_
    _geom_hbond_atom_site_label_D
    _geom_hbond_atom_site_label_H
    _geom_hbond_atom_site_label_A
    _geom_hbond_site_symmetry_A
    _geom_hbond_distance_DH
    _geom_hbond_distance_HA
    _geom_hbond_distance_DA
    _geom_hbond_angle_DHA
    C8 H8 N1 . 0.95 2.65 3.331(3) 130
    C2 H2 S2 6_566 0.95 2.98 3.745(3) 138.2
    C5 H5 N1 4_545 0.95 2.69 3.508(4) 144.8
    C13 H13 N1 1_565 0.95 2.69 3.574(3) 154.5
    C13 H13 C7 1_565 0.95 2.74 3.416(4) 128.6
    C9 H9 S2 6_566 0.95 2.87 3.572(3) 131.2
    C5 H5 Cg2 4_545 0.95 2.93 3.674(3) 136
    C10 H10 Cg4 1_565 0.95 2.64 3.451(3) 143
    C10 H10 Cg6 1_565 0.95 2.77 3.498(3) 135
_shelx_space_group_comment
;
The symmetry employed for this shelxl refinement is uniquely defined
by the following loop, which should always be used as a source of
symmetry information in preference to the above space-group names.
They are only intended as comments.
;
_shelx_estimated_absorpt_T_min     ?
_shelx_estimated_absorpt_T_max     ?
_shelx_hkl_file
;
  -2   0   0  833.72   65.69
  -2   0   0  863.01   65.79
  -2   0   0  821.02   65.79
  -4   0   0  320.17   28.50
   4   0   0  335.27   28.50
  -4   0   0  399.16   28.40
   4   0   0  340.67   28.60
  -4   0   0  315.07   28.40
  -4   0   0  340.07   28.60
  -4   0   0  383.76   28.40
  -4   0   0  321.87   28.50
  -6   0   0   40.20    7.10
   6   0   0   45.90    7.30
  -6   0   0   51.49    8.00
  -6   0   0   49.80    7.50
  -6   0   0   56.19    7.90
   6   0   0   41.00    7.10
  -6   0   0   53.09    7.60
  -6   0   0   46.00    7.30
  -8   0   0  612.14   51.29
  -8   0   0  601.54   51.09
  -8   0   0  624.34   51.49
  -8   0   0  608.14   51.29
   8   0   0  578.24   50.99
   8   0   0  617.94   51.29
  -8   0   0  640.74   50.59
  -8   0   0  614.64   50.59
  -8   0   0  622.24   51.49
  -8   0   0  648.04   51.59
 -10   0   0 2162.88  162.18
  10   0   0 1862.21  161.68
 -10   0   0 2039.20  161.68
 -10   0   0 2159.58  162.08
 -10   0   0 2137.69  162.08
 -10   0   0 1914.81  161.68
  10   0   0 1874.01  161.98
 -10   0   0 2124.69  161.78
 -12   0   0   15.90    7.50
 -12   0   0   28.90    7.50
 -12   0   0   27.30    7.90
 -12   0   0   20.30    7.20
 -12   0   0   19.00    6.40
  12   0   0   26.10    7.80
 -12   0   0   30.80    8.00
  12   0   0   20.00    7.90
 -12   0   0   23.90    7.20
 -12   0   0   20.70    6.40
 -14   0   0  174.68   20.30
 -14   0   0  191.08   20.70
 -14   0   0  184.08   19.00
 -14   0   0  161.78   18.60
 -14   0   0  140.19   18.50
  14   0   0  144.29   19.20
  14   0   0  164.48   19.20
 -14   0   0  158.08   18.60
 -14   0   0  155.88   19.30
 -14   0   0  170.48   19.90
 -16   0   0    8.80    8.80
  16   0   0    6.30    8.60
 -16   0   0   11.90    8.20
 -16   0   0  -12.30    8.20
  16   0   0    6.50    9.10
 -18   0   0   12.10   12.70
 -18   0   0    6.10   11.40
 -18   0   0   -6.00   10.50
  18   0   0   12.30   10.20
 -18   0   0   11.70   11.40
  18   0   0  -20.20    9.00
 -20   0   0  285.37   32.00
  20   0   0  261.57   31.50
  20   0   0  265.07   32.20
 -20   0   0  319.27   33.20
  -1  -1   0  416.56   40.00
  -1  -1   0  533.75   40.00
   1  -1   0  439.26   39.90
  -1  -1   0  567.84   40.00
   1  -1   0  463.55   40.00
  -1   1   0  524.15   40.20
  -1   1   0  505.65   40.00
  -1   1   0  512.65   40.00
   1   1   0  554.74   40.20
  -1   1   0  541.05   40.30
  -1   1   0  520.45   40.10
  -1   1   0  492.75   40.00
   3  -1   0   94.99    9.30
   3  -1   0   99.29    9.70
   3  -1   0   80.59    9.10
   3  -1   0   81.39    9.00
   3  -1   0  114.09    9.50
  -3  -1   0   91.09    9.30
   3  -1   0  106.49    9.50
  -3  -1   0   89.29    9.20
   3  -1   0   91.39    9.30
  -3  -1   0  124.89   10.60
  -3  -1   0   93.79    9.20
   3  -1   0   87.39    9.40
  -3  -1   0   91.29    9.30
  -3   1   0  104.59    9.40
  -3   1   0   82.39    8.80
   3   1   0   94.99    8.90
   3   1   0   80.99    9.30
  -3   1   0   92.19    9.60
  -3   1   0   99.99    9.50
   3   1   0   86.79    8.80
  -3   1   0   84.29    9.30
   3   1   0   87.19    9.50
  -3   1   0   83.89    8.80
  -3   1   0   83.39    9.40
  -3   1   0   98.29    9.60
  -5  -1   0  944.01   77.09
   5  -1   0  900.71   76.49
   5  -1   0 1003.40   76.79
  -5  -1   0 1099.99   77.59
  -5  -1   0  985.20   76.59
  -5  -1   0  945.11   77.19
   5  -1   0 1080.09   77.19
   5  -1   0  901.21   76.99
   5  -1   0  982.30   76.59
  -5  -1   0  981.00   76.59
   5  -1   0  891.11   77.09
   5  -1   0  921.01   76.49
   5  -1   0 1088.59   77.19
  -5  -1   0 1087.69   77.69
  -5   1   0  891.21   76.99
  -5   1   0 1044.30   76.59
  -5   1   0  942.41   76.99
  -5   1   0 1028.20   76.59
  -5   1   0  906.01   77.09
  -5   1   0  947.51   76.89
   5   1   0  895.91   77.19
   5   1   0  927.01   77.19
   5   1   0  922.11   77.29
   5   1   0  920.31   76.99
  -7  -1   0 1149.58   92.29
   7  -1   0 1118.59   90.99
  -7  -1   0 1172.38   92.29
  -7  -1   0 1113.69   91.29
  -7  -1   0 1134.29   92.29
  -7  -1   0 1096.99   91.99
   7  -1   0 1292.47   92.29
   7  -1   0 1113.99   92.09
  -7  -1   0 1232.38   92.39
   7  -1   0 1130.49   92.39
   7  -1   0 1126.29   91.09
  -7  -1   0 1102.99   91.29
  -7  -1   0 1253.37   92.59
   7  -1   0 1325.87   92.29
  -7   1   0 1236.58   91.09
  -7   1   0 1176.58   92.09
  -7   1   0 1117.49   92.29
  -7   1   0 1070.29   91.49
  -7   1   0 1216.38   90.99
  -7   1   0 1052.69   91.39
  -7   1   0 1080.79   91.99
  -7   1   0 1158.78   92.09
   7   1   0 1089.09   91.99
   7   1   0 1092.99   91.89
  -9  -1   0  894.61   67.69
  -9  -1   0  790.12   66.09
   9  -1   0  836.82   65.49
   9  -1   0  824.02   65.59
   9  -1   0  792.62   66.99
  -9  -1   0  857.21   67.49
  -9  -1   0  842.82   67.19
  -9  -1   0  789.22   66.99
  -9  -1   0  874.11   67.49
  -9  -1   0  797.32   66.09
  -9  -1   0  784.62   66.89
   9  -1   0  789.42   67.09
  -9   1   0  740.93   68.49
  -9   1   0  893.51   67.19
  -9   1   0  757.52   68.49
  -9   1   0  783.32   65.19
  -9   1   0  897.21   67.39
  -9   1   0  809.12   67.29
  -9   1   0  796.82   65.39
   9   1   0  788.52   66.79
   9   1   0  769.42   66.89
  -9   1   0  839.42   67.19
 -11  -1   0  564.34   50.49
 -11  -1   0  630.64   51.89
 -11  -1   0  670.93   52.59
 -11  -1   0  654.63   52.49
 -11  -1   0  622.54   52.39
 -11  -1   0  630.34   52.19
 -11  -1   0  586.64   50.69
  11  -1   0  601.14   51.79
 -11  -1   0  617.54   51.99
  11  -1   0  567.94   51.89
 -11   1   0  633.94   51.99
 -11   1   0  591.64   51.09
  11   1   0  568.74   51.39
  11   1   0  580.64   51.69
 -11   1   0  621.04   52.29
 -11   1   0  615.44   52.09
 -11   1   0  614.04   51.99
 -11   1   0  588.24   51.09
 -13  -1   0   72.89   12.50
  13  -1   0   38.20    9.60
 -13  -1   0   50.79    9.30
 -13  -1   0   56.39   10.10
 -13  -1   0   43.50    9.40
 -13  -1   0   41.50   10.10
 -13  -1   0   81.29   12.30
  13  -1   0   51.49   11.10
 -13  -1   0   43.20    9.40
 -13  -1   0   51.19   10.90
  13   1   0   48.60   10.90
 -13   1   0   46.60   10.40
 -13   1   0   58.09   11.00
 -13   1   0   54.19   11.00
 -13   1   0   66.09   11.00
 -13   1   0   65.89   10.80
  13   1   0   53.29   10.80
 -13   1   0   50.39   10.20
 -13   1   0   70.39   11.60
 -13   1   0   36.70    9.60
 -15  -1   0   13.20    8.00
  15  -1   0   24.10    8.20
 -15  -1   0   24.90    8.40
 -15  -1   0   13.60    8.30
  15  -1   0   15.80    7.50
 -15  -1   0    3.80    7.40
 -15   1   0   21.40   10.00
 -15   1   0   23.50    9.10
 -15   1   0   21.30    9.10
 -15   1   0   23.00   10.80
  15   1   0   26.00    8.70
  15   1   0   27.80    8.60
 -17  -1   0  106.19   18.50
 -17  -1   0  105.79   17.90
  17  -1   0  134.89   21.70
  17  -1   0  113.89   19.50
 -17  -1   0  100.59   17.50
 -17  -1   0  126.19   18.50
 -17   1   0  137.79   18.40
  17   1   0  120.79   20.60
 -17   1   0  146.39   21.40
 -17   1   0  145.49   21.00
  17   1   0  143.29   21.90
 -17   1   0  126.49   17.70
  19  -1   0  336.77   34.30
  19  -1   0  316.37   34.70
 -19  -1   0  297.07   33.90
 -19  -1   0  314.47   33.90
 -19   1   0  338.77   35.00
 -19   1   0  296.37   34.50
 -21  -1   0  118.19   21.40
  21  -1   0  146.19   24.10
  21  -1   0  134.19   24.70
 -21  -1   0  157.18   24.40
 -21   1   0  195.78   25.60
 -21   1   0  219.98   26.70
   0  -2   0  757.72   66.89
   0  -2   0  994.90   67.69
   0  -2   0 1005.60   67.69
   0  -2   0  987.00   67.99
   0  -2   0  768.82   66.99
   0   2   0  786.62   67.09
   0   2   0  789.02   67.39
   0   2   0  793.42   67.49
   0   2   0  783.42   67.09
   2  -2   0 2318.37  175.78
  -2  -2   0 2227.28  175.78
  -2  -2   0 2217.68  175.68
  -2  -2   0 2303.77  175.08
   2  -2   0 2190.08  175.88
  -2  -2   0 2332.67  175.18
   2  -2   0 2172.28  175.78
   2  -2   0 2204.98  175.88
   2  -2   0 2293.57  175.88
   2  -2   0 2157.08  175.68
  -2   2   0 2166.48  175.88
   2   2   0 2101.09  175.88
   2   2   0 2083.79  175.88
   2   2   0 2268.07  175.08
  -2   2   0 2660.53  176.08
  -2   2   0 2216.98  175.88
   2   2   0 2298.87  175.18
  -2   2   0 2349.17  175.98
  -2   2   0 2195.88  175.98
  -2   2   0 2207.38  176.18
  -2   2   0 2283.47  175.78
   4  -2   0 1664.83  134.79
  -4  -2   0 1658.73  134.49
   4  -2   0 1681.53  134.69
   4  -2   0 1801.62  134.09
   4  -2   0 1800.82  135.09
  -4  -2   0 1975.20  135.29
   4  -2   0 1804.62  134.19
  -4  -2   0 1628.14  134.39
   4  -2   0 1762.12  135.19
   4  -2   0 1557.24  134.49
   4  -2   0 1601.74  134.39
  -4   2   0 1614.74  134.09
  -4   2   0 1630.94  134.69
  -4   2   0 1619.24  134.69
  -4   2   0 1976.00  134.99
  -4   2   0 1610.34  133.99
  -4   2   0 1728.63  134.89
  -4   2   0 1921.11  134.79
   4   2   0 1584.34  134.79
   4   2   0 1639.34  134.79
  -4   2   0 1718.63  134.99
  -6  -2   0    5.60    3.60
  -6  -2   0    1.50    5.00
   6  -2   0   11.50    4.60
  -6  -2   0    5.20    4.30
  -6  -2   0    8.70    4.30
   6  -2   0    3.10    4.30
   6  -2   0   -1.50    4.20
   6  -2   0    2.60    4.30
  -6  -2   0   10.20    4.10
   6  -2   0    7.30    4.70
  -6  -2   0    5.20    5.40
   6  -2   0    3.20    4.00
   6  -2   0    2.00    4.30
   6  -2   0    3.10    3.90
  -6   2   0   -0.70    3.70
  -6   2   0    4.80    4.40
  -6   2   0    9.00    4.40
  -6   2   0    4.30    3.90
  -6   2   0    6.90    4.70
  -6   2   0    8.50    4.00
  -6   2   0    3.00    4.40
  -6   2   0    3.00    3.30
  -8  -2   0 1242.58   93.99
   8  -2   0 1128.69   93.39
  -8  -2   0 1043.90   92.29
  -8  -2   0 1021.50   92.09
   8  -2   0 1097.59   93.69
  -8  -2   0 1260.27   93.99
  -8  -2   0 1148.99   93.19
   8  -2   0 1073.49   93.49
   8  -2   0 1263.87   92.99
  -8  -2   0 1143.99   93.39
   8  -2   0 1251.07   93.09
   8  -2   0 1128.19   92.39
   8  -2   0 1115.19   93.59
  -8   2   0 1128.69   93.49
   8   2   0 1177.48   93.89
  -8   2   0 1197.28   92.99
  -8   2   0 1223.28   92.59
  -8   2   0 1122.29   92.89
  -8   2   0 1169.28   93.09
  -8   2   0 1159.68   93.39
  -8   2   0 1245.88   92.49
   8   2   0 1180.08   93.79
  -8   2   0 1128.69   93.09
  10  -2   0  170.18   16.10
 -10  -2   0  133.59   15.90
 -10  -2   0  137.69   15.50
  10  -2   0  165.28   18.10
 -10  -2   0  136.69   15.60
 -10  -2   0  152.28   16.70
 -10  -2   0  164.68   18.80
 -10  -2   0  138.69   16.20
 -10  -2   0  156.38   17.00
 -10  -2   0  209.38   19.30
  10  -2   0  145.99   15.80
  10  -2   0  150.38   17.50
 -10   2   0  152.68   16.30
 -10   2   0  154.48   17.00
 -10   2   0  147.29   16.00
 -10   2   0  138.59   15.50
 -10   2   0  180.68   16.80
 -10   2   0  151.78   16.10
 -10   2   0  151.68   16.90
 -10   2   0  142.39   15.60
 -12  -2   0  902.61   79.89
 -12  -2   0  965.90   79.79
 -12  -2   0 1094.79   80.69
  12  -2   0  977.90   80.39
  12  -2   0  974.30   78.39
 -12  -2   0  967.50   79.99
 -12  -2   0  881.71   78.39
 -12  -2   0 1160.08   81.29
 -12  -2   0  844.72   78.29
 -12  -2   0  973.70   79.99
  12  -2   0  957.00   80.59
  12  -2   0 1024.50   78.49
 -12   2   0  957.90   78.19
 -12   2   0  927.41   79.29
 -12   2   0  949.01   77.99
 -12   2   0  911.31   80.19
 -12   2   0  998.30   79.89
 -12   2   0  923.61   79.99
 -12   2   0  986.30   79.99
 -12   2   0  923.81   79.39
  14  -2   0    6.50    6.60
  14  -2   0   10.60    6.00
 -14  -2   0   11.10    7.30
  14  -2   0    2.50    5.80
 -14  -2   0   -7.50    6.00
 -14  -2   0   -0.80    6.00
  14  -2   0    3.70    6.10
 -14  -2   0   13.60    7.40
 -14   2   0    1.40    6.90
 -14   2   0   -1.30    5.30
 -14   2   0   -4.90    6.70
 -14   2   0    5.00    5.70
 -14   2   0    0.70    7.60
 -16  -2   0   93.19   15.60
  16  -2   0   68.19   13.70
 -16  -2   0   61.29   13.90
 -16  -2   0   92.69   15.80
  16  -2   0   82.29   14.60
 -16  -2   0   72.49   15.00
 -16   2   0   62.09   13.10
 -16   2   0   54.99   13.10
 -16   2   0  112.99   18.90
  18  -2   0  430.26   41.10
 -18  -2   0  372.66   39.80
 -18  -2   0  400.66   41.00
 -18  -2   0  373.06   40.00
  18  -2   0  403.96   40.90
 -18  -2   0  349.67   39.40
 -18   2   0  493.25   42.70
 -18   2   0  400.56   41.20
 -20  -2   0   34.60   13.50
  20  -2   0   22.40   13.30
 -20  -2   0   13.30   11.80
  20  -2   0    3.60   11.20
 -20   2   0   23.80   12.90
 -20   2   0   13.80   12.60
   1  -3   0    6.90    3.90
  -1  -3   0   10.00    3.70
   1  -3   0    8.10    5.20
  -1  -3   0    8.10    4.50
   1  -3   0    7.10    5.50
  -1  -3   0   17.10    6.40
   1  -3   0    8.30    4.80
  -1  -3   0   15.00    6.10
   1  -3   0   13.90    5.20
   1  -3   0    7.80    5.70
   1  -3   0    8.50    4.10
  -1  -3   0    7.90    3.60
   1  -3   0    1.30    5.00
  -1  -3   0    9.60    5.00
  -1   3   0    9.10    4.30
   1   3   0   11.10    4.40
  -1   3   0    9.20    4.20
  -1   3   0   11.10    4.60
  -1   3   0    9.00    4.30
   1   3   0   10.30    4.20
  -1   3   0   10.00    3.90
  -1   3   0    2.40    3.40
   1   3   0    7.90    5.20
   1   3   0   12.80    5.10
   3  -3   0   16.20    5.60
   3  -3   0   30.00    5.60
  -3  -3   0   24.00    6.00
   3  -3   0   17.80    5.50
  -3  -3   0   24.70    7.00
  -3  -3   0   23.80    4.60
   3  -3   0   19.60    5.80
  -3  -3   0   20.70    7.00
   3  -3   0   17.50    4.80
   3  -3   0   21.50    4.60
  -3  -3   0   28.30    4.90
  -3  -3   0   23.10    6.10
   3  -3   0   18.30    5.80
   3  -3   0   23.00    4.40
  -3   3   0   25.70    5.60
  -3   3   0   24.80    5.80
  -3   3   0   14.30    6.00
   3   3   0   18.50    4.50
  -3   3   0   21.10    5.10
   3   3   0   22.00    4.70
  -3   3   0   17.40    5.90
  -3   3   0   16.30    5.80
  -3   3   0   18.80    5.30
  -3   3   0   30.60    6.80
   3   3   0   15.70    5.00
   3   3   0   15.70    5.20
   5  -3   0 4199.38  336.87
   5  -3   0 4107.19  336.67
  -5  -3   0 4797.72  337.67
   5  -3   0 4222.78  336.77
  -5  -3   0 4779.52  337.47
   5  -3   0 4341.77  337.17
   5  -3   0 4047.00  336.57
  -5  -3   0 4178.68  336.77
   5  -3   0 4453.05  335.87
   5  -3   0 4362.26  335.77
   5  -3   0 4208.88  336.87
  -5  -3   0 4044.00  336.47
   5   3   0 4141.69  337.07
  -5   3   0 4240.28  337.07
  -5   3   0 4742.23  337.07
  -5   3   0 4673.83  336.87
   5   3   0 4106.69  336.97
  -5   3   0 4235.38  336.97
  -5   3   0 4174.78  337.17
  -5   3   0 4254.17  336.87
   7  -3   0   24.70    7.90
  -7  -3   0   28.00    7.90
   7  -3   0   25.10    6.70
   7  -3   0   27.00    5.90
  -7  -3   0   27.40    7.20
   7  -3   0   28.80    5.80
   7  -3   0   22.70    7.50
   7  -3   0   23.80    6.70
   7  -3   0   33.40    7.50
   7  -3   0   29.80    6.90
  -7  -3   0   26.70    8.20
  -7  -3   0   26.90    7.90
  -7   3   0   20.10    5.70
  -7   3   0   20.50    5.40
  -7   3   0   18.80    6.10
  -7   3   0   27.70    6.70
   7   3   0   20.40    6.30
  -7   3   0   20.50    6.30
  -7   3   0   34.20    7.70
   7   3   0   29.60    6.80
  -7   3   0   30.60    7.30
  -7   3   0   27.20    6.90
   9  -3   0  438.86   41.70
  -9  -3   0  493.35   42.00
   9  -3   0  519.95   41.20
   9  -3   0  599.54   41.80
   9  -3   0  505.85   41.30
   9  -3   0  477.85   41.20
  -9  -3   0  445.16   41.00
   9  -3   0  496.05   41.40
  -9  -3   0  475.55   41.60
   9  -3   0  439.26   42.00
  -9  -3   0  439.36   41.00
  -9   3   0  479.75   40.80
   9   3   0  463.45   41.70
   9   3   0  459.15   41.90
  -9   3   0  462.05   41.60
  -9   3   0  479.05   42.00
  -9   3   0  477.45   40.90
  -9   3   0  464.55   41.50
  -9   3   0  486.15   42.20
  11  -3   0  851.11   72.09
  11  -3   0  874.21   70.59
 -11  -3   0  761.72   69.99
  11  -3   0  846.12   71.79
 -11  -3   0  727.63   69.79
  11  -3   0  949.60   70.79
  11  -3   0  871.81   70.79
 -11  -3   0  903.81   71.99
 -11  -3   0  860.71   71.59
  11  -3   0  916.31   70.59
 -11  -3   0 1022.40   72.89
 -11   3   0  814.32   71.09
 -11   3   0  744.93   71.29
  11   3   0  831.72   71.89
 -11   3   0  842.72   71.09
 -11   3   0  866.81   70.89
 -11   3   0  873.21   70.69
 -11   3   0  813.52   71.89
  11   3   0  873.61   71.99
 -13  -3   0  169.88   20.30
  13  -3   0  135.89   17.90
 -13  -3   0  126.39   17.50
 -13  -3   0  146.79   18.20
 -13  -3   0  145.19   19.60
  13  -3   0  158.48   18.80
  13  -3   0  145.89   17.20
  13  -3   0  155.38   17.40
 -13  -3   0  164.98   20.30
  13  -3   0  115.49   16.50
  13  -3   0  128.69   17.10
 -13  -3   0  144.49   17.20
 -13   3   0  139.19   16.90
 -13   3   0  135.19   17.70
 -13   3   0  139.29   16.60
 -13   3   0  143.59   18.00
 -13   3   0  139.89   18.10
 -13   3   0  156.18   17.70
 -13   3   0  126.39   17.30
 -13   3   0  136.49   17.70
 -15  -3   0  306.87   32.30
 -15  -3   0  352.16   34.40
 -15  -3   0  333.07   34.30
  15  -3   0  341.47   32.60
 -15  -3   0  266.97   32.00
  15  -3   0  312.37   33.10
  15  -3   0  339.77   33.90
  15  -3   0  340.37   32.50
 -15   3   0  370.96   34.30
 -15   3   0  367.06   32.30
 -15   3   0  343.87   33.70
 -15   3   0  348.27   31.90
  17  -3   0   20.00   10.70
  17  -3   0   15.30   10.70
 -17  -3   0   -2.60    9.40
 -17  -3   0    3.80    9.80
  17  -3   0    1.50    9.00
  17  -3   0    5.90   10.20
 -17  -3   0    4.50   10.70
 -17  -3   0   -2.00   10.10
 -17   3   0   35.40    9.30
 -17   3   0   20.90    8.60
  19  -3   0  100.79   19.60
 -19  -3   0  109.29   20.70
  19  -3   0  140.79   22.00
 -19  -3   0  124.79   21.20
 -19   3   0  108.19   16.90
 -19   3   0  119.79   21.40
 -19   3   0  144.89   22.80
 -19   3   0  147.49   19.30
 -21  -3   0    8.10   13.90
  21  -3   0   33.20   14.60
  21  -3   0   38.80   16.10
 -21  -3   0   -0.70   13.40
 -21   3   0   48.00   14.80
 -21   3   0   28.70   15.70
   0  -4   0   10.30    6.40
   0  -4   0    5.70    4.60
   0  -4   0    2.80    5.70
   0  -4   0    2.30    4.00
   0  -4   0    0.10    3.90
   0  -4   0   10.00    5.80
   0  -4   0    5.90    4.90
   0  -4   0    3.40    5.50
   0  -4   0    4.10    6.20
   0  -4   0    3.70    5.80
   0   4   0    6.00    4.80
   0   4   0    4.20    4.50
   0   4   0    4.10    4.50
   0   4   0    2.40    4.50
   2  -4   0  196.78   17.40
  -2  -4   0  163.28   18.40
   2  -4   0  179.98   17.90
   2  -4   0  150.68   16.90
   2  -4   0  167.28   18.00
   2  -4   0  154.48   16.80
  -2  -4   0  159.18   16.90
  -2  -4   0  153.88   15.30
   2  -4   0  149.69   16.00
   2  -4   0  205.98   17.20
   2  -4   0  144.79   15.90
  -2  -4   0  151.58   15.20
  -2  -4   0  201.08   18.60
  -2  -4   0  167.28   16.70
  -2   4   0  142.59   15.70
  -2   4   0  147.49   16.20
   2   4   0  138.39   16.50
  -2   4   0  141.19   15.70
   2   4   0  156.78   15.70
  -2   4   0  157.08   16.40
   2   4   0  155.38   16.70
  -2   4   0  157.28   16.50
   2   4   0  159.28   15.90
  -2   4   0  165.58   16.60
   4  -4   0  598.14   55.09
  -4  -4   0  800.02   56.79
   4  -4   0  654.03   55.59
  -4  -4   0  678.83   55.49
   4  -4   0  607.44   54.99
   4  -4   0  614.44   55.29
  -4  -4   0  763.42   56.79
  -4  -4   0  643.34   53.79
   4  -4   0  631.14   55.49
  -4  -4   0  634.54   53.69
   4  -4   0  659.03   55.39
  -4  -4   0  679.43   55.49
   4  -4   0  764.82   54.19
  -4   4   0  598.14   55.79
  -4   4   0  663.03   55.39
   4   4   0  668.63   53.99
  -4   4   0  603.84   55.59
   4   4   0  672.73   55.99
  -4   4   0  662.43   55.69
  -4   4   0  801.52   56.19
  -4   4   0  638.84   55.49
   4   4   0  664.63   55.69
  -4   4   0  680.03   55.39
   4   4   0  670.73   54.09
  -6  -4   0 1867.91  153.78
   6  -4   0 1793.62  153.58
   6  -4   0 1784.32  152.08
   6  -4   0 1951.60  153.98
  -6  -4   0 1819.92  153.48
   6  -4   0 1842.02  154.08
   6  -4   0 1823.72  152.18
   6  -4   0 1942.41  153.78
   6  -4   0 1838.02  153.68
   6  -4   0 1807.72  153.68
  -6  -4   0 2118.59  154.78
  -6  -4   0 2122.49  154.58
  -6   4   0 1971.70  153.88
  -6   4   0 1949.10  154.08
  -6   4   0 2113.19  154.08
   6   4   0 1918.91  154.28
   6   4   0 1946.11  154.18
  -6   4   0 2161.48  154.08
  -6   4   0 1992.70  154.28
  -6   4   0 1995.70  154.38
   8  -4   0   58.29   11.10
   8  -4   0   54.19    9.10
   8  -4   0   68.69   10.50
   8  -4   0   56.59    9.10
   8  -4   0   63.59   10.70
  -8  -4   0   57.09   10.20
  -8  -4   0   78.89   12.30
  -8  -4   0   58.29   10.40
  -8  -4   0   67.69   11.70
   8  -4   0   69.09   10.70
   8  -4   0   62.09   11.40
   8  -4   0   56.89   10.20
  -8   4   0   61.69   10.20
  -8   4   0   58.09   10.60
  -8   4   0   61.59   10.50
  -8   4   0   66.79   11.10
   8   4   0   49.10    9.80
  -8   4   0   65.79   11.20
   8   4   0   49.70    9.80
  -8   4   0   59.69   10.90
  10  -4   0   55.59   10.00
 -10  -4   0   49.90    9.50
  10  -4   0   56.09   10.10
 -10  -4   0   53.89   12.60
 -10  -4   0   75.69   13.50
 -10  -4   0   53.39   10.30
 -10  -4   0   62.99   14.10
  10  -4   0   48.20    8.70
  10  -4   0   77.29   13.60
 -10  -4   0   65.69   12.80
  10  -4   0   86.39   14.20
  10  -4   0   67.89   10.90
  10  -4   0   45.90    9.90
  10  -4   0   52.19    9.20
 -10   4   0   81.19   11.30
 -10   4   0   49.10    9.80
 -10   4   0   50.39    9.40
 -10   4   0   60.79   11.00
 -10   4   0   55.99   12.80
  10   4   0   60.59   11.60
 -10   4   0   48.30   12.90
  10   4   0   47.60   10.80
 -10   4   0   89.99   12.20
 -10   4   0   64.29   10.20
 -12  -4   0   33.70   10.90
 -12  -4   0   58.59   11.70
 -12  -4   0   52.79   12.20
 -12  -4   0   78.19   14.60
  12  -4   0   57.99   12.30
 -12  -4   0   57.49   11.30
  12  -4   0   61.09   12.30
  12  -4   0   56.49   10.00
  12  -4   0   60.99   11.10
 -12  -4   0  101.69   16.30
  12  -4   0   80.49   12.60
  12  -4   0   69.49   11.50
  12  -4   0   70.19   11.50
 -12   4   0   74.79   12.20
  12   4   0   58.49   12.40
 -12   4   0   61.29   11.30
 -12   4   0   49.70   11.00
 -12   4   0   58.99   10.60
  12   4   0   46.90   11.70
 -12   4   0   76.29   12.00
 -12   4   0   55.29   10.60
 -14  -4   0  739.73   61.49
  14  -4   0  663.03   59.29
  14  -4   0  676.43   59.69
  14  -4   0  658.73   58.99
 -14  -4   0  701.63   61.49
  14  -4   0  682.23   59.69
  14  -4   0  670.83   60.89
  14  -4   0  754.32   61.99
 -14   4   0  735.13   61.19
 -14   4   0  702.73   59.69
 -14   4   0  651.03   59.49
 -14   4   0  655.13   59.79
 -14   4   0  678.73   59.29
 -14   4   0  730.93   61.09
 -16  -4   0  168.98   22.70
  16  -4   0  155.48   23.60
 -16  -4   0  122.59   21.90
  16  -4   0  145.79   23.40
 -16  -4   0  146.39   20.80
  16  -4   0  152.48   21.30
  16  -4   0  155.78   20.40
 -16  -4   0  140.39   22.00
 -16   4   0  169.08   20.70
 -16   4   0  158.48   20.60
  18  -4   0   -2.00   10.70
 -18  -4   0   -3.30    9.60
 -18  -4   0  -24.50    9.60
  18  -4   0   -5.40    9.90
 -18   4   0   -1.50    8.50
 -18   4   0  -16.20    8.20
 -20  -4   0   33.10   14.40
 -20  -4   0   -1.00   13.00
  20  -4   0   17.10   12.70
  20  -4   0   16.10   12.60
 -20   4   0   35.90   10.90
 -20   4   0   -0.80    9.80
  -1  -5   0   49.40   10.90
  -1  -5   0   48.90    8.10
  -1  -5   0   65.99   11.60
   1  -5   0   96.89   12.00
   1  -5   0   54.29    9.50
   1  -5   0   58.79    9.50
  -1  -5   0   53.79    8.40
   1  -5   0   72.89   11.90
   1  -5   0   60.19   10.80
   1  -5   0   81.79   11.40
   1  -5   0   53.19    9.70
   1  -5   0   54.39   10.40
  -1  -5   0   75.49   10.90
  -1  -5   0   64.59   10.90
   1  -5   0   94.39   12.20
   1  -5   0   47.40    9.20
  -1  -5   0   59.39   10.60
  -1  -5   0   63.39   11.40
   1   5   0   61.39   10.60
  -1   5   0   59.29   10.30
  -1   5   0   42.20    9.40
  -1   5   0   55.09    9.90
  -1   5   0   45.70    9.80
   1   5   0   62.29    9.60
   1   5   0   52.09   10.10
   1   5   0   63.39    9.60
   3  -5   0 1326.17  113.59
   3  -5   0 1282.37  112.69
   3  -5   0 1303.77  113.39
   3  -5   0 1475.65  113.59
   3  -5   0 1635.14  115.69
   3  -5   0 1634.34  115.39
  -3  -5   0 1510.95  114.09
  -3  -5   0 1663.93  115.09
  -3  -5   0 1533.95  113.99
  -3  -5   0 1391.96  112.19
  -3  -5   0 1396.86  112.09
   3  -5   0 1292.57  112.89
   3   5   0 1462.55  113.69
   3   5   0 1424.36  112.39
  -3   5   0 1332.47  113.89
  -3   5   0 1253.17  112.79
  -3   5   0 1354.06  113.09
   3   5   0 1429.26  112.29
  -3   5   0 1250.57  112.79
  -3   5   0 1412.16  113.89
  -3   5   0 1324.77  113.19
   3   5   0 1427.36  113.79
   5  -5   0  167.28   20.00
  -5  -5   0  205.18   19.20
   5  -5   0  161.98   16.10
   5  -5   0  175.48   19.10
   5  -5   0  163.88   20.00
   5  -5   0  151.88   17.30
   5  -5   0  151.08   16.20
  -5  -5   0  204.18   22.90
   5  -5   0  167.98   17.90
  -5  -5   0  173.88   18.50
  -5  -5   0  190.18   22.90
   5  -5   0  157.38   18.30
  -5   5   0  152.08   17.80
   5   5   0  179.78   16.70
  -5   5   0  151.88   18.60
  -5   5   0  194.48   19.10
  -5   5   0  166.38   18.20
   5   5   0  162.38   16.40
  -5   5   0  148.09   18.40
   5   5   0  165.08   18.70
  -5   5   0  202.38   19.60
  -5   5   0  164.38   18.00
  -5   5   0  175.28   18.10
   5   5   0  159.98   18.80
  -7  -5   0 1263.97   91.69
  -7  -5   0 1071.19   89.99
   7  -5   0 1113.59   90.19
   7  -5   0 1111.59   92.29
   7  -5   0 1088.29   89.79
   7  -5   0 1082.59   91.99
   7  -5   0  993.40   87.79
   7  -5   0 1039.00   88.09
  -7  -5   0 1110.59   90.29
   7  -5   0 1034.00   89.99
   7  -5   0 1000.10   90.19
  -7  -5   0 1259.77   91.19
  -7   5   0 1024.80   89.99
  -7   5   0 1168.68   90.69
   7   5   0 1073.19   90.69
  -7   5   0 1265.07   90.79
  -7   5   0 1040.90   89.69
   7   5   0 1078.29   90.49
  -7   5   0 1253.97   90.39
  -7   5   0 1101.59   90.49
  -7   5   0 1014.70   91.09
  -7   5   0 1031.10   90.69
  -9  -5   0   60.49   11.80
   9  -5   0   40.10    9.60
   9  -5   0   37.00   10.50
  -9  -5   0   67.59   11.70
  -9  -5   0   52.89   10.70
   9  -5   0   58.89   12.60
   9  -5   0   60.09   10.90
   9  -5   0   52.09   10.90
  -9  -5   0   43.40    9.50
   9  -5   0   57.69   13.10
   9  -5   0   40.00   10.50
  -9   5   0   49.99   10.00
  -9   5   0   52.49   10.90
  -9   5   0   58.59   10.70
   9   5   0   33.70   10.80
   9   5   0   30.70   10.60
  -9   5   0   49.50   10.10
  -9   5   0   57.19   11.00
  -9   5   0   43.70   10.10
  11  -5   0  422.16   41.80
 -11  -5   0  422.86   41.00
  11  -5   0  440.76   41.80
  11  -5   0  461.25   40.40
 -11  -5   0  523.45   44.10
  11  -5   0  434.46   39.60
  11  -5   0  465.35   41.30
  11  -5   0  438.76   41.40
  11  -5   0  507.55   41.40
  11  -5   0  466.75   41.30
  11  -5   0  444.56   39.90
 -11  -5   0  568.64   44.30
 -11  -5   0  389.76   40.90
  11  -5   0  426.46   39.30
  11   5   0  450.05   42.00
 -11   5   0  477.95   41.50
  11   5   0  416.16   41.60
 -11   5   0  423.26   42.40
 -11   5   0  437.26   42.00
 -11   5   0  459.65   41.60
 -13  -5   0  731.43   59.09
  13  -5   0  650.93   56.99
  13  -5   0  610.24   56.39
  13  -5   0  600.54   54.29
  13  -5   0  552.54   56.69
 -13  -5   0  756.12   58.89
 -13  -5   0  647.64   56.69
  13  -5   0  582.24   55.89
 -13  -5   0  598.44   55.79
  13  -5   0  628.74   56.39
  13  -5   0  709.23   55.39
  13  -5   0  648.54   54.89
 -13   5   0  592.44   54.89
 -13   5   0  653.43   55.89
 -13   5   0  596.54   54.89
 -13   5   0  665.73   55.99
  15  -5   0  112.69   18.30
  15  -5   0   94.49   14.30
 -15  -5   0   98.19   18.50
 -15  -5   0   81.49   16.70
  15  -5   0   78.49   13.90
  15  -5   0   94.59   17.20
 -15   5   0   94.09   14.40
 -15   5   0  100.49   14.90
  17  -5   0  397.26   41.90
 -17  -5   0  417.26   42.20
  17  -5   0  372.96   41.10
 -17  -5   0  347.97   40.90
 -17   5   0  478.45   40.70
 -17   5   0  442.46   40.10
  19  -5   0   86.79   20.10
  19  -5   0   75.69   18.80
 -19  -5   0   63.49   17.50
 -19  -5   0   62.89   18.20
 -19   5   0   92.79   16.10
 -19   5   0   99.29   15.80
   0  -6   0  104.89   14.90
   0  -6   0   94.59   14.30
   0  -6   0   94.99   14.90
   0  -6   0   84.99   13.20
   0  -6   0   81.89   11.60
   0  -6   0   81.19   13.90
   0  -6   0   79.89   12.90
   0  -6   0  103.69   14.40
   0  -6   0   74.79   13.20
   0  -6   0   83.29   11.80
   0   6   0   89.29   13.30
   0   6   0   72.29   12.50
   0   6   0   70.79   12.10
   0   6   0   66.79   12.50
   2  -6   0  185.78   20.20
   2  -6   0  125.39   17.00
  -2  -6   0  167.18   19.00
  -2  -6   0  119.39   15.60
   2  -6   0  145.39   16.80
  -2  -6   0  142.29   16.00
  -2  -6   0  165.68   18.60
  -2  -6   0  156.48   17.80
   2  -6   0  141.49   16.40
   2  -6   0  143.79   17.80
  -2  -6   0  150.48   19.10
   2  -6   0  201.88   18.50
   2  -6   0  146.49   17.30
   2  -6   0  172.48   18.00
  -2  -6   0  187.28   20.10
   2  -6   0  176.68   17.60
  -2  -6   0  183.98   19.10
   2  -6   0  157.08   18.90
  -2   6   0  137.89   17.40
   2   6   0  122.39   16.50
   2   6   0  155.08   17.70
   2   6   0  123.99   16.80
  -2   6   0  150.98   17.50
   2   6   0  142.49   17.30
  -2   6   0  125.29   16.90
  -2   6   0  148.79   17.40
   4  -6   0  274.27   26.80
   4  -6   0  226.38   26.10
  -4  -6   0  257.67   25.00
  -4  -6   0  302.57   28.10
  -4  -6   0  276.37   27.40
   4  -6   0  265.67   26.50
   4  -6   0  245.68   26.50
   4  -6   0  286.37   26.90
   4  -6   0  269.17   25.90
  -4  -6   0  268.17   25.20
  -4  -6   0  275.57   27.10
   4  -6   0  266.07   26.40
   4  -6   0  252.57   25.40
  -4  -6   0  319.27   28.70
   4   6   0  297.17   25.70
  -4   6   0  250.47   26.00
  -4   6   0  270.37   27.20
   4   6   0  263.77   27.00
   4   6   0  278.77   25.70
  -4   6   0  332.67   27.60
  -4   6   0  265.87   26.90
   4   6   0  233.18   26.20
  -4   6   0  263.77   26.10
  -6  -6   0  794.22   66.59
   6  -6   0  798.02   68.89
   6  -6   0  782.52   68.89
   6  -6   0  747.13   66.09
   6  -6   0  784.92   68.99
   6  -6   0  769.42   68.69
   6  -6   0  796.82   68.49
   6  -6   0  773.82   68.89
   6  -6   0  745.43   66.19
   6  -6   0  857.31   69.49
  -6  -6   0  765.42   69.09
  -6  -6   0  815.52   69.69
   6  -6   0  761.82   69.09
  -6  -6   0  925.81   70.89
  -6  -6   0  802.82   66.59
  -6  -6   0  908.01   70.29
   6   6   0  833.72   66.79
   6   6   0  765.52   69.19
   6   6   0  753.62   68.89
   6   6   0  846.62   66.89
  -6   6   0  845.02   69.19
  -6   6   0  863.31   69.69
  -6   6   0  937.71   69.79
  -6   6   0  816.32   70.19
  -6   6   0  968.00   69.69
  -6   6   0  860.01   70.09
   8  -6   0   -6.00    6.70
   8  -6   0    0.20    5.70
   8  -6   0    5.30    5.70
   8  -6   0    1.50    7.00
  -8  -6   0  -32.20   13.60
   8  -6   0   -0.40    7.50
   8  -6   0   16.20    8.20
  -8  -6   0    6.60    8.50
   8  -6   0    2.30    6.70
   8  -6   0    6.20    6.70
  -8  -6   0   -2.20    7.90
   8  -6   0    0.70    6.90
   8   6   0    9.30    7.70
  -8   6   0   -0.80    6.90
  -8   6   0    3.10    7.00
  -8   6   0    3.80    7.50
  -8   6   0  -12.00    5.80
  -8   6   0   15.10    8.40
  -8   6   0   -6.20    6.20
   8   6   0    7.50    7.30
  -8   6   0    6.70    8.00
  -8   6   0   -5.80    6.90
  10  -6   0   99.29   16.30
 -10  -6   0  101.99   17.50
  10  -6   0  112.89   13.80
  10  -6   0   92.89   13.10
  10  -6   0   81.29   15.50
  10  -6   0  131.99   16.40
  10  -6   0   98.69   16.50
  10  -6   0  116.09   17.70
 -10  -6   0   75.89   15.60
  10  -6   0   97.99   15.10
 -10  -6   0  116.19   18.00
 -10  -6   0   97.29   17.30
  10   6   0   82.19   15.00
 -10   6   0  105.89   21.40
 -10   6   0   96.69   20.60
  10   6   0   66.89   14.10
 -10   6   0  138.29   17.40
 -10   6   0  119.39   17.00
  12  -6   0   -4.50    7.80
 -12  -6   0   -1.60   11.50
  12  -6   0   11.20    9.60
 -12  -6   0   -9.70   10.70
 -12  -6   0   18.20    9.80
 -12  -6   0    5.20    8.50
  12  -6   0    9.60    8.40
  12  -6   0   11.00    8.80
  12  -6   0    5.80    8.30
  12  -6   0   21.50    7.40
  12  -6   0    8.90    6.90
  12  -6   0    8.10    8.30
 -12   6   0    3.50    7.40
 -12   6   0   -0.70    7.10
  14  -6   0  144.19   20.70
  14  -6   0  190.58   23.30
  14  -6   0  201.18   23.80
  14  -6   0  218.68   23.60
 -14  -6   0  155.18   24.70
  14  -6   0  189.08   20.90
  14  -6   0  191.48   24.50
 -14  -6   0  204.48   25.60
 -14   6   0  191.48   23.20
 -14   6   0  178.88   22.80
  16  -6   0  230.38   26.90
  16  -6   0  290.07   31.10
  16  -6   0  227.58   27.00
 -16  -6   0  240.78   30.60
  16  -6   0  280.97   30.80
 -16  -6   0  237.68   30.20
 -16   6   0  250.97   34.60
 -16   6   0  285.17   35.70
 -18  -6   0  -11.10   12.50
  18  -6   0  -12.30   12.60
 -18  -6   0   -5.90   12.80
  18  -6   0    6.70   12.80
 -18   6   0   -8.70   10.50
 -18   6   0   -2.70   10.50
   1  -7   0  549.25   49.80
  -1  -7   0  529.15   49.20
  -1  -7   0  530.25   49.70
  -1  -7   0  663.63   50.99
   1  -7   0  663.03   50.79
  -1  -7   0  639.54   51.59
   1  -7   0  552.34   49.60
  -1  -7   0  599.34   50.89
  -1  -7   0  494.45   47.60
   1  -7   0  520.05   49.70
  -1  -7   0  670.43   51.49
   1  -7   0  572.14   50.79
   1  -7   0  679.23   50.59
   1  -7   0  656.63   52.19
  -1  -7   0  655.83   51.59
   1  -7   0  517.55   49.00
  -1   7   0  513.05   48.90
  -1   7   0  472.55   48.30
   1   7   0  546.15   48.60
  -1   7   0  506.95   49.10
   1   7   0  502.45   49.20
   1   7   0  501.45   48.60
   1   7   0  501.95   48.80
  -1   7   0  510.55   48.40
  -3  -7   0  135.89   19.60
   3  -7   0  132.59   17.30
   3  -7   0   94.49   16.20
  -3  -7   0  118.49   15.60
  -3  -7   0  127.69   19.20
   3  -7   0  118.59   17.10
  -3  -7   0  117.99   18.40
   3  -7   0  124.29   18.40
  -3  -7   0  148.09   15.70
   3  -7   0  118.99   17.40
  -3  -7   0  166.08   19.30
   3  -7   0  146.29   17.40
   3  -7   0  132.19   19.20
  -3  -7   0  122.79   18.40
   3  -7   0  128.69   17.20
  -3  -7   0  153.28   19.40
  -3   7   0  123.29   17.40
   3   7   0  144.69   17.20
  -3   7   0  116.99   17.80
  -3   7   0  134.79   17.40
   3   7   0  118.89   17.10
  -3   7   0  135.39   17.70
   3   7   0  117.79   17.80
   3   7   0  131.59   16.70
  -5  -7   0  845.42   72.19
  -5  -7   0  994.70   76.49
   5  -7   0  818.92   74.49
  -5  -7   0 1043.40   76.39
  -5  -7   0  867.31   72.19
   5  -7   0  896.01   74.19
   5  -7   0  847.72   71.39
   5  -7   0  832.62   73.99
   5  -7   0  821.72   74.29
  -5  -7   0  878.51   75.49
   5  -7   0  856.01   73.79
   5  -7   0  832.42   73.79
   5  -7   0  813.22   74.19
   5  -7   0  809.82   73.99
  -5  -7   0  804.72   74.69
  -5   7   0  917.81   75.69
   5   7   0  961.00   73.49
   5   7   0  862.21   72.79
  -5   7   0 1072.19   75.19
  -5   7   0  901.41   75.39
  -5   7   0  898.21   74.59
   5   7   0  841.12   74.69
   5   7   0  822.82   74.29
  -5   7   0  845.82   74.19
   7  -7   0   22.10    8.80
  -7  -7   0   24.10   10.00
   7  -7   0    9.40    8.30
  -7  -7   0    3.20    9.90
  -7  -7   0   21.60   10.60
   7  -7   0   31.80    9.20
  -7  -7   0   14.00    7.10
   7  -7   0    9.90    7.70
  -7  -7   0   24.00    9.80
   7  -7   0   16.20    9.90
   7  -7   0   25.70    9.80
   7  -7   0   14.20    7.70
  -7  -7   0   28.30    7.80
   7  -7   0    7.90    8.30
   7   7   0   16.80   10.00
   7   7   0   22.40    7.20
  -7   7   0   27.40   10.30
  -7   7   0   44.40   11.40
   7   7   0   20.70   10.50
   7   7   0   18.50    7.00
  -9  -7   0  198.48   24.30
   9  -7   0  195.48   19.80
   9  -7   0  184.18   19.50
  -9  -7   0  235.18   24.60
   9  -7   0  179.88   22.90
   9  -7   0  180.48   23.60
   9  -7   0  148.49   22.50
   9  -7   0  164.58   22.50
   9  -7   0  185.78   22.90
   9  -7   0  202.38   23.20
  -9   7   0  246.18   24.20
  -9   7   0  207.58   23.40
 -11  -7   0  115.39   20.10
  11  -7   0   77.99   16.80
  11  -7   0   87.29   13.40
  11  -7   0  105.59   17.60
  11  -7   0   91.49   15.90
  11  -7   0   94.69   16.60
  11  -7   0   86.69   16.00
  11  -7   0   84.09   13.60
  11  -7   0  100.69   18.00
 -11  -7   0   97.89   18.50
 -11   7   0   67.89   15.20
 -11   7   0   90.89   16.80
  13  -7   0   13.00    7.90
  13  -7   0   33.80   12.20
  13  -7   0   -7.00    9.00
  13  -7   0    6.30   11.90
  13  -7   0    3.60   11.30
  13  -7   0    2.30    9.20
  13  -7   0    4.10    7.40
  13  -7   0   16.40    9.50
 -15  -7   0  147.09   23.80
  15  -7   0  146.89   18.90
  15  -7   0  123.99   23.80
  15  -7   0  112.89   20.60
  15  -7   0  138.19   22.10
 -15  -7   0  152.08   23.80
  15  -7   0  192.48   22.70
  15  -7   0  118.19   18.50
 -15   7   0  171.28   22.80
 -15   7   0  194.48   23.30
  17  -7   0    9.70   12.50
 -17  -7   0   13.70   13.70
  17  -7   0    5.80   12.50
 -17  -7   0    9.00   13.30
 -17   7   0    0.00   10.90
 -17   7   0   19.70   11.90
   0  -8   0  658.43   56.79
   0  -8   0  641.24   54.79
   0  -8   0  542.55   52.69
   0  -8   0  657.03   55.89
   0  -8   0  614.44   53.79
   0  -8   0  553.54   52.49
   0  -8   0  668.13   54.99
   0  -8   0  652.53   54.39
   0   8   0  571.64   53.59
   0   8   0  520.85   52.89
   2  -8   0   22.80   11.10
   2  -8   0   -0.10    7.70
  -2  -8   0    5.30    7.50
   2  -8   0   16.60    8.00
  -2  -8   0   31.10   10.60
   2  -8   0   -3.50    7.20
   2  -8   0    9.90   10.00
  -2  -8   0    7.20    7.90
  -2  -8   0   24.10   11.90
  -2  -8   0   11.90    9.20
  -2  -8   0   29.30   11.90
   2  -8   0   12.80    7.60
  -2  -8   0   11.20    7.90
  -2  -8   0   15.10    8.70
   2   8   0   -3.70    7.30
  -2   8   0    6.80    7.50
  -2   8   0    6.70    6.50
   2   8   0   21.30    8.90
  -4  -8   0    3.30    8.80
  -4  -8   0   -6.90    7.20
   4  -8   0    3.60    7.60
   4  -8   0    0.20    6.80
   4  -8   0    7.70    7.40
   4  -8   0   10.90    7.80
  -4  -8   0   13.40   10.30
  -4  -8   0   -3.70    7.40
  -4   8   0    6.20    7.40
  -4   8   0   10.80    7.70
   4   8   0   16.10    8.60
   4   8   0    9.90    7.80
   6  -8   0    3.50    7.70
   6  -8   0   -2.90    6.90
  -6  -8   0  -20.10    6.80
  -6  -8   0   42.00   13.10
   6  -8   0   16.40    8.30
   6  -8   0    6.30    6.50
  -6  -8   0  -17.60    8.70
  -6   8   0   -6.50    6.20
  -6   8   0    1.10    6.40
   6   8   0    2.70    6.70
   6   8   0   -2.40    6.60
   8  -8   0  309.57   37.60
   8  -8   0  351.96   37.80
   8  -8   0  375.06   38.60
   8  -8   0  335.67   37.80
  -8  -8   0  392.06   36.00
  -8  -8   0  429.86   40.70
  -8  -8   0  390.06   36.30
   8  -8   0  351.56   35.10
  -8  -8   0  404.66   40.30
   8   8   0  429.66   36.20
  -8   8   0  481.65   40.10
   8   8   0  423.86   35.90
  -8   8   0  447.46   39.80
  10  -8   0    0.90    8.90
  10  -8   0    6.00    6.90
  10  -8   0    6.70    9.30
 -10  -8   0   -0.20    9.90
  10  -8   0    5.80    9.30
  10  -8   0   -1.60    8.90
 -10  -8   0   -4.80    9.60
  10  -8   0   -1.40    6.30
 -10   8   0    0.90    9.30
 -10   8   0  -14.10    8.60
  12  -8   0  172.18   24.00
  12  -8   0  137.49   18.10
  12  -8   0  148.29   18.20
  12  -8   0  173.88   22.90
 -12  -8   0  103.19   23.00
  12  -8   0  141.99   21.20
  12  -8   0  158.18   24.40
 -12  -8   0  137.89   24.00
 -12   8   0  226.88   24.80
  14  -8   0  -11.00    9.90
  14  -8   0   10.00   10.00
  14  -8   0   -6.60    8.10
  14  -8   0   -1.60   10.20
  14  -8   0   10.60   11.60
  14  -8   0  -16.40    7.60
 -14  -8   0    8.10   11.30
 -14  -8   0   23.40   13.10
 -14   8   0   13.00   10.30
 -14   8   0    4.80   10.40
 -16  -8   0   31.20   14.00
  16  -8   0   24.00   13.20
  16  -8   0    6.90   11.10
  16  -8   0   17.70   12.90
  16  -8   0   17.30   11.00
 -16  -8   0    9.00   15.20
 -16   8   0   36.00   15.30
 -16   8   0   17.10   13.50
   1  -9   0  125.79   20.60
  -1  -9   0  190.18   22.20
  -1  -9   0  125.89   20.20
   1  -9   0  127.19   19.30
  -1  -9   0  114.99   20.00
   1  -9   0   91.99   19.00
   1  -9   0  137.49   21.50
   1  -9   0  129.79   20.30
  -1  -9   0  156.58   23.00
  -1  -9   0  147.09   21.70
   1  -9   0  185.98   24.00
  -1  -9   0  142.29   20.60
   1   9   0  107.79   18.30
   1   9   0  129.09   18.80
  -1   9   0  128.49   18.90
  -1   9   0  142.09   19.80
   3  -9   0   34.80   13.20
  -3  -9   0   65.09   14.90
   3  -9   0   45.40   13.60
  -3  -9   0   40.00   13.00
  -3  -9   0   58.79   13.50
   3  -9   0   41.80   12.50
  -3  -9   0   50.59   13.80
   3  -9   0   53.09   13.70
  -3  -9   0   75.09   14.50
  -3  -9   0   29.20   10.00
  -3   9   0   45.80   12.20
  -3   9   0   53.99   13.60
   3   9   0   57.29   11.80
   3   9   0   55.09   12.10
  -5  -9   0   -8.40    9.70
   5  -9   0    8.00   12.30
  -5  -9   0  -28.90    9.20
   5  -9   0   16.10    9.90
  -5  -9   0   -0.20   10.10
  -5  -9   0    8.60   11.60
  -5  -9   0  -12.40    9.20
   5  -9   0    7.70   10.30
   5  -9   0    2.20    6.40
  -5   9   0   -9.90   14.50
   5   9   0   -8.60    8.10
   5   9   0   -4.10    7.80
  -5   9   0   -4.00   13.60
   7  -9   0  197.28   23.90
   7  -9   0  178.88   25.70
   7  -9   0  155.98   24.10
   7  -9   0  218.08   24.00
  -7  -9   0  176.78   22.20
  -7  -9   0  193.08   22.30
   7   9   0  184.08   21.40
  -7   9   0  163.58   23.70
  -7   9   0  166.18   23.80
   7   9   0  170.98   21.50
   9  -9   0   20.80   12.10
   9  -9   0   33.60   12.50
   9  -9   0   24.10   10.80
   9  -9   0    4.40   10.20
  -9  -9   0    5.80   12.20
  -9  -9   0    6.50   10.40
  -9  -9   0   -2.20   11.20
   9   9   0   38.00   10.70
   9   9   0   17.70    9.30
  -9   9   0   19.70   11.80
  -9   9   0   33.90   11.80
 -11  -9   0  103.59   20.50
  11  -9   0  135.09   26.50
  11  -9   0  117.49   20.80
 -11  -9   0  144.29   22.50
  11  -9   0  158.88   27.90
  11  -9   0  104.29   20.50
 -11   9   0  130.99   20.30
 -11   9   0  130.99   19.60
 -13  -9   0   -2.90   12.60
  13  -9   0   15.80   12.80
 -13  -9   0   -7.80   12.50
  13  -9   0    8.00    8.40
  13  -9   0   24.80   14.30
  13  -9   0   18.80    8.50
 -13   9   0   -3.10   11.20
 -13   9   0   11.30   11.60
   0 -10   0  793.12   79.49
   0 -10   0  900.11   79.49
   0 -10   0 1003.30   81.79
   0 -10   0 1063.49   83.39
   0 -10   0  881.01   79.99
   0 -10   0  875.41   79.99
   0  10   0  861.21   83.39
   0  10   0  920.01   85.19
   2 -10   0   27.10   12.80
  -2 -10   0   25.40   12.00
  -2 -10   0   28.40   11.90
  -2 -10   0   12.70   11.40
  -2 -10   0   17.60   11.90
  -2 -10   0    4.20   13.60
  -2 -10   0   35.60   14.20
   2 -10   0    5.80   11.50
   2 -10   0   37.90   13.40
   2 -10   0   36.60   13.80
  -2  10   0   23.80   10.20
   2  10   0   29.30   10.80
   2  10   0   27.00   11.50
  -2  10   0   46.70   12.10
  -4 -10   0    7.50    9.90
   4 -10   0   11.90   11.90
  -4 -10   0   28.00   12.90
   4 -10   0   31.30   13.60
  -4 -10   0   14.90   11.50
  -4 -10   0   30.80   14.00
  -4 -10   0   23.90   12.70
   4 -10   0    1.30   11.90
  -4 -10   0   19.00   13.20
   4 -10   0   22.10   12.60
  -4  10   0   17.40   10.80
   4  10   0   20.90   10.30
   4  10   0   17.80   10.50
  -4  10   0   17.30   12.00
  -6 -10   0   24.80   12.80
   6 -10   0   15.90    9.30
   6 -10   0   43.00   13.40
   6 -10   0   39.00   10.20
  -6 -10   0   28.00   13.10
  -6 -10   0   13.90   10.90
   6 -10   0   28.20   12.40
  -6 -10   0    3.50   10.60
  -6  10   0   26.20    9.70
   6  10   0   14.10    9.40
  -6  10   0   25.20   10.60
   6  10   0   -2.60    9.70
  -8 -10   0   13.10   13.00
   8 -10   0    4.00   11.50
  -8 -10   0   11.80   12.50
  -8 -10   0   -3.70   11.80
   8 -10   0    8.60   11.60
   8 -10   0    2.60   11.10
   8 -10   0   -9.80   11.20
  -8 -10   0   16.50   13.10
  -8  10   0    4.10    9.90
   8  10   0   16.20    9.50
   8  10   0    5.20    9.90
  -8  10   0   12.60   10.70
 -10 -10   0  162.48   30.00
  10 -10   0  291.87   32.10
 -10 -10   0  204.38   31.50
 -10 -10   0  172.98   30.70
 -10 -10   0  225.08   32.50
  10 -10   0  285.57   32.00
  10 -10   0  306.57   33.00
  10 -10   0  214.28   30.20
 -10  10   0  250.77   30.50
 -10  10   0  273.17   31.00
  12 -10   0   24.90   13.60
  12 -10   0  -12.20   12.70
 -12 -10   0   -8.20   14.10
 -12 -10   0    5.30   14.80
  12 -10   0  -13.00   13.80
  12 -10   0    8.30   14.10
 -12  10   0   -3.70   12.20
 -12  10   0  -24.40   10.60
  -1 -11   0   40.20   13.40
  -1 -11   0   35.00   12.80
   1 -11   0   50.29   16.70
   1 -11   0   53.69   13.90
  -1 -11   0   50.39   15.20
  -1 -11   0   21.80   13.10
   1 -11   0   53.69   14.50
   1 -11   0   48.40   15.50
  -1 -11   0   32.70   14.20
  -1 -11   0   69.99   16.30
   1  11   0   56.69   14.80
  -1  11   0   60.89   13.50
  -1  11   0   56.09   13.60
   1  11   0   59.29   14.70
  -3 -11   0   94.59   21.70
  -3 -11   0   81.59   19.70
   3 -11   0  111.59   20.50
   3 -11   0   69.39   17.30
   3 -11   0  100.09   19.30
  -3 -11   0   82.79   18.20
   3 -11   0   78.79   20.10
  -3 -11   0   72.99   18.40
  -3 -11   0   81.99   19.40
  -3 -11   0   70.19   19.40
  -3  11   0   92.39   16.90
  -3  11   0  107.79   18.70
   3  11   0   86.59   17.00
   3  11   0  117.39   18.20
   5 -11   0   33.10   15.90
  -5 -11   0   69.09   18.00
  -5 -11   0   37.90   13.90
   5 -11   0   83.09   18.00
  -5 -11   0   38.60   15.90
   5 -11   0   72.39   19.20
  -5 -11   0   43.00   15.20
  -5 -11   0   51.09   15.70
  -5 -11   0   48.20   17.10
   5 -11   0   17.20   14.10
  -5  11   0   63.79   15.80
  -5  11   0   43.20   14.60
   5  11   0   54.99   21.00
  -7 -11   0   10.50   16.10
   7 -11   0   14.80   15.50
  -7 -11   0   10.50   12.60
   7 -11   0    8.50   12.60
   7 -11   0   11.20   14.10
   7 -11   0    7.30   13.70
  -7 -11   0    0.50   15.50
  -7 -11   0   12.50   12.80
   7  11   0  -17.30   10.80
  -7  11   0    7.90   12.40
   7  11   0    5.60   11.20
  -7  11   0    1.50   12.30
  -9 -11   0   20.70   16.00
  -9 -11   0  -12.80   13.90
   9 -11   0   13.10   15.70
   9 -11   0   10.40   15.40
   9 -11   0   28.30   15.10
  -9 -11   0   11.80   14.60
   9 -11   0   25.80   16.40
  -9 -11   0   19.00   15.90
  -9  11   0   17.30   14.30
  -9  11   0   16.50   13.80
   9  11   0   10.70   11.90
   9  11   0   14.00   11.70
   0 -12   0    0.60   16.10
   0 -12   0  -13.40   12.80
   0 -12   0  -13.40   13.10
   0 -12   0   -2.00   15.00
   0  12   0  -11.40   13.20
   0  12   0   -9.80   14.60
   2 -12   0   23.70   17.50
  -2 -12   0   28.50   15.80
  -2 -12   0   26.20   18.00
  -2 -12   0   62.19   17.00
  -2 -12   0   18.50   15.20
   2 -12   0   10.40   16.50
   2 -12   0   42.20   16.30
   2 -12   0   25.00   15.60
  -2 -12   0   71.29   17.30
  -2 -12   0   31.30   16.70
   2  12   0   45.60   15.30
  -2  12   0   45.40   15.60
   2  12   0   54.89   15.90
  -2  12   0   17.60   14.70
   4 -12   0    5.40   13.40
  -4 -12   0   24.20   15.30
  -4 -12   0    1.60   13.50
   4 -12   0   -0.30   12.80
   4 -12   0   10.70   14.50
   4 -12   0   20.40   16.40
  -4 -12   0   27.50   16.00
  -4 -12   0   -3.50   16.20
  -4 -12   0   24.90   16.60
  -4 -12   0   -2.80   16.40
  -4  12   0   37.20   16.20
   4  12   0    6.20   13.90
  -4  12   0   -1.80   13.30
   4  12   0    1.70   13.80
  22   0  -1  -20.50   12.20
  22   0  -1   18.30   13.80
 -22   0   1   -9.80   13.00
 -22   0   1  -17.70   12.00
 -20   0   1    4.40    9.60
  20   0  -1   15.00    9.20
 -20   0   1  -10.10    8.90
  20   0  -1  -12.30    7.80
 -18   0   1   37.00   12.10
  18   0  -1    7.10    8.40
 -18   0   1   -4.90   11.10
 -18   0   1  -15.00    7.30
  18   0  -1    8.00    8.10
 -18   0   1   -6.30    8.40
  16   0  -1    5.90    7.40
 -16   0   1   21.70    7.20
 -16   0   1   -1.00    7.30
  16   0  -1   15.80    7.70
 -16   0   1   -1.80    6.90
  14   0  -1   -1.20    6.10
 -14   0   1    7.50    5.70
 -14   0   1    7.80    5.90
 -14   0   1    3.10    5.50
 -14   0   1   -1.50    5.70
 -14   0   1    1.10    7.00
 -14   0   1    9.10    5.70
  14   0  -1    4.40    7.00
 -14   0   1   -3.30    6.30
 -12   0   1    0.60    4.70
  12   0  -1   -0.30    5.00
 -12   0   1  -12.90    4.80
 -12   0   1    9.60    5.40
 -12   0   1   -1.90    4.50
  12   0  -1   -4.60    4.30
 -12   0   1  -10.20    4.00
 -10   0   1    5.80    4.10
  10   0  -1    3.30    3.80
  10   0  -1    0.40    4.10
 -10   0   1    0.60    4.60
 -10   0   1   -2.10    4.10
 -10   0   1    2.40    4.50
 -10   0   1   -1.80    3.70
 -10   0   1    3.60    4.60
  -8   0   1    2.50    3.40
  -8   0   1    0.40    3.50
   8   0  -1   -0.50    4.70
   8   0  -1    1.60    3.70
   8   0  -1    4.60    3.90
  -8   0   1   -5.00    4.10
  -8   0   1    7.30    3.70
   8   0  -1   -1.60    4.80
  -8   0   1    1.60    3.40
  -8   0   1   -0.80    4.10
   6   0  -1   -1.40    2.90
   6   0  -1    0.90    4.20
  -6   0   1   -3.20    3.40
  -6   0   1   -4.10    3.20
  -6   0   1   -0.70    3.30
   6   0  -1   -1.10    2.90
  -6   0   1    1.90    3.10
   6   0  -1    1.20    4.40
  -4   0   1    2.80    2.40
  -4   0   1    0.10    2.90
  -4   0   1    1.30    2.20
   4   0  -1   -2.70    2.20
  -4   0   1    0.20    2.20
  -4   0   1   -2.30    2.90
   4   0  -1    1.30    2.60
   4   0  -1   -0.50    2.40
   4   0  -1   -0.40    2.00
   4   0  -1   -0.80    2.50
   2   0  -1   -0.30    1.10
  -2   0   1   -0.60    0.90
   2   0  -1    0.30    1.00
  -2   0   1    0.00    1.00
   2   0   1    0.40    3.10
   2   0   1    1.10    2.60
   2   0   1   -2.00    2.80
   2   0   1    0.40    1.80
  -2   0  -1   -0.70    2.90
  -2   0  -1    1.70    2.80
  -2   0  -1    0.10    2.30
   2   0   1   -0.60    2.60
   2   0   1   -0.70    1.80
  -2   0  -1    0.10    2.10
  -2   0  -1    2.80    2.40
  -2   0  -1   -1.70    2.20
   4   0   1    5.20    4.10
   4   0   1   -2.70    3.40
  -4   0  -1    0.30    3.00
  -4   0  -1    1.60    3.90
  -4   0  -1   -1.70    3.90
   4   0   1   -0.80    3.40
   4   0   1   -0.90    3.40
  -4   0  -1    5.60    3.50
  -4   0  -1   -0.70    3.70
  -4   0  -1   -1.30    3.80
  -6   0  -1    1.30    3.20
   6   0   1   -2.80    4.20
  -6   0  -1   -2.80    4.10
  -6   0  -1    0.80    3.60
   6   0   1   -2.60    4.00
  -6   0  -1    0.90    3.20
   6   0   1    6.70    4.50
   6   0   1   -1.00    3.80
  -6   0  -1   -2.30    4.30
  -6   0  -1   -0.30    3.50
  -8   0  -1    0.50    7.10
  -8   0  -1   -1.70    3.40
  -8   0  -1    2.80    3.80
  -8   0  -1    7.00    5.20
  -8   0  -1   -2.80    4.50
   8   0   1    4.00    4.30
  -8   0  -1    5.40    3.70
   8   0   1   -0.60    4.20
  -8   0  -1    0.80    3.20
  -8   0  -1    1.40    4.70
  10   0   1    5.30    4.30
 -10   0  -1    0.30    4.20
  10   0   1    3.20    4.60
 -10   0  -1   -1.90    4.00
 -10   0  -1   -2.70    4.00
 -10   0  -1    2.10    5.80
 -10   0  -1    3.80    4.40
 -10   0  -1    4.00    4.60
 -10   0  -1    3.80    5.70
 -10   0  -1    0.60    4.40
  12   0   1   -0.40    6.20
  12   0   1    1.40    5.90
 -12   0  -1    1.50    5.10
 -12   0  -1   -5.90    5.50
 -12   0  -1    0.40    5.50
 -12   0  -1    3.00    6.10
 -12   0  -1  -12.20    4.70
 -12   0  -1   -4.60    5.10
 -12   0  -1    5.60    5.70
 -12   0  -1   -1.40    5.30
  14   0   1    4.80    6.60
 -14   0  -1   18.30    7.90
  14   0   1    2.40    6.40
 -14   0  -1   -0.40    6.40
 -14   0  -1  -16.70    6.60
 -14   0  -1    0.30    6.10
 -16   0  -1   30.90   11.00
 -16   0  -1    9.00    9.10
 -16   0  -1    0.90    8.90
  16   0   1    1.60    8.30
  16   0   1   -1.00    8.60
 -16   0  -1    2.40   10.40
  18   0   1    6.90    8.60
  18   0   1   11.70    9.50
 -18   0  -1    5.60    8.50
 -18   0  -1    8.00    9.20
 -20   0  -1  -13.70   10.30
  20   0   1   -1.40   11.40
 -20   0  -1   -2.80   11.30
  20   0   1    1.70   11.50
  21  -1  -1  200.48   25.50
 -21  -1   1  181.78   24.60
  21  -1  -1  190.38   26.30
 -21  -1   1  175.98   24.10
 -21   1   1  161.98   25.90
 -21   1   1  142.39   24.00
 -19  -1   1  -26.70    8.80
  19  -1  -1    9.30    9.70
  19  -1  -1   -5.80   10.30
 -19   1   1   11.60   10.60
 -19   1   1  -34.30   11.60
 -19   1   1  -34.50   11.60
 -19   1   1   19.70    9.90
 -17  -1   1   40.20   11.40
 -17  -1   1   61.29   11.20
  17  -1  -1   52.19   12.20
 -17  -1   1   46.80   11.40
 -17  -1   1   56.39   11.40
  17  -1  -1   70.49   13.50
 -17   1   1   49.20   11.40
 -17   1   1   43.90   10.70
 -17   1   1   57.39   11.80
  17   1  -1   50.79   11.70
  17   1  -1   70.29   13.10
 -17   1   1   47.50   12.10
 -15  -1   1  154.98   19.80
 -15  -1   1  164.28   18.90
 -15  -1   1  144.59   28.20
  15  -1  -1  172.98   20.50
  15  -1  -1  154.68   20.00
 -15  -1   1  162.28   18.90
 -15  -1   1  145.49   19.70
 -15  -1   1  172.68   29.50
 -15   1   1  226.18   22.60
 -15   1   1  172.58   28.60
 -15   1   1  186.78   30.60
 -15   1   1  150.08   18.90
  15   1  -1  182.38   20.30
 -15   1   1  241.18   22.70
 -15   1   1  166.08   19.00
  15   1  -1  182.88   20.60
 -13  -1   1  152.98   17.00
 -13  -1   1  147.59   16.90
 -13  -1   1   92.69   21.10
 -13  -1   1  112.79   22.30
  13  -1  -1  118.29   15.80
 -13  -1   1  133.49   15.50
  13  -1  -1  107.19   16.10
 -13  -1   1  127.69   15.40
 -13   1   1  111.79   14.20
 -13   1   1  135.69   14.60
 -13   1   1  120.09   23.00
 -13   1   1  131.39   19.30
 -13   1   1  153.48   20.70
 -13   1   1  126.89   23.40
  13   1  -1  121.99   17.10
  13   1  -1  108.99   16.20
  11  -1  -1  114.39   14.80
  11  -1  -1  108.19   14.90
 -11  -1   1  109.89   13.30
 -11  -1   1  115.49   13.50
  11  -1  -1  109.59   13.60
 -11  -1   1  114.29   13.70
 -11  -1   1  123.39   14.60
  11  -1  -1  127.99   15.00
 -11  -1   1  123.49   14.60
  11  -1  -1  118.59   12.10
 -11  -1   1  104.59   13.50
 -11   1   1  110.69   11.80
 -11   1   1   92.79   12.70
 -11   1   1  109.19   13.80
 -11   1   1  133.09   14.30
  11   1  -1   99.59   14.00
 -11   1   1  105.49   11.50
  11   1  -1  101.09   13.40
 -11   1   1   95.59   12.90
  -9  -1   1    8.70    4.20
  -9  -1   1   -1.70    3.30
  -9  -1   1   -2.40    4.80
   9  -1  -1    0.80    3.50
   9  -1  -1   -0.30    3.50
  -9  -1   1    2.10    3.20
   9  -1  -1    1.20    4.50
  -9  -1   1    5.00    4.90
   9  -1  -1    4.50    5.10
   9  -1  -1    0.60    4.40
   9  -1  -1    2.50    4.60
  -9  -1   1    3.80    3.70
  -9   1   1    3.90    4.50
  -9   1   1    1.60    3.70
   9   1  -1    3.10    4.10
  -9   1   1    1.30    3.50
  -9   1   1    5.20    4.70
  -9   1   1    2.50    2.70
  -9   1   1    3.10    3.20
   9   1  -1   -3.50    3.90
  -9   1   1    2.50    3.10
  -7  -1   1   70.09    9.00
  -7  -1   1   73.59    9.40
   7  -1  -1   74.79    9.00
   7  -1  -1   75.99    9.90
  -7  -1   1   74.39    9.30
  -7  -1   1   71.89    9.30
   7  -1  -1   83.39   10.30
   7  -1  -1   77.59   10.10
  -7  -1   1   70.69   10.20
   7  -1  -1   79.19    9.20
   7  -1  -1   93.99   10.30
  -7  -1   1   69.39   10.10
  -7   1   1   83.29    9.20
  -7   1   1   65.09    9.20
   7   1  -1   79.39    9.90
   7   1  -1   79.39   10.10
  -7   1   1   76.89    9.30
  -7   1   1   91.49    9.50
  -5  -1   1 1072.49   90.49
   5  -1  -1 1348.77   90.89
  -5  -1   1 1069.49   90.49
   5  -1  -1 1069.49   90.29
   5  -1  -1 1051.59   90.39
   5  -1  -1 1159.58   90.29
  -5  -1   1 1132.39   90.59
  -5  -1   1 1128.79   90.39
  -5  -1   1 1284.87   90.59
  -5  -1   1 1299.67   90.69
   5  -1  -1 1140.19   90.19
  -5   1   1 1087.79   90.39
  -5   1   1 1070.19   90.39
  -5   1   1 1246.38   90.29
  -5   1   1 1091.19   90.49
   5   1  -1 1112.49   90.39
   5   1  -1 1059.19   90.39
  -5   1   1 1242.08   90.19
  -5   1   1 1087.99   90.49
   3  -1  -1 2999.80  219.48
  -3  -1   1 3208.78  219.58
   3  -1  -1 3034.40  219.58
   3  -1  -1 2584.34  219.48
   3  -1  -1 2790.02  219.48
   3  -1  -1 2588.54  219.48
  -3  -1   1 3194.68  219.48
   3  -1  -1 2828.82  219.58
  -3  -1   1 2692.43  219.48
  -3  -1   1 2738.03  219.38
  -3   1   1 2816.32  219.28
  -3   1   1 3067.09  219.28
  -3   1   1 3051.79  219.28
   3   1  -1 2571.64  219.28
  -3   1   1 2569.94  219.48
   3   1  -1 2584.94  219.38
  -3   1   1 2524.65  219.38
  -3   1   1 2842.12  219.28
  -3   1   1 2683.53  219.38
  -3   1   1 3272.67  219.78
  -3   1   1 2636.64  219.48
   1  -1  -1   79.79    7.60
   1  -1  -1   75.79    7.30
  -1  -1   1   94.49    7.50
  -1  -1   1   80.09    7.30
  -1  -1   1   75.49    7.20
  -1  -1   1   81.69    7.40
   1  -1  -1   94.49    7.70
   1  -1  -1   76.69    7.50
   1  -1  -1   79.99    7.40
  -1  -1   1   82.59    7.40
  -1   1   1   68.79    7.40
   1   1  -1   66.79    7.30
   1   1  -1   85.59    7.30
  -1   1   1   81.59    7.60
   1   1  -1   76.39    7.20
   1   1  -1   79.79    7.20
   1   1  -1   70.49    7.20
  -1   1   1   67.49    7.30
  -1   1   1   65.79    7.40
   1   1  -1   89.99    7.20
  -1  -1  -1   23.20    4.30
   1  -1   1   32.80    4.50
   1  -1   1   28.60    4.90
  -1  -1  -1   22.80    4.40
   1  -1   1   36.90    4.80
   1  -1   1   25.00    4.70
  -1  -1  -1   22.60    3.40
  -1  -1  -1   22.00    4.30
   1  -1   1   22.30    3.80
  -1  -1  -1   27.40    4.70
   1  -1   1   21.00    3.80
  -1  -1  -1   28.00    3.60
   1   1   1   21.70    4.60
   1   1   1   21.40    4.20
  -1   1  -1   21.20    4.00
   1   1   1   22.60    4.50
  -1   1  -1   23.70    4.00
   1   1   1   18.10    4.10
  -1   1  -1   28.20    4.30
  -1   1  -1   26.40    4.50
   1   1   1   22.40    3.50
  -1   1  -1   27.80    4.20
   1   1   1   22.10    3.40
  -1   1  -1   21.20    4.20
  -3  -1  -1 8256.77  656.63
  -3  -1  -1 8095.99  656.53
   3  -1   1 8514.45  656.73
   3  -1   1 7749.62  656.13
  -3  -1  -1 8266.77  656.53
   3  -1   1 9740.03  656.93
  -3  -1  -1 8182.28  656.63
   3  -1   1 8433.86  656.83
   3  -1   1 7633.44  656.13
   3  -1   1 9758.22  657.03
   3   1   1 8691.03  656.73
  -3   1  -1 8132.49  656.73
   3   1   1 7842.81  656.73
  -3   1  -1 8084.39  656.63
   3   1   1 7734.63  656.63
  -3   1  -1 9392.76  656.33
   3   1   1 8730.83  656.73
  -3   1  -1 8225.08  656.73
  -3   1  -1 8062.59  656.73
  -3   1  -1 9517.95  656.43
  -3   1  -1 8644.24  656.23
  -3   1  -1 8621.74  656.13
  -5  -1  -1  676.03   48.00
  -5  -1  -1  567.84   47.30
   5  -1   1  543.55   46.30
  -5  -1  -1  534.65   46.90
   5  -1   1  541.15   46.20
  -5  -1  -1  661.63   48.00
  -5  -1  -1  541.35   47.00
  -5  -1  -1  532.55   47.00
   5  -1   1  644.14   47.60
   5  -1   1  580.44   47.10
   5  -1   1  580.34   47.20
   5  -1   1  656.43   47.90
  -5   1  -1  516.55   46.90
   5   1   1  512.45   47.20
  -5   1  -1  571.84   46.80
   5   1   1  662.43   47.70
  -5   1  -1  531.15   47.00
   5   1   1  622.54   47.40
   5   1   1  598.84   47.00
  -5   1  -1  522.65   47.10
   5   1   1  505.35   47.20
  -5   1  -1  595.24   46.70
  -5   1  -1  587.74   46.40
  -5   1  -1  528.45   47.00
   5   1   1  562.64   46.90
  -5   1  -1  591.04   46.30
   7  -1   1   33.10    7.30
   7  -1   1   49.20    8.40
  -7  -1  -1   30.00    7.70
  -7  -1  -1   32.80    6.50
  -7  -1  -1   21.50    5.90
   7  -1   1   44.00    6.40
   7  -1   1   50.39    8.00
   7  -1   1   43.40    6.70
  -7  -1  -1   37.30    7.00
  -7  -1  -1   23.60    7.40
  -7  -1  -1   38.30    6.70
   7  -1   1   48.00    8.60
  -7   1  -1   40.10    7.60
   7   1   1   42.00    7.80
  -7   1  -1   31.40    6.80
   7   1   1   35.10    7.00
  -7   1  -1   55.49    7.10
  -7   1  -1   49.50    6.90
  -7   1  -1   43.40    7.20
   7   1   1   39.00    7.90
  -7   1  -1   44.40    7.60
   9  -1   1 1698.63  137.99
  -9  -1  -1 1735.93  138.19
  -9  -1  -1 1765.42  138.19
  -9  -1  -1 1719.43  137.59
   9  -1   1 1737.23  136.29
  -9  -1  -1 1764.52  137.79
   9  -1   1 1722.13  138.19
  -9  -1  -1 1676.03  138.29
  -9  -1  -1 1792.12  138.09
  -9   1  -1 1678.93  136.19
  -9   1  -1 1826.02  137.99
  -9   1  -1 1799.42  138.09
  -9   1  -1 1697.83  138.09
   9   1   1 1715.13  137.99
  -9   1  -1 1717.33  136.19
   9   1   1 1681.13  137.69
  -9   1  -1 1757.82  137.89
  -9   1  -1 1663.63  138.19
  -9   1  -1 1706.03  137.69
  11  -1   1  187.28   22.00
 -11  -1  -1  217.38   23.10
 -11  -1  -1  219.48   21.90
 -11  -1  -1  227.78   22.00
 -11  -1  -1  223.18   23.20
 -11  -1  -1  224.58   21.80
 -11  -1  -1  265.77   23.90
 -11  -1  -1  193.98   21.70
 -11  -1  -1  216.08   23.00
  11  -1   1  200.28   22.00
  11   1   1  180.48   21.90
 -11   1  -1  229.58   22.40
  11   1   1  188.78   21.80
 -11   1  -1  215.68   23.10
 -11   1  -1  212.48   22.90
 -11   1  -1  217.08   22.20
 -11   1  -1  224.88   22.50
 -11   1  -1  219.48   22.10
 -13  -1  -1   59.79   11.00
 -13  -1  -1   41.50   10.10
 -13  -1  -1   70.29   12.70
 -13  -1  -1   63.49   11.60
 -13  -1  -1   42.20    9.90
 -13  -1  -1   55.09   10.80
  13  -1   1   48.00   10.40
 -13  -1  -1   51.59   10.90
  13  -1   1   64.09   11.40
 -13  -1  -1   54.69   11.40
 -13   1  -1   61.19   11.40
 -13   1  -1   53.59   11.70
 -13   1  -1   68.19   12.10
 -13   1  -1   60.39   12.10
 -13   1  -1   61.09   12.70
  13   1   1   57.39   11.10
 -13   1  -1   60.99   12.40
 -13   1  -1   68.19   11.40
 -13   1  -1   57.49   11.70
  13   1   1   44.30   10.00
 -15  -1  -1    4.50    7.70
 -15  -1  -1    4.10   11.80
 -15  -1  -1    1.70   11.80
  15  -1   1    7.00    7.50
 -15  -1  -1   -3.70    7.70
  15  -1   1   12.60    8.40
 -15   1  -1    1.20    7.80
  15   1   1   -1.70    6.50
 -15   1  -1   -0.30    8.90
 -15   1  -1   -7.50    9.30
  15   1   1   14.80    8.50
 -15   1  -1    5.80    8.60
 -17  -1  -1   46.70   13.50
 -17  -1  -1   76.59   15.90
  17  -1   1   38.20   12.70
  17  -1   1   46.70   12.70
  17   1   1   38.80   11.70
 -17   1  -1   44.30   11.70
 -17   1  -1   77.99   13.10
  17   1   1   52.29   12.90
 -19  -1  -1  152.18   24.50
 -19  -1  -1  170.18   25.40
  19  -1   1  199.28   25.40
  19  -1   1  204.68   25.40
 -19   1  -1  143.19   24.70
 -19   1  -1  193.68   26.10
 -21  -1  -1    1.90   12.70
  21  -1   1   20.30   14.40
 -21  -1  -1    2.70   13.00
  21  -1   1    0.20   12.40
 -21   1  -1   -3.10   13.60
 -21   1  -1   14.20   14.20
 -22  -2   1   34.50   14.60
 -22  -2   1   41.70   16.00
  22  -2  -1   22.00   12.30
  22  -2  -1   27.60   14.20
 -22   2   1   18.90   14.80
 -22   2   1   -6.80   13.40
 -20  -2   1   -0.30   11.30
  20  -2  -1    1.80   10.80
  20  -2  -1   15.90   10.80
 -20  -2   1    5.40   11.30
 -20   2   1   -5.80   11.80
 -20   2   1   19.00   12.90
 -18  -2   1    1.80    8.80
 -18  -2   1   -6.40    9.30
  18  -2  -1   -3.80   10.20
  18  -2  -1   12.80   12.60
 -18   2   1   20.40    9.50
 -18   2   1   -1.50    8.70
 -18   2   1   20.20   10.10
 -18   2   1   -9.60    8.90
 -16  -2   1  435.76   39.70
 -16  -2   1  433.06   41.20
 -16  -2   1  401.26   39.10
  16  -2  -1  481.75   42.00
  16  -2  -1  449.16   38.90
 -16  -2   1  404.66   40.70
  16  -2  -1  446.76   41.90
 -16   2   1  475.15   40.70
 -16   2   1  461.55   41.00
 -16   2   1  432.66   40.40
  14  -2  -1   -4.50    5.30
 -14  -2   1    9.50    7.10
 -14  -2   1   -1.70    5.60
 -14  -2   1   12.10    7.60
  14  -2  -1    7.20    6.70
 -14  -2   1    4.40    6.10
 -14  -2   1    5.80    7.50
  14  -2  -1   -1.80    7.20
  14  -2  -1    0.10    6.00
  14  -2  -1    5.40    7.10
 -14  -2   1    2.90    6.40
 -14   2   1   -1.20    5.00
 -14   2   1    5.20    7.20
 -14   2   1   20.00    6.70
 -14   2   1    2.60    6.70
 -14   2   1   10.00    7.60
 -14   2   1    6.00    7.20
 -14   2   1    4.10    5.70
 -14   2   1   16.00    6.30
  12  -2  -1   32.60    8.70
 -12  -2   1   14.60    6.90
 -12  -2   1   21.90    7.90
  12  -2  -1   29.40    7.00
 -12  -2   1   35.50    8.50
  12  -2  -1   35.20    7.60
 -12  -2   1   21.10    6.20
  12  -2  -1   31.90    8.20
  12  -2  -1   30.90    7.50
 -12  -2   1   17.90    6.40
  12  -2  -1   32.80    9.30
 -12   2   1   23.80    6.90
 -12   2   1   25.30    7.30
 -12   2   1   27.20    7.30
 -12   2   1   13.80    7.20
 -12   2   1   17.90    7.70
 -12   2   1   25.70    6.70
 -12   2   1   23.20    6.50
 -12   2   1   14.10    6.50
 -10  -2   1    5.20    5.20
  10  -2  -1    3.80    3.90
 -10  -2   1    5.70    5.50
 -10  -2   1   -3.50    4.30
 -10  -2   1    9.80    5.00
  10  -2  -1    0.90    4.90
 -10  -2   1    1.20    4.00
  10  -2  -1    6.90    8.20
 -10  -2   1    6.70    5.40
 -10  -2   1   11.90    5.20
  10  -2  -1    1.70    4.10
  10  -2  -1    7.10    5.30
 -10   2   1    5.00    4.80
 -10   2   1    0.00    3.90
 -10   2   1    1.70    4.70
 -10   2   1    4.60    5.10
  10   2  -1    2.60    5.10
 -10   2   1    4.90    3.60
 -10   2   1    2.80    4.10
 -10   2   1    5.50    3.90
  10   2  -1    4.90    5.40
 -10   2   1    2.60    4.80
  -8  -2   1   57.59    9.90
  -8  -2   1   60.19    9.00
   8  -2  -1   50.49    8.80
   8  -2  -1   49.10    8.60
   8  -2  -1   42.10    8.60
  -8  -2   1   59.59    9.70
  -8  -2   1   52.39    8.70
  -8  -2   1   49.30    8.70
   8  -2  -1   60.99    9.20
  -8  -2   1   55.69    8.90
  -8   2   1   55.29    8.40
  -8   2   1   41.50    8.00
   8   2  -1   46.10    8.10
  -8   2   1   61.89    8.30
   8   2  -1   50.29    8.50
  -8   2   1   58.09    8.90
  -8   2   1   59.69    8.70
  -8   2   1   57.09    9.10
  -8   2   1   73.69    9.20
  -8   2   1   54.09    8.60
   6  -2  -1  452.75   37.40
   6  -2  -1  430.36   37.60
  -6  -2   1  522.05   38.70
   6  -2  -1  463.55   38.20
   6  -2  -1  447.86   38.30
   6  -2  -1  448.86   37.80
   6  -2  -1  482.35   37.80
   6  -2  -1  415.36   37.00
   6  -2  -1  486.25   37.90
  -6  -2   1  512.15   38.50
  -6   2   1  479.65   38.10
  -6   2   1  405.06   37.30
  -6   2   1  427.46   38.00
   6   2  -1  457.35   37.90
  -6   2   1  425.26   37.80
   6   2  -1  440.66   37.90
  -6   2   1  509.55   38.00
  -6   2   1  415.56   37.40
  -6   2   1  433.66   37.60
  -6   2   1  422.66   37.60
  -4  -2   1 3489.35  242.28
   4  -2  -1 3033.80  241.78
  -4  -2   1 3583.14  242.38
   4  -2  -1 2853.31  241.98
   4  -2  -1 2954.30  241.98
   4  -2  -1 3048.99  241.78
   4  -2  -1 2992.60  241.68
   4  -2  -1 3141.59  242.28
   4  -2  -1 3307.07  241.88
   4  -2  -1 3161.48  242.18
   4  -2  -1 3045.70  241.88
   4  -2  -1 3365.46  241.78
  -4   2   1 3031.90  242.08
  -4   2   1 2989.00  241.88
  -4   2   1 2940.31  241.88
   4   2  -1 2910.21  241.88
   4   2  -1 2933.11  241.88
  -4   2   1 3087.59  241.98
   2  -2  -1 1399.06  111.79
   2  -2  -1 1401.06  112.09
  -2  -2   1 1552.54  111.59
   2  -2  -1 1340.47  111.79
   2  -2  -1 1391.76  112.29
   2  -2  -1 1336.57  111.79
   2  -2  -1 1434.36  111.89
   2  -2  -1 1453.95  111.99
   2  -2  -1 1354.76  111.79
   2  -2  -1 1329.67  111.89
  -2  -2   1 1578.64  111.49
   2  -2  -1 1435.16  111.79
  -2   2   1 1390.96  112.19
   2   2  -1 1407.96  111.89
  -2   2   1 1376.66  111.69
  -2   2   1 1419.06  111.79
   2   2  -1 1383.46  111.39
  -2   2   1 1608.14  112.19
   2   2  -1 1408.96  111.49
  -2   2   1 1598.44  112.09
  -2   2   1 1378.76  111.99
  -2   2   1 1403.86  111.69
  -2   2   1 1374.36  111.79
   2   2  -1 1402.06  111.89
   0  -2  -1    6.90    3.90
   0  -2   1    7.60    4.20
   0  -2   1    6.80    4.50
   0  -2   1    4.20    4.20
   0  -2  -1    5.90    3.20
   0  -2   1   10.60    4.40
   0  -2  -1   11.30    4.30
   0  -2   1    3.90    3.10
   0  -2  -1    4.80    3.90
   0  -2   1    7.90    3.40
   0  -2  -1    6.80    4.30
   0  -2   1    7.10    4.00
   0  -2   1    8.50    4.20
   0  -2  -1    4.70    3.10
   0   2   1    3.90    3.10
   0   2  -1    3.80    3.50
   0   2  -1    4.60    2.90
   0   2  -1    5.40    3.40
   0   2   1    6.90    3.40
   0   2   1    4.00    3.80
   0   2   1    8.10    3.90
   0   2  -1    4.10    3.00
   0   2  -1    5.30    3.50
   0   2   1    0.10    3.70
   0   2  -1    7.80    3.70
   0   2  -1    6.00    3.50
   0   2   1    1.80    3.90
   0   2  -1    5.80    3.70
  -2  -2  -1  253.77   24.50
   2  -2   1  262.77   24.60
   2  -2   1  340.87   25.00
  -2  -2  -1  306.07   23.50
  -2  -2  -1  329.37   25.40
  -2  -2  -1  348.47   25.40
   2  -2   1  258.77   24.10
  -2  -2  -1  286.97   23.40
  -2  -2  -1  258.17   24.50
   2  -2   1  254.87   24.00
   2  -2   1  351.16   25.30
   2  -2   1  279.97   24.80
   2   2   1  273.37   24.60
  -2   2  -1  277.17   24.40
  -2   2  -1  347.67   24.80
  -2   2  -1  266.97   24.20
  -2   2  -1  280.47   24.70
   2   2   1  244.98   24.40
   2   2   1  270.87   23.30
   2   2   1  257.97   24.60
   2   2   1  277.47   24.80
  -2   2  -1  272.87   24.60
   2   2   1  276.57   23.40
   4  -2   1 3630.54  275.27
   4  -2   1 3858.71  274.07
  -4  -2  -1 3225.68  274.67
   4  -2   1 3584.94  275.17
   4  -2   1 3379.56  274.57
   4  -2   1 3295.17  274.37
   4  -2   1 3900.11  273.97
  -4  -2  -1 3310.07  274.67
  -4   2  -1 3431.36  275.17
   4   2   1 3631.54  274.77
   4   2   1 3300.87  274.87
  -4   2  -1 3355.06  274.97
  -4   2  -1 3457.55  273.87
   4   2   1 3677.73  274.87
  -4   2  -1 3433.36  275.07
  -4   2  -1 3948.10  274.77
  -4   2  -1 3883.51  274.77
  -4   2  -1 3450.65  273.97
   4   2   1 3291.37  274.97
  -4   2  -1 3355.76  274.87
  -6  -2  -1   97.19   12.80
   6  -2   1   77.89   10.90
   6  -2   1   82.19   10.50
   6  -2   1   90.59   10.20
   6  -2   1   78.49   10.90
  -6  -2  -1   77.59   10.10
  -6  -2  -1   75.09   10.20
   6  -2   1  107.29   11.60
   6  -2   1  119.09   12.20
  -6  -2  -1   80.59   10.50
  -6  -2  -1   70.29   10.40
   6  -2   1   92.99   10.20
  -6  -2  -1   96.49   13.00
   6  -2   1   72.49   10.10
   6   2   1   84.09   10.90
  -6   2  -1   81.99    9.70
  -6   2  -1   85.89   10.80
   6   2   1   75.49   10.50
  -6   2  -1   87.79   10.50
   6   2   1   71.99   10.60
   6   2   1   81.39   11.00
  -6   2  -1   81.69   10.70
  -6   2  -1   79.19   10.80
  -6   2  -1   77.49    9.70
  -6   2  -1   86.29   10.50
  -6   2  -1   78.69   10.40
   8  -2   1  276.57   24.90
  -8  -2  -1  297.07   26.50
   8  -2   1  262.67   27.70
  -8  -2  -1  266.77   25.00
  -8  -2  -1  269.87   25.10
  -8  -2  -1  249.68   24.80
   8  -2   1  274.77   25.10
   8  -2   1  269.57   24.30
  -8  -2  -1  308.17   26.70
  -8  -2  -1  253.17   25.10
   8  -2   1  292.57   24.60
   8  -2   1  288.87   27.90
  -8   2  -1  239.58   24.90
  -8   2  -1  294.57   24.90
   8   2   1  270.47   25.60
  -8   2  -1  257.97   24.90
  -8   2  -1  268.57   25.00
  -8   2  -1  256.47   24.60
  -8   2  -1  254.17   24.80
  -8   2  -1  255.97   24.00
   8   2   1  276.97   25.70
  -8   2  -1  245.28   24.10
   8   2   1  269.97   24.10
  10  -2   1    0.40    4.20
  10  -2   1    4.20    5.00
  10  -2   1    5.10    5.20
 -10  -2  -1    2.40    5.10
 -10  -2  -1   -2.90    4.20
 -10  -2  -1   -3.80    4.80
  10  -2   1    5.30    4.80
 -10  -2  -1    0.40    5.20
 -10  -2  -1    6.90    5.30
  10  -2   1    0.30    4.40
 -10  -2  -1   -0.50    5.20
 -10   2  -1    1.00    5.70
 -10   2  -1   -2.70    5.80
 -10   2  -1   -1.70    4.80
 -10   2  -1    5.00    4.60
 -10   2  -1   -1.80    4.20
 -10   2  -1   -0.10    4.90
 -10   2  -1    6.80    4.80
 -10   2  -1    8.10    4.60
 -12  -2  -1   12.10    7.30
 -12  -2  -1   14.40    6.70
 -12  -2  -1    4.20    6.80
 -12  -2  -1   12.40    7.60
  12  -2   1   11.20    5.80
  12  -2   1   19.10    6.00
 -12  -2  -1    8.60    7.20
 -12  -2  -1   12.20    7.10
  12  -2   1   23.40    9.10
  12  -2   1   24.60    9.40
 -12  -2  -1    9.90    5.90
 -12  -2  -1   12.00    7.50
 -12   2  -1   26.70    8.30
 -12   2  -1    5.00    6.70
 -12   2  -1   24.80    8.00
 -12   2  -1   15.10    6.20
 -12   2  -1    7.60    6.60
 -12   2  -1   12.10    7.60
 -12   2  -1    1.50    5.90
 -12   2  -1   23.50    6.50
 -14  -2  -1  332.57   38.60
 -14  -2  -1  438.66   40.40
 -14  -2  -1  478.15   40.60
  14  -2   1  450.55   40.60
  14  -2   1  441.96   37.80
 -14  -2  -1  410.36   39.20
  14  -2   1  411.06   40.50
  14  -2   1  460.65   37.80
 -14   2  -1  407.96   42.00
 -14   2  -1  436.46   41.60
 -14   2  -1  422.16   39.80
 -14   2  -1  421.96   37.70
 -14   2  -1  384.96   39.50
 -14   2  -1  443.46   38.40
 -16  -2  -1   -5.90    8.50
 -16  -2  -1   17.10   10.50
 -16  -2  -1    0.70    9.00
 -16  -2  -1   12.90    9.10
  16  -2   1   16.40    8.00
 -16   2  -1   17.70   11.00
 -16   2  -1   31.40   12.20
 -18  -2  -1    2.30    9.80
  18  -2   1   12.60    9.70
  18  -2   1    8.10    9.30
 -18  -2  -1    2.10    9.70
 -18   2  -1   -7.20   10.70
 -18   2  -1    3.60   10.70
 -20  -2  -1   -4.40   10.90
 -20  -2  -1  -13.70   11.90
  20  -2   1   13.90   12.90
  20  -2   1    3.80   11.50
 -20   2  -1  -35.40   11.20
 -20   2  -1   -4.90   11.40
  21  -3  -1  -12.90    9.80
 -21  -3   1  -14.90   10.60
 -21  -3   1    7.00   12.00
  21  -3  -1   18.70   12.50
 -21   3   1  -21.50   12.40
 -21   3   1    4.10   12.80
 -19  -3   1   52.19   16.10
  19  -3  -1    8.80   10.20
  19  -3  -1   25.60   10.30
 -19  -3   1   30.30   12.60
 -19  -3   1   36.70   13.10
  19  -3  -1   27.70   11.40
 -19  -3   1   74.19   17.00
  19  -3  -1   30.90    9.70
 -19   3   1   41.30   10.20
 -19   3   1   30.90    9.80
 -17  -3   1    2.20    8.90
  17  -3  -1   -0.70    7.10
  17  -3  -1   -2.70    8.40
  17  -3  -1    0.90    7.50
  17  -3  -1    7.00    8.80
 -17  -3   1    1.00    8.50
 -17   3   1    3.60   10.10
 -17   3   1    4.80    9.60
 -17   3   1    4.70    7.60
 -17   3   1  -12.20    6.80
  15  -3  -1  699.03   59.49
 -15  -3   1  661.03   59.09
 -15  -3   1  618.24   56.79
  15  -3  -1  710.33   57.59
  15  -3  -1  684.53   58.39
 -15  -3   1  595.34   58.39
 -15  -3   1  655.23   56.79
  15  -3  -1  683.63   59.59
  15  -3  -1  701.33   57.59
  15  -3  -1  708.73   58.29
 -15   3   1  665.13   56.99
 -15   3   1  681.53   58.39
 -15   3   1  628.14   58.29
 -15   3   1  690.43   57.39
  13  -3  -1   53.99    9.90
 -13  -3   1   40.20   10.70
 -13  -3   1   27.90    9.10
 -13  -3   1   38.70   10.20
  13  -3  -1   49.40   11.60
 -13  -3   1   49.00   10.80
  13  -3  -1   68.59   11.00
 -13  -3   1   42.50    9.10
  13  -3  -1   59.69   10.10
 -13  -3   1   39.00    9.50
 -13  -3   1   30.60    8.20
  13  -3  -1   53.59    9.90
  13  -3  -1   43.90   11.20
 -13  -3   1   58.69    9.60
 -13   3   1   48.00   10.10
 -13   3   1   31.60    9.00
 -13   3   1   40.50    8.70
 -13   3   1   39.60    9.60
 -13   3   1   43.50   10.50
 -13   3   1   42.10    8.80
 -13   3   1   34.30    9.60
 -13   3   1   33.00    9.10
 -11  -3   1    7.30    5.00
 -11  -3   1    8.70    5.10
  11  -3  -1    3.50    5.70
  11  -3  -1    1.90    5.90
 -11  -3   1    6.30    6.40
  11  -3  -1    8.00    4.90
 -11  -3   1    5.30    5.00
 -11  -3   1    3.80    4.80
  11  -3  -1    6.20    5.50
  11  -3  -1    1.60    4.20
 -11  -3   1   12.20    5.20
 -11  -3   1   15.90    7.20
  11  -3  -1    4.20    5.50
 -11  -3   1    0.30    5.20
 -11   3   1    1.20    5.30
  11   3  -1   12.00    6.30
 -11   3   1    4.50    4.70
  11   3  -1   12.00    6.40
 -11   3   1    4.20    5.10
 -11   3   1    3.40    5.20
 -11   3   1   -0.70    5.10
 -11   3   1   11.50    5.70
 -11   3   1    2.50    5.10
 -11   3   1   13.40    6.00
   9  -3  -1  203.88   20.00
   9  -3  -1  175.08   25.70
   9  -3  -1  194.78   28.40
   9  -3  -1  221.08   19.80
  -9  -3   1  215.78   21.00
  -9  -3   1  174.18   19.50
   9  -3  -1  203.18   19.50
   9  -3  -1  212.48   20.20
  -9  -3   1  226.18   21.20
  -9  -3   1  186.68   19.50
   9   3  -1  184.48   20.10
  -9   3   1  199.08   20.20
  -9   3   1  212.88   20.10
  -9   3   1  171.98   19.80
   9   3  -1  195.88   20.30
  -9   3   1  189.08   19.50
  -9   3   1  200.18   20.20
  -9   3   1  194.08   19.70
  -9   3   1  189.28   20.00
  -9   3   1  234.48   20.20
   7  -3  -1  125.29   15.00
   7  -3  -1  123.39   14.10
   7  -3  -1  138.79   13.90
   7  -3  -1  150.68   14.40
   7  -3  -1  138.89   13.80
  -7  -3   1  140.29   15.40
   7  -3  -1  132.99   15.00
  -7  -3   1  106.89   13.40
  -7  -3   1  144.89   15.50
   7  -3  -1  115.79   13.80
   7  -3  -1  127.09   13.60
   7  -3  -1  130.19   13.40
   7  -3  -1  127.49   14.10
  -7  -3   1  114.59   13.30
  -7   3   1  131.79   14.50
  -7   3   1  133.59   15.10
  -7   3   1  135.19   13.60
  -7   3   1  120.89   14.10
  -7   3   1  158.08   15.30
  -7   3   1  124.49   13.50
   7   3  -1  125.89   14.10
   7   3  -1  113.09   14.00
  -7   3   1  126.59   14.20
  -7   3   1  132.69   14.30
  -5  -3   1 1622.64  129.99
   5  -3  -1 1615.24  130.59
   5  -3  -1 1781.52  129.89
  -5  -3   1 1886.31  130.99
   5  -3  -1 1579.94  130.19
  -5  -3   1 1816.32  130.69
   5  -3  -1 1654.43  130.59
  -5  -3   1 1561.64  129.79
   5  -3  -1 1678.43  130.79
   5  -3  -1 1560.54  130.09
   5  -3  -1 1673.93  130.29
   5  -3  -1 1795.32  129.79
   5  -3  -1 1605.34  129.99
   5  -3  -1 1580.74  130.39
  -5   3   1 1641.14  130.39
   5   3  -1 1658.53  130.59
  -5   3   1 1578.94  130.39
   5   3  -1 1646.34  130.49
  -5   3   1 1563.74  130.99
  -5   3   1 1564.94  130.69
  -5   3   1 1583.44  130.49
  -5   3   1 1598.34  130.19
   3  -3  -1 1519.75  118.99
   3  -3  -1 1514.75  118.99
   3  -3  -1 1528.25  119.09
   3  -3  -1 1504.25  119.59
   3  -3  -1 1491.95  118.99
   3  -3  -1 1509.05  118.79
   3  -3  -1 1504.45  119.19
   3  -3  -1 1476.55  119.29
  -3  -3   1 1406.66  117.99
   3  -3  -1 1503.05  118.99
  -3  -3   1 1469.65  118.19
   3  -3  -1 1546.35  119.19
   3   3  -1 1500.85  119.09
  -3   3   1 1527.55  118.99
   3   3  -1 1543.65  118.29
  -3   3   1 1471.55  119.19
  -3   3   1 1525.65  118.89
  -3   3   1 1484.45  118.99
   3   3  -1 1566.94  118.39
  -3   3   1 1477.65  119.39
  -3   3   1 1481.75  118.99
   3   3  -1 1541.15  119.09
  -1  -3   1   45.30    6.90
  -1  -3   1   50.89    8.30
  -1  -3   1   44.10    6.90
   1  -3  -1   42.70    7.60
   1  -3  -1   41.90    7.70
  -1  -3   1   54.69    8.50
   1  -3  -1   66.99    9.70
   1  -3  -1   53.89    9.00
   1  -3  -1   44.50    7.00
   1  -3  -1   42.10    6.90
   1  -3  -1   36.70    7.60
  -1  -3   1   58.69    8.60
  -1  -3   1   51.49    8.40
   1  -3  -1   48.10    7.60
  -1   3   1   47.00    7.40
   1   3  -1   50.59    7.60
   1   3  -1   43.40    7.20
  -1   3   1   39.80    7.40
   1   3  -1   39.60    7.20
   1   3  -1   46.60    7.40
  -1   3   1   49.40    7.90
  -1   3   1   48.80    8.20
  -1  -3  -1    4.70    3.30
   1  -3   1   -3.40    5.10
   1  -3   1   -4.50    5.20
   1  -3   1   -0.20    3.80
  -1  -3  -1    6.20    5.70
   1  -3   1   -5.10    3.60
  -1  -3  -1   -0.70    4.00
   1  -3   1   -0.20    3.40
   1  -3   1   -6.30    3.00
  -1  -3  -1    3.30    4.10
  -1  -3  -1   -1.00    2.90
  -1  -3  -1    1.00    5.10
   1   3   1    0.80    3.90
   1   3   1   -2.80    4.20
   1   3   1    2.50    4.20
   1   3   1    2.60    3.80
   1   3   1    2.10    3.60
   1   3   1    0.30    3.50
  -1   3  -1   -2.50    3.00
  -1   3  -1   -1.20    3.50
  -1   3  -1    2.10    4.10
  -1   3  -1    0.40    3.60
  -1   3  -1    0.30    3.80
  -1   3  -1    8.90    3.70
  -1   3  -1    3.60    4.30
  -1   3  -1    5.40    3.90
   3  -3   1  655.63   61.79
   3  -3   1  901.81   62.79
  -3  -3  -1  764.62   60.49
  -3  -3  -1  772.22   60.59
  -3  -3  -1  703.23   61.89
   3  -3   1  874.21   62.39
   3  -3   1  747.53   62.79
  -3  -3  -1  720.13   62.09
   3  -3   1  665.23   61.69
  -3  -3  -1  886.71   62.79
   3  -3   1  733.73   62.69
  -3   3  -1  791.42   63.29
   3   3   1  754.22   60.59
  -3   3  -1  760.32   63.59
   3   3   1  726.73   62.79
  -3   3  -1  871.91   62.19
  -3   3  -1  866.91   62.09
  -3   3  -1  702.93   61.69
   3   3   1  747.53   63.19
  -3   3  -1  686.53   61.49
   3   3   1  718.03   60.49
   3   3   1  741.33   61.89
   3   3   1  721.93   61.69
   5  -3   1  120.49   13.80
  -5  -3  -1  139.99   16.10
   5  -3   1  153.68   15.50
  -5  -3  -1  100.29   13.90
   5  -3   1  149.99   13.20
   5  -3   1  132.29   14.90
   5  -3   1  146.49   13.00
   5  -3   1  114.89   14.80
   5  -3   1  184.08   15.90
  -5  -3  -1  109.39   14.00
   5  -3   1  137.09   13.90
  -5  -3  -1  129.49   16.00
  -5   3  -1  116.69   14.40
   5   3   1  116.89   14.20
  -5   3  -1  120.89   14.70
   5   3   1  130.29   14.20
  -5   3  -1  120.49   12.40
  -5   3  -1  118.79   14.00
   5   3   1  123.89   14.50
  -5   3  -1  134.39   12.60
  -5   3  -1  149.49   14.90
  -5   3  -1  127.89   14.00
   5   3   1  110.89   14.00
  -5   3  -1  140.79   14.60
  -7  -3  -1    4.40    3.90
   7  -3   1    7.80    4.30
   7  -3   1    7.50    5.20
  -7  -3  -1    3.60    3.90
  -7  -3  -1    5.60    4.50
   7  -3   1    4.40    4.10
  -7  -3  -1   11.00    6.80
   7  -3   1   12.10    8.20
   7  -3   1    6.40    7.30
   7  -3   1   13.00    5.60
   7  -3   1    9.80    5.80
   7  -3   1    3.90    5.40
  -7  -3  -1   -3.10    5.90
  -7  -3  -1    6.70    4.50
  -7   3  -1    9.00    5.00
  -7   3  -1    4.90    5.00
  -7   3  -1    3.20    4.50
  -7   3  -1    6.20    3.90
  -7   3  -1    4.80    3.70
   7   3   1    6.30    4.50
  -7   3  -1    2.00    4.70
   7   3   1    2.60    4.50
   7   3   1    0.70    4.20
  -7   3  -1    2.90    4.70
  -7   3  -1    1.00    4.90
   7   3   1    1.90    4.60
  -9  -3  -1   81.89   13.10
  -9  -3  -1  108.29   14.90
   9  -3   1  100.59   13.80
  -9  -3  -1   96.99   14.10
  -9  -3  -1   94.79   12.60
   9  -3   1   88.29   12.30
   9  -3   1  105.29   12.90
   9  -3   1  115.09   14.10
   9  -3   1   97.29   12.80
  -9  -3  -1   93.09   13.20
  -9  -3  -1  130.39   15.60
   9  -3   1   97.59   13.10
   9  -3   1   92.39   12.40
   9  -3   1   94.49   13.20
  -9   3  -1  103.29   13.20
  -9   3  -1  109.29   13.10
  -9   3  -1  113.39   13.90
  -9   3  -1   90.09   12.60
  -9   3  -1  108.09   12.50
   9   3   1  100.89   14.00
  -9   3  -1   86.69   12.60
  -9   3  -1  141.39   14.30
   9   3   1   93.79   14.10
  -9   3  -1  117.69   12.90
  11  -3   1   56.69   11.00
  11  -3   1   67.49   11.50
  11  -3   1   64.19   12.60
  11  -3   1   70.79   10.90
 -11  -3  -1   76.39   12.70
  11  -3   1   66.39   11.10
 -11  -3  -1   54.69   12.40
 -11  -3  -1   74.49   12.30
 -11  -3  -1   56.39   11.50
 -11  -3  -1   76.89   11.70
  11  -3   1   67.49   12.80
 -11  -3  -1   52.39   12.30
 -11   3  -1   44.80   10.80
 -11   3  -1   58.89   12.80
 -11   3  -1   65.19   11.20
 -11   3  -1   69.69   11.40
 -11   3  -1   78.39   11.70
 -11   3  -1   53.89   11.60
 -11   3  -1   75.89   11.80
  11   3   1   70.19   13.20
 -11   3  -1   65.39   12.10
  11   3   1   92.89   14.00
 -13  -3  -1   94.99   15.90
 -13  -3  -1   88.79   14.30
  13  -3   1  100.39   13.70
  13  -3   1   82.39   15.10
  13  -3   1   90.39   16.50
  13  -3   1   80.89   13.60
 -13  -3  -1   75.59   14.40
 -13  -3  -1   82.69   14.20
 -13   3  -1  106.59   14.40
 -13   3  -1   96.19   13.90
 -13   3  -1   84.29   14.10
 -13   3  -1   90.49   14.40
 -13   3  -1   74.89   14.00
 -13   3  -1  105.79   15.70
  15  -3   1  340.57   33.90
 -15  -3  -1  359.66   34.70
 -15  -3  -1  361.56   34.30
  15  -3   1  300.77   31.20
 -15  -3  -1  295.87   32.40
 -15  -3  -1  321.47   33.00
  15  -3   1  349.47   34.50
  15  -3   1  287.87   30.90
 -15   3  -1  358.06   32.90
 -15   3  -1  337.97   32.10
 -17  -3  -1   82.19   15.90
  17  -3   1   51.49   14.80
  17  -3   1   70.19   16.50
 -17  -3  -1   83.79   16.70
  17  -3   1   63.69   16.70
  17  -3   1   68.39   16.70
 -17   3  -1   92.19   13.50
 -17   3  -1   66.89   13.30
  19  -3   1   14.40   11.20
  19  -3   1  -13.50   11.00
 -19  -3  -1   14.80   12.70
 -19  -3  -1    9.90   11.70
 -19   3  -1  -10.40   11.60
 -19   3  -1  -23.10   11.20
  20  -4  -1   33.80   14.10
 -20  -4   1  -10.50   11.20
  20  -4  -1   27.40   13.60
 -20  -4   1    5.50   12.20
 -20   4   1   12.60    9.60
 -20   4   1   -2.50    9.50
 -18  -4   1  287.17   38.00
  18  -4  -1  316.57   33.30
 -18  -4   1  317.97   38.70
  18  -4  -1  280.57   32.00
 -18  -4   1  240.08   36.70
 -18  -4   1  204.48   36.80
 -18   4   1  304.87   30.40
 -18   4   1  342.67   30.20
  16  -4  -1   29.60   10.50
  16  -4  -1    3.70    9.60
 -16  -4   1   24.20   14.20
  16  -4  -1   18.30    9.70
  16  -4  -1   16.80    9.90
 -16  -4   1   10.70    9.40
  16  -4  -1    8.20    7.60
 -16  -4   1    9.20    9.10
 -16  -4   1    4.60   14.40
  16  -4  -1    9.30    7.80
 -16   4   1   20.00    9.30
 -16   4   1   17.60   11.50
 -16   4   1   27.40    9.50
 -16   4   1   16.60   13.50
 -14  -4   1   67.89   12.90
  14  -4  -1   81.79   15.40
  14  -4  -1   67.89   12.50
  14  -4  -1   79.49   12.80
  14  -4  -1   93.49   15.50
 -14  -4   1   60.99   12.90
 -14  -4   1   70.99   11.60
  14  -4  -1   86.89   16.10
 -14  -4   1   61.19   11.70
  14  -4  -1   70.09   15.40
 -14   4   1   99.29   14.70
  14   4  -1   66.09   13.50
 -14   4   1   70.29   12.80
 -14   4   1  102.39   13.70
 -14   4   1   69.59   12.10
 -14   4   1   63.99   12.90
 -14   4   1   71.39   12.80
  14   4  -1   80.79   15.00
 -12  -4   1  150.48   18.40
 -12  -4   1  142.09   18.10
 -12  -4   1  170.18   18.30
 -12  -4   1  145.09   17.60
 -12  -4   1  153.18   19.60
  12  -4  -1  134.79   18.20
  12  -4  -1  158.28   19.30
 -12  -4   1  146.49   17.40
  12  -4  -1  171.68   17.30
 -12  -4   1  155.68   19.50
  12  -4  -1  155.18   16.80
  12  -4  -1  143.49   18.40
  12  -4  -1  153.68   18.90
 -12  -4   1  146.69   17.90
  12   4  -1  165.68   28.90
 -12   4   1  145.49   17.90
 -12   4   1  136.79   17.20
 -12   4   1  166.38   18.90
 -12   4   1  158.28   17.70
 -12   4   1  164.28   18.60
 -12   4   1  137.09   17.90
 -12   4   1  138.89   17.50
 -12   4   1  131.59   18.20
  10  -4  -1  206.88   23.40
  10  -4  -1  230.78   24.60
 -10  -4   1  215.28   23.00
  10  -4  -1  251.97   24.20
  10  -4  -1  274.77   23.50
 -10  -4   1  274.17   25.70
  10  -4  -1  218.28   22.80
 -10  -4   1  206.48   22.90
  10  -4  -1  239.78   22.90
  10  -4  -1  236.88   22.70
  10  -4  -1  246.78   23.10
 -10  -4   1  241.08   23.60
  10  -4  -1  223.48   22.60
  10  -4  -1  224.18   24.10
 -10  -4   1  282.27   25.70
 -10  -4   1  231.48   23.50
 -10   4   1  230.88   23.80
 -10   4   1  224.18   22.70
 -10   4   1  252.17   24.30
  10   4  -1  247.38   24.30
  10   4  -1  265.57   24.50
 -10   4   1  273.17   24.30
 -10   4   1  228.88   22.80
 -10   4   1  226.08   24.40
 -10   4   1  234.38   23.70
 -10   4   1  243.58   24.50
   8  -4  -1 4212.28  345.67
  -8  -4   1 4327.47  345.87
   8  -4  -1 4409.66  345.67
   8  -4  -1 4361.36  346.27
   8  -4  -1 4353.26  346.57
   8  -4  -1 4414.46  345.47
  -8  -4   1 5144.29  347.17
   8  -4  -1 4232.98  345.77
   8  -4  -1 4416.66  346.97
   8  -4  -1 4409.66  346.57
  -8  -4   1 4370.46  346.07
  -8  -4   1 5183.68  347.37
   8   4  -1 4312.97  346.47
  -8   4   1 4463.45  346.57
  -8   4   1 4219.58  346.07
  -8   4   1 4412.56  346.57
  -8   4   1 4082.59  346.07
   8   4  -1 4279.87  346.27
   6  -4  -1  628.14   54.19
   6  -4  -1  573.64   53.69
  -6  -4   1  659.73   54.69
  -6  -4   1  627.94   53.59
   6  -4  -1  637.74   53.59
   6  -4  -1  636.44   53.89
   6  -4  -1  693.73   52.89
   6  -4  -1  629.44   53.79
  -6  -4   1  720.63   54.79
  -6  -4   1  647.34   53.79
   6  -4  -1  547.95   53.39
   6  -4  -1  597.84   54.19
   6  -4  -1  642.34   54.19
   6  -4  -1  684.23   52.99
  -6   4   1  736.83   54.79
  -6   4   1  632.74   54.09
  -6   4   1  748.63   54.99
   6   4  -1  623.34   54.19
  -6   4   1  655.63   54.89
  -6   4   1  627.64   54.99
   6   4  -1  631.14   54.09
  -6   4   1  661.03   54.19
  -6   4   1  632.84   53.99
  -6   4   1  651.83   53.99
   4  -4  -1  182.48   18.60
   4  -4  -1  168.58   18.40
   4  -4  -1  167.18   18.70
  -4  -4   1  242.08   20.40
   4  -4  -1  171.68   18.30
   4  -4  -1  154.98   17.50
  -4  -4   1  208.98   19.70
   4  -4  -1  151.58   18.00
   4  -4  -1  171.88   17.80
  -4  -4   1  177.98   17.10
  -4  -4   1  180.98   16.80
   4  -4  -1  191.08   18.20
  -4   4   1  195.58   18.10
  -4   4   1  165.98   18.50
   4   4  -1  183.78   18.50
  -4   4   1  221.08   19.80
  -4   4   1  169.58   18.70
   4   4  -1  189.68   17.40
   4   4  -1  186.08   17.50
  -4   4   1  184.38   18.40
  -4   4   1  216.88   19.50
  -4   4   1  182.48   18.40
  -4   4   1  185.18   18.20
   4   4  -1  190.38   18.70
   2  -4  -1   10.40    4.80
  -2  -4   1    0.70    5.00
  -2  -4   1    9.10    5.90
  -2  -4   1    3.00    4.50
   2  -4  -1    7.10    5.10
  -2  -4   1    1.20    4.30
   2  -4  -1    6.80    5.30
   2  -4  -1    6.70    5.70
   2  -4  -1    4.20    4.50
  -2  -4   1    8.90    6.00
   2  -4  -1    5.10    4.30
  -2  -4   1    5.60    5.50
   2  -4  -1    3.40    5.20
   2  -4  -1   -4.00    5.30
   2  -4  -1    7.60    4.30
   2  -4  -1    8.70    5.40
   2   4  -1    3.60    4.30
   2   4  -1    5.50    4.50
   2   4  -1    5.60    4.50
  -2   4   1    3.50    3.80
  -2   4   1    2.10    4.80
  -2   4   1    3.40    3.70
   2   4  -1    6.30    4.40
  -2   4   1   12.80    5.30
   0  -4   1   33.20    6.50
   0  -4  -1   27.80    8.50
   0  -4   1   28.20    7.40
   0  -4  -1   22.10    6.30
   0  -4   1   30.30    8.10
   0  -4  -1   33.90    6.90
   0  -4  -1   25.40    6.30
   0  -4   1   28.50    7.30
   0  -4  -1   32.00    7.90
   0  -4   1   28.40    7.80
   0  -4   1   26.60    7.10
   0  -4  -1   30.10    7.20
   0  -4   1   28.30    7.50
   0  -4  -1   31.40    7.70
   0  -4  -1   44.40    9.20
   0  -4   1   16.50    5.80
   0   4  -1   24.60    5.90
   0   4   1   25.10    6.30
   0   4  -1   19.60    5.90
   0   4   1   32.00    6.60
   0   4  -1   28.20    6.50
   0   4  -1   29.50    6.50
   0   4  -1   27.40    6.40
   0   4  -1   23.10    5.80
   0   4   1   29.70    6.00
   0   4   1   24.80    5.70
  -2  -4  -1  712.13   60.69
  -2  -4  -1  760.22   62.49
  -2  -4  -1  786.52   62.39
   2  -4   1  751.32   62.29
   2  -4   1  704.43   61.39
   2  -4   1  706.63   61.69
  -2  -4  -1  723.63   60.79
   2  -4   1  773.72   62.39
   2   4   1  819.32   61.39
  -2   4  -1  725.13   62.49
  -2   4  -1  913.71   62.59
   2   4   1  694.03   62.09
  -2   4  -1  766.22   61.99
   2   4   1  777.32   61.09
  -2   4  -1  751.42   61.69
  -2   4  -1  717.53   62.19
  -2   4  -1  917.91   62.39
  -2   4  -1  674.33   61.69
   2   4   1  722.73   62.09
  -2   4  -1  689.83   61.69
  -4  -4  -1   11.30    6.70
   4  -4   1    4.40    4.50
   4  -4   1    9.00    5.90
   4  -4   1    7.70    4.70
  -4  -4  -1   12.00    6.70
  -4  -4  -1    3.70    3.60
  -4  -4  -1    4.80    4.80
   4  -4   1   -2.90    4.80
  -4  -4  -1   -0.30    4.30
   4  -4   1    7.70    5.80
   4  -4   1    4.40    5.10
  -4  -4  -1    6.30    3.70
  -4   4  -1    0.50    4.30
  -4   4  -1    2.90    4.90
  -4   4  -1    4.90    5.30
  -4   4  -1    7.40    4.70
  -4   4  -1    7.20    4.50
  -4   4  -1    0.40    5.30
   4   4   1    4.80    5.30
  -4   4  -1    6.40    4.70
   4   4   1    0.20    4.60
   4   4   1    3.90    3.70
   4   4   1    8.70    3.70
  -4   4  -1   -0.10    5.10
   6  -4   1   99.39   13.10
   6  -4   1  103.49   14.70
   6  -4   1   96.89   13.10
   6  -4   1  113.49   14.40
  -6  -4  -1  103.79   14.70
  -6  -4  -1  107.79   13.80
   6  -4   1   90.59   11.60
   6  -4   1  141.99   15.60
   6  -4   1  141.49   15.60
   6   4   1  115.89   14.30
  -6   4  -1  105.79   13.20
  -6   4  -1  118.99   14.50
  -6   4  -1  106.09   13.10
  -6   4  -1  127.69   14.80
  -6   4  -1  119.69   14.30
  -6   4  -1  112.29   14.10
   6   4   1   98.29   13.70
   8  -4   1  305.07   28.30
   8  -4   1  312.77   28.80
   8  -4   1  287.47   26.30
   8  -4   1  303.67   28.30
   8  -4   1  272.47   26.00
   8  -4   1  282.57   27.50
  -8  -4  -1  269.77   27.70
  -8  -4  -1  338.87   29.70
  -8  -4  -1  332.07   29.70
  -8  -4  -1  274.37   26.90
  -8  -4  -1  276.77   28.00
   8  -4   1  292.47   27.40
  -8  -4  -1  263.47   27.10
   8  -4   1  289.67   28.30
  -8   4  -1  328.47   28.10
   8   4   1  275.47   27.90
  -8   4  -1  280.07   27.50
  -8   4  -1  251.67   27.50
  -8   4  -1  276.47   25.80
  -8   4  -1  305.67   26.20
  -8   4  -1  280.27   28.10
   8   4   1  277.47   28.10
  -8   4  -1  351.66   28.10
  -8   4  -1  278.67   28.50
  10  -4   1   16.60    7.90
 -10  -4  -1   22.20    7.20
 -10  -4  -1   27.20    7.50
  10  -4   1   13.60    7.20
  10  -4   1   14.90    5.50
  10  -4   1   15.50    8.00
  10  -4   1   17.50    6.00
 -10  -4  -1   17.20    8.40
 -10  -4  -1   12.90    7.50
  10  -4   1   19.20    8.30
  10  -4   1   18.80    7.10
 -10  -4  -1   12.60    6.50
 -10  -4  -1   22.70    8.70
  10  -4   1    6.70    7.10
 -10   4  -1   18.00    7.20
  10   4   1   13.70    7.50
 -10   4  -1   13.80    7.50
 -10   4  -1   10.90    6.50
 -10   4  -1   23.90    7.30
 -10   4  -1    8.10    5.90
 -10   4  -1    9.70    7.20
 -10   4  -1   24.50    7.80
  10   4   1   16.30    7.80
 -10   4  -1    8.60    6.00
 -12  -4  -1  912.31   71.69
 -12  -4  -1  946.01   72.29
 -12  -4  -1  731.73   73.89
  12  -4   1  841.02   75.49
  12  -4   1  795.92   72.49
 -12  -4  -1  690.93   72.59
  12  -4   1  796.42   70.99
  12  -4   1  868.71   70.99
 -12   4  -1  769.02   70.19
 -12   4  -1  837.62   69.59
 -12   4  -1  851.51   69.49
 -12   4  -1  848.92   69.39
 -12   4  -1  790.02   68.89
 -12   4  -1  817.12   70.39
 -14  -4  -1  167.58   20.50
  14  -4   1  119.69   18.30
  14  -4   1  152.98   20.40
 -14  -4  -1  145.59   20.50
  14  -4   1  145.69   20.90
 -14  -4  -1  136.09   19.70
  14  -4   1  133.99   20.50
 -14  -4  -1  119.19   19.30
 -14   4  -1  142.69   21.50
 -14   4  -1  158.88   19.80
 -14   4  -1  124.19   20.30
 -14   4  -1  140.99   19.00
 -16  -4  -1  168.98   26.00
  16  -4   1  244.48   27.30
 -16  -4  -1  195.98   26.30
  16  -4   1  250.17   27.90
  16  -4   1  233.98   27.10
  16  -4   1  213.78   27.40
 -16   4  -1  258.37   26.40
 -16   4  -1  253.97   26.60
 -18  -4  -1   -6.70   10.50
  18  -4   1   12.00   11.20
 -18  -4  -1   32.80   14.10
  18  -4   1   14.70   11.60
 -18   4  -1    2.90    9.00
 -18   4  -1    9.30    9.60
 -20  -4  -1   32.40   15.60
 -19  -5   1  -10.90   11.70
  19  -5  -1    9.70   11.90
 -19  -5   1   -8.30   12.20
  19  -5  -1    6.60   12.60
 -19   5   1   -7.20    8.70
 -19   5   1    5.30   10.10
  17  -5  -1  173.38   21.40
  17  -5  -1  189.28   23.80
  17  -5  -1  185.68   24.40
  17  -5  -1  146.69   21.40
 -17   5   1  197.68   23.90
 -17   5   1  151.58   22.30
 -15  -5   1   67.79   14.80
  15  -5  -1  100.09   14.90
 -15  -5   1  101.99   17.90
 -15  -5   1  112.09   15.70
  15  -5  -1   99.89   15.50
  15  -5  -1   74.19   15.60
  15  -5  -1   98.49   17.50
 -15  -5   1   85.69   16.00
 -15   5   1  116.09   16.20
 -15   5   1   98.09   15.60
 -13  -5   1   -5.60    8.70
  13  -5  -1    5.70    8.60
  13  -5  -1    9.10    6.50
  13  -5  -1   14.80    6.90
 -13  -5   1  -15.90    8.50
 -13  -5   1    6.70    8.50
  13  -5  -1   12.90    7.50
 -13  -5   1   10.90    8.80
  13  -5  -1   -3.70    9.20
  13  -5  -1   23.70    8.80
 -13   5   1    7.40    7.30
 -13   5   1    6.90   10.40
  13   5  -1    0.50    8.30
 -13   5   1    8.70    9.80
 -13   5   1   17.70    7.80
  13   5  -1    9.90    8.90
  11  -5  -1   17.50    8.20
 -11  -5   1   15.10    6.60
  11  -5  -1   11.10    6.40
  11  -5  -1   24.50    7.30
  11  -5  -1   26.00    7.40
  11  -5  -1   12.80    7.50
  11  -5  -1   19.70    9.40
 -11  -5   1   27.50    9.90
 -11  -5   1   27.70    9.40
  11  -5  -1   30.10    8.10
  11  -5  -1   23.10    7.90
  11  -5  -1   27.20    9.40
 -11  -5   1    8.90    7.90
 -11  -5   1   30.30   10.60
  11  -5  -1   15.70    8.40
 -11  -5   1   22.30    7.30
  11   5  -1   27.40    8.70
 -11   5   1   17.20    7.20
 -11   5   1   15.40    8.00
 -11   5   1   30.50    9.10
  11   5  -1   13.70    8.50
 -11   5   1   33.70    9.10
   9  -5  -1  325.57   31.90
   9  -5  -1  286.97   29.40
  -9  -5   1  380.16   32.40
   9  -5  -1  286.07   29.20
  -9  -5   1  415.26   33.30
   9  -5  -1  305.17   31.00
   9  -5  -1  339.57   31.20
   9  -5  -1  339.77   31.10
  -9  -5   1  294.97   30.70
  -9  -5   1  300.27   31.20
   9  -5  -1  337.87   31.90
   9  -5  -1  336.97   30.50
   9  -5  -1  327.67   30.70
   9  -5  -1  304.67   31.10
  -9   5   1  386.76   32.60
  -9   5   1  330.97   31.40
  -9   5   1  306.27   35.80
   9   5  -1  346.47   31.80
  -9   5   1  329.17   33.60
  -9   5   1  335.67   31.50
   9   5  -1  309.87   31.40
  -9   5   1  400.96   32.50
  -7  -5   1   99.29   15.10
   7  -5  -1  100.59   12.80
   7  -5  -1   84.89   13.80
   7  -5  -1   79.99   13.20
  -7  -5   1   84.99   10.10
   7  -5  -1  106.99   13.40
  -7  -5   1  106.09   14.10
   7  -5  -1   81.79   13.20
   7  -5  -1   93.89   12.50
  -7  -5   1   87.49   13.30
   7  -5  -1   77.49   10.90
   7  -5  -1   98.99   12.90
  -7  -5   1   92.69   13.80
   7  -5  -1  103.19   14.90
   7  -5  -1   70.29   10.90
  -7   5   1   98.09   14.90
  -7   5   1   87.79   14.30
  -7   5   1   91.99   12.80
  -7   5   1  113.99   15.00
   7   5  -1   98.99   13.50
  -7   5   1   93.09   13.80
  -7   5   1   78.69   13.00
  -7   5   1  106.69   13.00
   7   5  -1  103.39   13.60
  -7   5   1   86.79   12.90
  -5  -5   1   -2.20    3.30
   5  -5  -1    3.00    4.40
   5  -5  -1    0.10    4.50
   5  -5  -1   -0.30    5.40
   5  -5  -1    6.90    4.90
   5  -5  -1    0.30    5.50
  -5  -5   1    2.00    5.50
  -5  -5   1    1.20    6.10
   5  -5  -1    5.10    4.70
   5  -5  -1   -3.80    3.50
   5  -5  -1    8.50    5.40
   5  -5  -1    0.40    3.90
  -5  -5   1   -1.50    4.90
   5  -5  -1    2.00    4.00
  -5  -5   1   -2.20    3.30
  -5  -5   1    1.00    6.00
  -5   5   1    1.30    4.30
   5   5  -1    4.30    4.70
  -5   5   1    4.10    5.90
  -5   5   1    2.20    5.50
  -5   5   1   -0.70    4.40
  -5   5   1   -0.30    3.90
   5   5  -1   -4.10    4.20
  -5   5   1   11.30    4.90
  -5   5   1    2.40    4.40
   5   5  -1   -1.70    4.20
   5   5  -1   -1.80    4.30
  -5   5   1    1.80    4.20
   3  -5  -1    1.40    4.60
  -3  -5   1    4.10    3.70
   3  -5  -1    0.30    6.30
   3  -5  -1    7.00    4.20
   3  -5  -1    2.70    5.60
   3  -5  -1    3.50    4.20
   3  -5  -1    5.40    6.80
  -3  -5   1    7.50    6.50
   3  -5  -1    5.30    5.50
  -3  -5   1    7.20    4.10
   3  -5  -1    1.40    4.90
  -3  -5   1    4.60    6.30
  -3  -5   1   -1.30    6.40
   3  -5  -1    2.50    5.80
  -3  -5   1    4.30    6.30
   3  -5  -1   -3.00    4.70
   3   5  -1    6.80    4.50
  -3   5   1    5.40    4.20
  -3   5   1    7.20    5.40
  -3   5   1    4.20    5.20
   3   5  -1    7.80    4.50
  -3   5   1    4.80    4.00
   3   5  -1   -1.20    4.90
   3   5  -1    3.90    4.80
  -1  -5   1  135.69   17.00
  -1  -5   1  124.69   14.10
  -1  -5   1  143.49   16.30
   1  -5  -1  188.48   17.40
  -1  -5   1  138.59   15.80
   1  -5  -1  156.18   17.50
   1  -5  -1  126.79   14.20
   1  -5  -1  101.39   14.40
   1  -5  -1  115.99   14.70
  -1  -5   1  144.89   16.50
   1  -5  -1  162.48   17.10
   1  -5  -1  123.39   15.10
  -1  -5   1  136.09   15.60
  -1  -5   1  124.19   16.40
  -1  -5   1  116.19   13.80
   1  -5  -1  123.19   15.40
   1  -5  -1  139.09   16.90
   1  -5  -1  130.89   14.40
  -1   5   1  109.79   14.60
   1   5  -1  127.39   14.70
  -1   5   1  111.99   14.70
  -1   5   1  129.49   15.10
   1   5  -1  125.29   15.10
  -1   5   1  108.69   14.60
   1   5  -1  122.39   14.90
   1   5  -1  121.99   14.60
   1  -5   1  173.28   16.70
  -1  -5  -1  138.59   14.60
   1  -5   1  152.48   17.00
   1  -5   1  140.29   15.60
   1  -5   1  124.39   15.10
   1  -5   1  149.88   16.70
  -1  -5  -1  136.29   15.50
  -1  -5  -1  126.39   14.40
   1  -5   1  166.08   17.50
   1  -5   1  148.99   16.70
  -1  -5  -1  171.68   18.40
  -1  -5  -1  139.59   15.70
   1  -5   1  163.38   18.00
  -1  -5  -1  171.08   18.50
  -1   5  -1  117.29   15.00
   1   5   1  123.99   15.60
  -1   5  -1  138.39   15.70
   1   5   1  122.49   15.60
  -1   5  -1  131.39   15.50
  -1   5  -1  133.09   15.70
  -1   5  -1  130.69   15.50
   1   5   1  128.19   15.40
   1   5   1  136.99   15.70
  -1   5  -1  119.89   15.10
  -3  -5  -1   26.10    6.30
   3  -5   1   34.70    7.90
  -3  -5  -1   17.00    8.10
  -3  -5  -1   30.50    8.80
   3  -5   1   27.50    7.00
   3  -5   1   29.70    7.20
   3  -5   1   42.30    8.70
  -3  -5  -1   18.40    5.50
  -3   5  -1   31.30    7.60
   3   5   1   25.20    7.30
  -3   5  -1   30.70    7.50
   3   5   1   20.40    6.10
   3   5   1   28.90    7.30
  -3   5  -1   31.80    7.10
  -3   5  -1   28.60    7.70
  -3   5  -1   24.60    6.90
  -3   5  -1   36.60    8.50
  -3   5  -1   37.10    7.60
  -3   5  -1   39.80    8.20
   3   5   1   20.70    6.20
  -5  -5  -1   50.69   11.10
   5  -5   1   90.49   13.30
   5  -5   1   62.69   10.50
  -5  -5  -1   41.90   11.00
   5  -5   1   71.29   10.90
   5  -5   1   95.69   13.30
   5  -5   1   56.59   11.00
  -5  -5  -1   47.20    8.30
   5  -5   1   61.49   11.20
  -5  -5  -1   60.29   12.20
  -5  -5  -1   58.79   12.30
  -5  -5  -1   51.59    8.50
  -5   5  -1   55.89   10.40
  -5   5  -1   62.99   10.80
   5   5   1   70.59   11.80
   5   5   1   69.69    9.40
  -5   5  -1   79.59   12.10
  -5   5  -1   64.79   11.70
  -5   5  -1   83.39   12.20
  -5   5  -1   99.49   12.70
  -5   5  -1   74.79   11.20
  -5   5  -1   53.89   11.40
   5   5   1   69.09   11.90
   5   5   1   55.59    8.50
   7  -5   1   20.90    7.80
   7  -5   1   19.60    6.60
   7  -5   1   26.90    8.20
   7  -5   1   22.10    7.20
   7  -5   1   18.50    8.00
   7  -5   1   18.60    6.70
  -7  -5  -1    4.70    8.00
  -7  -5  -1    7.10    8.50
  -7  -5  -1   21.00    9.60
  -7  -5  -1   13.50    8.00
  -7   5  -1   25.10    8.00
   7   5   1   13.20    6.80
  -7   5  -1   14.00    5.70
   7   5   1   11.10    6.90
  -7   5  -1   19.20    7.40
  -7   5  -1   33.40    8.90
  -7   5  -1   29.50    8.70
  -7   5  -1   32.00    7.60
   9  -5   1   12.60    6.20
  -9  -5  -1   14.60    8.80
  -9  -5  -1   17.10    8.10
   9  -5   1   19.30    8.20
   9  -5   1   23.90    8.60
  -9  -5  -1    9.10    7.80
  -9  -5  -1   19.30    8.50
   9  -5   1   16.80    6.10
  -9  -5  -1   25.10    8.70
   9  -5   1    6.60    7.00
   9  -5   1   15.10    7.50
   9  -5   1   14.40    7.60
  -9  -5  -1    4.90    7.90
   9  -5   1   11.20    6.60
  -9   5  -1   17.00    7.70
  -9   5  -1   18.40    7.30
  -9   5  -1   13.60    8.00
   9   5   1   13.40    8.10
  -9   5  -1   12.60    7.30
   9   5   1   18.20    8.20
  -9   5  -1   18.60    7.80
  -9   5  -1   22.50    8.60
  11  -5   1   98.29   15.70
  11  -5   1  123.09   14.00
  11  -5   1   92.59   15.30
  11  -5   1  110.09   16.30
  11  -5   1  112.09   16.20
  11  -5   1   98.89   15.80
 -11  -5  -1   99.99   16.30
  11  -5   1  101.59   13.70
 -11  -5  -1   87.69   16.90
 -11  -5  -1  119.19   17.60
 -11  -5  -1   74.29   15.80
  11  -5   1  106.09   16.50
 -11   5  -1   89.89   16.50
 -11   5  -1   92.59   15.50
 -11   5  -1   95.79   16.50
 -11   5  -1  100.59   13.40
 -11   5  -1  107.99   13.70
 -11   5  -1   87.69   15.30
 -13  -5  -1   13.10   10.70
  13  -5   1   16.20    8.40
  13  -5   1   16.00    8.80
  13  -5   1   19.10    8.60
 -13  -5  -1   24.90   11.60
 -13  -5  -1   10.00   14.00
 -13  -5  -1   15.70   16.30
  13  -5   1   28.60    9.90
 -13   5  -1   16.60    9.20
 -13   5  -1   21.00    8.50
 -13   5  -1   24.50    8.30
 -13   5  -1   10.10    8.80
  15  -5   1   36.50   11.90
 -15  -5  -1   33.00   11.70
 -15  -5  -1   38.90   11.70
  15  -5   1   46.70   12.60
 -15   5  -1   13.70    9.40
 -15   5  -1   27.10    9.90
  17  -5   1   15.60   10.60
 -17  -5  -1    6.80   10.80
  17  -5   1   10.20   11.60
 -17  -5  -1   11.50   11.80
 -17   5  -1   26.00   10.40
 -17   5  -1   27.90   10.70
  19  -5   1   12.90   13.40
 -19  -5  -1    3.30   14.20
 -19  -5  -1    8.50   14.50
  19  -5   1   28.00   14.20
 -19   5  -1   10.30   23.00
 -19   5  -1   -5.60   22.80
  18  -6  -1  -20.00    8.40
  18  -6  -1    9.60   11.40
  18  -6  -1    6.20   11.30
  18  -6  -1   -8.60    9.20
 -18  -6   1    3.70   12.10
 -18  -6   1   -4.00   12.70
 -18   6   1    9.60    9.80
 -18   6   1   28.70   10.60
  16  -6  -1  195.68   26.10
 -16  -6   1  203.88   32.40
  16  -6  -1  200.08   25.70
  16  -6  -1  226.38   24.40
 -16  -6   1  206.58   31.50
  16  -6  -1  193.38   23.90
 -16   6   1  237.68   26.40
 -16   6   1  237.98   26.70
  14  -6  -1   28.10   10.70
 -14  -6   1   49.99   12.60
 -14  -6   1   -2.40   16.30
 -14  -6   1   17.20   10.80
  14  -6  -1   38.10    9.70
  14  -6  -1   32.70    9.00
  14  -6  -1    9.90    8.50
 -14  -6   1    2.40   15.70
 -14   6   1   15.20    9.80
 -14   6   1   41.50   11.50
  12  -6  -1   15.70    8.30
  12  -6  -1   -6.30    7.20
 -12  -6   1    0.90    9.00
  12  -6  -1   -3.50    7.90
  12  -6  -1    3.90    6.10
 -12  -6   1    2.20    7.40
  12  -6  -1    0.50    7.40
  12  -6  -1    2.20    8.80
 -12  -6   1  -14.60    6.80
  12  -6  -1    8.20    9.60
  12  -6  -1   -1.80    6.00
 -12  -6   1  -23.10    8.10
 -12   6   1   16.80    9.20
 -12   6   1    7.40    8.60
  10  -6  -1 1267.97  102.99
 -10  -6   1 1435.06  103.99
  10  -6  -1 1186.08  101.29
  10  -6  -1 1111.09   99.69
  10  -6  -1 1220.98  101.19
  10  -6  -1 1203.78  102.19
  10  -6  -1 1120.69   99.59
  10  -6  -1 1204.68  101.69
  10  -6  -1 1210.58  102.59
  10  -6  -1 1200.58  102.49
 -10  -6   1 1407.66  104.19
  10  -6  -1 1211.28  101.49
  10   6  -1 1248.88  102.39
  10   6  -1 1157.78  102.19
 -10   6   1 1234.68  102.79
 -10   6   1 1166.78  102.39
 -10   6   1 1386.36  102.69
 -10   6   1 1370.66  102.29
   8  -6  -1  131.79   17.00
   8  -6  -1  116.39   18.10
  -8  -6   1  157.08   18.70
  -8  -6   1  119.49   18.30
   8  -6  -1  120.09   17.30
   8  -6  -1  138.49   17.60
   8  -6  -1  134.39   17.60
  -8  -6   1  117.79   18.20
   8  -6  -1  131.99   14.80
   8  -6  -1  112.19   17.50
  -8  -6   1  156.58   18.30
   8  -6  -1  143.79   17.00
   8  -6  -1  125.99   15.00
   8  -6  -1  125.99   16.70
  -8   6   1  111.89   16.60
  -8   6   1  108.49   19.30
  -8   6   1  158.88   18.40
  -8   6   1  136.59   16.60
   8   6  -1  108.29   21.10
   8   6  -1   88.19   21.60
  -8   6   1  126.29   17.50
  -8   6   1  152.38   21.00
  -8   6   1  122.69   16.30
  -8   6   1  160.38   18.90
  -6  -6   1  151.48   16.80
  -6  -6   1  165.08   19.90
   6  -6  -1  166.88   17.20
  -6  -6   1  216.88   21.50
   6  -6  -1  156.58   17.20
   6  -6  -1  137.09   18.70
  -6  -6   1  191.38   21.10
  -6  -6   1  174.58   19.60
  -6  -6   1  141.89   16.40
   6  -6  -1  169.68   19.60
   6  -6  -1  171.48   19.20
   6  -6  -1  146.89   19.40
   6  -6  -1  163.38   19.10
   6  -6  -1  177.28   19.10
  -6   6   1  171.08   19.90
   6   6  -1  160.68   19.50
   6   6  -1  167.08   20.00
   6   6  -1  167.38   17.30
  -6   6   1  143.29   19.80
   6   6  -1  173.38   17.40
  -6   6   1  177.28   19.50
  -6   6   1  222.48   21.10
  -6   6   1  143.19   19.00
  -6   6   1  219.88   20.60
  -4  -6   1  101.89   14.50
  -4  -6   1  120.49   16.50
   4  -6  -1  106.39   13.20
  -4  -6   1  108.09   15.20
   4  -6  -1  105.29   15.90
  -4  -6   1  126.09   15.80
  -4  -6   1   90.69   12.60
   4  -6  -1   84.09   13.30
   4  -6  -1  109.99   15.50
   4  -6  -1  105.49   15.20
  -4  -6   1  123.39   15.90
   4  -6  -1  107.39   15.10
   4  -6  -1  106.59   15.40
   4  -6  -1   90.49   14.00
  -4  -6   1   82.49   12.40
  -4  -6   1  100.59   15.30
   4   6  -1   87.09   13.80
  -4   6   1   92.79   14.40
   4   6  -1   95.99   13.10
  -4   6   1   99.99   13.80
  -4   6   1  113.59   13.90
   4   6  -1  104.39   13.50
   4   6  -1   97.39   14.40
  -4   6   1   92.49   13.40
  -2  -6   1  504.15   38.60
  -2  -6   1  520.55   39.10
   2  -6  -1  386.06   37.40
  -2  -6   1  465.35   39.20
  -2  -6   1  506.65   39.80
   2  -6  -1  521.95   40.10
   2  -6  -1  398.16   37.40
  -2  -6   1  468.05   39.00
  -2  -6   1  491.35   39.30
  -2  -6   1  385.06   36.30
   2  -6  -1  416.26   37.90
   2  -6  -1  408.46   36.90
  -2  -6   1  396.66   36.20
   2  -6  -1  359.56   37.50
   2  -6  -1  370.46   37.30
   2  -6  -1  396.56   37.00
  -2  -6   1  449.66   38.30
  -2  -6   1  416.66   37.60
   2  -6  -1  366.56   37.40
  -2   6   1  395.26   37.20
   2   6  -1  400.96   37.60
  -2   6   1  384.16   37.60
  -2   6   1  355.96   37.10
  -2   6   1  407.76   38.00
   2   6  -1  376.46   37.70
   0  -6   1  943.71   67.59
   0  -6  -1  889.21   66.19
   0  -6   1  865.01   66.29
   0  -6   1  739.13   64.19
   0  -6  -1  877.81   66.09
   0  -6  -1  729.33   65.09
   0  -6   1  906.41   66.09
   0  -6  -1  685.13   63.89
   0  -6   1  865.41   66.49
   0  -6   1  850.61   66.49
   0  -6  -1  875.11   67.19
   0  -6  -1  704.33   63.89
   0  -6   1  714.73   64.19
   0  -6  -1  697.23   64.89
   0  -6   1  873.91   65.69
   0  -6  -1  891.21   66.99
   0  -6  -1  691.53   65.09
   0  -6  -1  714.03   64.69
   0   6   1  751.42   65.29
   0   6   1  731.03   64.79
   0   6  -1  682.43   64.39
   0   6  -1  747.03   64.89
   0   6   1  727.13   64.59
   0   6   1  719.93   65.29
   0   6  -1  710.93   64.99
   0   6  -1  721.43   65.39
  -2  -6  -1   60.39   11.90
   2  -6   1   48.40   10.00
   2  -6   1   69.19   11.60
  -2  -6  -1   48.30    8.90
   2  -6   1   56.69   10.50
  -2  -6  -1   60.79   11.80
   2  -6   1   51.29   10.30
  -2  -6  -1   47.80    9.00
  -2  -6  -1   31.20    9.50
   2  -6   1   51.99   10.00
   2  -6   1   52.89   10.70
  -2  -6  -1   50.79   11.50
   2   6   1   50.59    9.80
  -2   6  -1   47.30   10.30
  -2   6  -1   49.30    9.80
   2   6   1   58.69   10.10
  -2   6  -1   52.79    9.70
  -2   6  -1   43.00    9.00
  -2   6  -1   53.69   10.70
  -2   6  -1   56.69   10.60
   2   6   1   58.99   11.10
   2   6   1   43.10   10.00
  -4  -6  -1  283.57   27.60
   4  -6   1  298.87   29.50
  -4  -6  -1  348.47   31.30
   4  -6   1  371.06   30.70
   4  -6   1  382.96   31.30
   4  -6   1  275.97   29.90
   4  -6   1  285.97   28.70
   4  -6   1  270.87   29.40
  -4  -6  -1  279.67   29.80
  -4  -6  -1  270.87   29.70
  -4  -6  -1  301.17   27.80
  -4  -6  -1  337.57   31.60
  -4   6  -1  284.47   29.10
   4   6   1  282.97   29.50
   4   6   1  293.57   29.80
  -4   6  -1  385.46   31.20
  -4   6  -1  311.67   29.50
  -4   6  -1  287.97   29.00
  -4   6  -1  369.86   30.80
   4   6   1  315.07   27.90
  -4   6  -1  279.37   30.10
  -4   6  -1  297.87   30.70
  -4   6  -1  299.37   29.60
   4   6   1  287.07   27.80
   6  -6   1   45.30   10.90
  -6  -6  -1   34.00   10.70
   6  -6   1   61.39   11.10
  -6  -6  -1   57.09   18.80
  -6  -6  -1   37.70    7.40
  -6  -6  -1   32.70    7.50
   6  -6   1   44.90   10.10
   6  -6   1   45.00   10.20
  -6  -6  -1   35.00   10.90
   6  -6   1   59.89   11.00
   6  -6   1   51.19   11.30
   6   6   1   40.30    7.90
  -6   6  -1   36.90    9.90
  -6   6  -1   53.29   11.50
   6   6   1   46.30    9.70
  -6   6  -1   64.19   11.40
  -6   6  -1   49.00   10.50
  -6   6  -1   49.90   10.10
   6   6   1   41.80    9.80
   6   6   1   39.30    8.30
  -6   6  -1   57.99   10.60
  -6   6  -1   65.19   11.70
  -6   6  -1   59.79   12.50
   8  -6   1  165.98   20.10
   8  -6   1  148.59   19.70
  -8  -6  -1  150.58   22.00
   8  -6   1  143.19   19.60
   8  -6   1  143.19   19.20
   8  -6   1  178.58   19.60
  -8  -6  -1  131.49   20.80
  -8  -6  -1  189.78   21.60
  -8  -6  -1  173.38   21.20
   8  -6   1  182.28   20.50
   8   6   1  135.29   19.70
   8   6   1  166.98   20.30
  -8   6  -1  178.78   20.20
  -8   6  -1  192.38   20.90
  -8   6  -1  157.78   19.40
  -8   6  -1  140.39   27.20
  -8   6  -1  135.09   19.20
  -8   6  -1  151.38   27.40
 -10  -6  -1  535.95   46.70
  10  -6   1  447.06   44.90
  10  -6   1  481.65   44.30
 -10  -6  -1  518.75   46.10
  10  -6   1  443.66   41.50
 -10  -6  -1  460.85   46.10
  10  -6   1  469.05   44.40
  10  -6   1  439.46   44.40
  10  -6   1  448.06   41.50
 -10  -6  -1  544.55   47.20
 -10   6  -1  552.24   45.10
 -10   6  -1  517.35   44.90
  12  -6   1    4.00    8.40
  12  -6   1  -11.30    9.10
  12  -6   1   -8.60    8.60
 -12  -6  -1    9.50   10.30
 -12  -6  -1   17.40   11.10
  12  -6   1    6.50    8.30
  12  -6   1    1.30    9.10
  12  -6   1    3.40    7.60
  12  -6   1   18.90    8.40
  12  -6   1   32.40   11.40
 -12   6  -1   12.10    8.00
 -12   6  -1    5.30    8.50
 -14  -6  -1   53.19   14.50
  14  -6   1   68.29   14.60
 -14  -6  -1   34.60   13.90
  14  -6   1   48.50   12.40
  14  -6   1   50.79   13.80
  14  -6   1   58.89   13.20
  14  -6   1   99.99   28.00
 -14   6  -1   49.10   12.90
 -14   6  -1   42.10   12.10
  16  -6   1   18.20   11.90
 -16  -6  -1   -1.90   11.60
  16  -6   1    8.40   11.80
 -16  -6  -1    6.40   12.30
 -16   6  -1    3.60   10.90
 -16   6  -1   -2.80   11.00
  18  -6   1  145.89   24.10
 -18  -6  -1  116.99   25.10
  18  -6   1  116.89   22.80
 -18  -6  -1  121.29   23.90
 -18   6  -1  214.18   25.30
 -18   6  -1  156.68   22.00
  17  -7  -1  -12.30    8.50
 -17  -7   1   -7.90   11.40
  17  -7  -1    8.30    9.40
  17  -7  -1    9.20   11.30
 -17  -7   1   20.50   12.10
  17  -7  -1   -1.60   11.60
 -17   7   1    4.00   10.20
 -17   7   1   10.50    9.80
  15  -7  -1   90.09   14.60
  15  -7  -1   95.39   18.30
 -15  -7   1  117.39   19.90
 -15  -7   1   94.09   19.90
  15  -7  -1   80.29   14.70
  15  -7  -1  112.79   18.30
 -15   7   1   77.79   15.40
 -15   7   1  113.19   17.50
  13  -7  -1  512.75   57.29
  13  -7  -1  612.54   54.09
  13  -7  -1  611.44   51.39
  13  -7  -1  572.94   49.90
  13  -7  -1  605.24   51.59
  13  -7  -1  491.95   55.99
 -13  -7   1  558.94   53.29
 -13  -7   1  579.24   52.99
  13  -7  -1  518.95   49.20
  13  -7  -1  592.84   53.29
 -13   7   1  558.24   53.49
 -13   7   1  577.44   53.39
  11  -7  -1   94.39   16.30
  11  -7  -1  102.89   17.40
 -11  -7   1   69.59   15.00
  11  -7  -1   99.99   17.00
  11  -7  -1   91.39   13.90
 -11  -7   1   84.89   16.50
  11  -7  -1   96.59   14.10
  11  -7  -1   95.89   16.40
  11  -7  -1  120.89   18.40
  11  -7  -1  116.99   17.10
 -11   7   1  141.79   18.00
 -11   7   1   98.09   16.50
   9  -7  -1   72.19   12.80
  -9  -7   1   83.89   15.50
   9  -7  -1   70.99   12.50
  -9  -7   1   61.59   14.50
   9  -7  -1   56.29   10.40
  -9  -7   1   83.89   15.30
  -9  -7   1   50.19   14.20
   9  -7  -1   44.50   12.30
   9  -7  -1   65.29   12.50
   9  -7  -1   66.49   13.60
   9  -7  -1   45.20   11.60
   9  -7  -1   66.99   10.80
  -9   7   1   79.19   13.80
  -9   7   1   67.49   14.20
  -7  -7   1   10.90    6.30
   7  -7  -1   10.60    6.40
   7  -7  -1   15.70    8.70
  -7  -7   1   18.70    9.90
  -7  -7   1   10.60    6.70
   7  -7  -1   -8.10    6.70
  -7  -7   1   17.80   10.00
  -7  -7   1    3.10    9.90
   7  -7  -1   14.40    8.20
   7  -7  -1    4.00    7.70
   7  -7  -1    4.30    7.50
   7  -7  -1    8.90    6.00
  -7  -7   1    8.00    9.40
   7  -7  -1    6.00    7.90
   7   7  -1   19.60    7.80
  -7   7   1   31.10   12.60
   7   7  -1    8.90    7.10
   7   7  -1   -3.30    7.90
  -7   7   1   14.20    8.30
  -7   7   1    8.10    7.60
  -7   7   1   17.10   11.10
  -7   7   1   15.10   12.10
  -7   7   1   15.00   10.70
   7   7  -1    4.90    7.50
  -5  -7   1   21.60    6.60
  -5  -7   1   26.50    6.90
  -5  -7   1   18.80    9.90
   5  -7  -1   16.70    8.20
   5  -7  -1   23.50    9.70
   5  -7  -1   13.70    7.50
  -5  -7   1   28.00    9.90
  -5  -7   1   43.40   11.40
   5  -7  -1   20.90    8.90
  -5  -7   1    9.70    8.60
  -5  -7   1   15.90    9.60
  -5  -7   1   35.80   10.50
   5  -7  -1   27.00    7.50
   5  -7  -1   23.20    7.30
   5  -7  -1   16.40    9.00
   5  -7  -1   28.90    9.30
  -5   7   1   23.80    8.60
  -5   7   1   19.10    8.70
   5   7  -1   30.70    8.80
   5   7  -1   21.40    8.50
  -5   7   1   37.80    9.40
  -5   7   1   14.90    8.40
   5   7  -1   20.40    8.30
   5   7  -1   20.10    9.00
  -3  -7   1  916.71   73.09
  -3  -7   1 1020.70   73.59
   3  -7  -1  835.42   71.19
   3  -7  -1  752.82   71.29
  -3  -7   1  872.01   72.69
   3  -7  -1  708.63   71.19
   3  -7  -1  823.52   71.69
   3  -7  -1  809.62   72.29
   3  -7  -1  841.22   72.19
  -3  -7   1  767.62   69.99
  -3  -7   1 1032.20   73.89
  -3  -7   1  811.92   70.49
   3  -7  -1  995.60   73.89
   3  -7  -1  804.02   71.19
  -3  -7   1  890.01   72.39
   3  -7  -1  811.82   72.09
  -3  -7   1  911.11   73.29
   3  -7  -1  996.70   74.69
  -3   7   1  817.62   72.49
  -3   7   1  829.72   72.19
   3   7  -1  869.91   70.99
   3   7  -1  814.82   71.99
   3   7  -1  770.42   71.99
  -3   7   1  817.42   71.39
  -3   7   1  842.62   71.79
   3   7  -1  826.52   70.99
   1  -7  -1  344.57   34.50
  -1  -7   1  427.66   36.10
  -1  -7   1  459.85   37.10
   1  -7  -1  345.17   34.60
   1  -7  -1  325.87   33.60
   1  -7  -1  314.97   33.80
  -1  -7   1  441.66   36.40
  -1  -7   1  309.57   33.50
   1  -7  -1  328.77   33.60
  -1  -7   1  372.96   34.50
   1  -7  -1  467.15   37.70
   1  -7  -1  345.07   34.90
   1  -7  -1  336.87   34.80
  -1  -7   1  304.27   32.70
  -1  -7   1  331.67   32.80
  -1  -7   1  447.26   36.70
   1  -7  -1  351.96   34.30
  -1   7   1  321.07   33.40
   1   7  -1  351.46   34.50
  -1   7   1  332.87   33.40
  -1   7   1  346.77   34.10
   1   7  -1  363.06   34.00
   1   7  -1  351.46   35.20
   1   7  -1  370.36   34.00
  -1   7   1  340.87   33.70
  -1  -7  -1  577.74   55.99
  -1  -7  -1  753.32   58.89
   1  -7   1  697.63   58.99
  -1  -7  -1  613.84   58.09
  -1  -7  -1  721.43   59.49
   1  -7   1  783.02   58.99
   1  -7   1  722.93   58.89
  -1  -7  -1  594.54   56.09
   1  -7   1  629.94   57.09
  -1  -7  -1  772.02   60.29
   1  -7   1  696.73   58.09
   1  -7   1  645.74   56.99
   1  -7   1  670.73   58.29
   1  -7   1  762.62   60.19
  -1  -7  -1  643.84   57.99
   1  -7   1  667.23   57.49
  -1  -7  -1  733.03   58.69
   1   7   1  612.94   57.49
  -1   7  -1  595.84   57.39
   1   7   1  639.24   56.89
   1   7   1  620.64   57.19
  -1   7  -1  647.14   57.69
   1   7   1  665.63   56.79
  -1   7  -1  614.64   57.79
  -1   7  -1  666.43   57.59
  -3  -7  -1  175.38   19.90
  -3  -7  -1  158.68   22.90
  -3  -7  -1  205.08   24.10
   3  -7   1  174.48   21.30
  -3  -7  -1  222.98   24.30
   3  -7   1  230.78   22.60
   3  -7   1  200.28   21.80
  -3  -7  -1  150.38   22.10
  -3  -7  -1  178.98   20.00
   3  -7   1  210.88   22.50
   3  -7   1  168.48   21.90
   3  -7   1  179.88   22.30
   3   7   1  177.18   22.00
  -3   7  -1  204.28   21.90
   3   7   1  191.98   20.50
  -3   7  -1  196.38   21.70
   3   7   1  178.88   21.90
  -3   7  -1  175.28   21.80
  -3   7  -1  185.48   21.60
   3   7   1  198.98   20.90
  -3   7  -1  193.58   22.00
  -3   7  -1  183.98   21.60
   5  -7   1   27.50    8.90
  -5  -7  -1   22.60    7.40
   5  -7   1   24.60    9.70
   5  -7   1   31.60   10.30
  -5  -7  -1   21.70    9.90
   5  -7   1   28.90    8.70
  -5  -7  -1   -1.70    8.50
  -5  -7  -1   27.30    9.30
  -5  -7  -1   20.40   10.20
   5  -7   1   28.10   10.60
   5  -7   1   13.00    8.60
  -5  -7  -1   25.80    7.30
  -5   7  -1   17.60   10.40
   5   7   1   18.80   10.00
  -5   7  -1   24.80    9.70
  -5   7  -1   20.90    8.80
  -5   7  -1   31.80   12.00
   5   7   1   37.10   14.40
  -5   7  -1   42.40   10.40
  -5   7  -1   36.70   12.40
  -5   7  -1   33.90   10.30
   5   7   1    9.80    8.70
   5   7   1   32.10   15.50
  -5   7  -1   53.59   11.40
  -7  -7  -1  269.57   28.80
  -7  -7  -1  249.58   24.50
   7  -7   1  253.17   27.60
   7  -7   1  262.57   26.70
  -7  -7  -1  261.97   29.10
   7  -7   1  240.38   27.70
   7  -7   1  233.88   26.90
  -7   7  -1  291.37   28.90
   7   7   1  239.68   24.40
   7   7   1  253.07   24.80
  -7   7  -1  281.07   28.70
   9  -7   1  179.58   26.00
  -9  -7  -1  252.47   28.10
   9  -7   1  224.48   26.80
  -9  -7  -1  271.97   29.20
   9  -7   1  239.38   26.10
   9  -7   1  235.68   27.00
   9  -7   1  225.48   26.20
   9  -7   1  180.78   25.60
  -9   7  -1  264.57   27.00
  -9   7  -1  295.97   27.60
  11  -7   1   50.59   12.60
 -11  -7  -1   68.69   16.00
  11  -7   1   57.09   13.20
  11  -7   1   94.79   18.50
  11  -7   1   55.79   11.00
 -11  -7  -1   57.09   14.90
  11  -7   1   63.79   17.00
 -11   7  -1  103.29   16.60
 -11   7  -1   93.29   15.40
 -13  -7  -1    8.00   11.80
 -13  -7  -1   -5.20   10.30
  13  -7   1    0.20    7.10
  13  -7   1   10.10    9.50
  13  -7   1    5.40    9.40
  13  -7   1   19.70    9.60
  13  -7   1    4.60    7.40
  13  -7   1   14.10   10.00
 -13   7  -1    2.70    9.20
 -13   7  -1   17.40   10.10
  15  -7   1    4.50   12.40
  15  -7   1   36.50   15.20
  15  -7   1   27.20   11.60
 -15  -7  -1   50.39   16.30
  15  -7   1   44.30   18.90
  15  -7   1    8.80   10.80
 -15  -7  -1   33.60   14.40
 -15   7  -1   34.70   12.60
 -15   7  -1   25.90   11.70
 -17  -7  -1  139.69   27.50
 -17  -7  -1  163.88   28.30
  17  -7   1  253.27   30.10
  17  -7   1  178.08   26.80
 -17   7  -1  245.78   28.00
 -17   7  -1  164.78   25.30
  16  -8  -1   99.39   21.40
  16  -8  -1   98.29   15.90
 -16  -8   1  119.39   21.30
  16  -8  -1   91.39   16.30
 -16  -8   1   73.99   18.10
  16  -8  -1  127.79   22.50
 -16   8   1  102.29   19.60
 -16   8   1  146.49   20.60
  14  -8  -1  146.49   19.60
  14  -8  -1  165.88   24.80
 -14  -8   1  117.29   22.40
 -14  -8   1  139.69   23.70
  14  -8  -1  164.38   19.50
  14  -8  -1  149.59   21.40
  14  -8  -1  159.48   24.90
  14  -8  -1  161.78   21.70
 -14   8   1  138.59   21.80
 -14   8   1  141.69   21.80
  12  -8  -1  516.25   51.39
  12  -8  -1  657.13   55.19
  12  -8  -1  599.64   56.59
  12  -8  -1  531.65   51.69
  12  -8  -1  554.54   55.59
  12  -8  -1  614.24   55.19
 -12   8   1  690.03   56.39
 -12   8   1  687.23   56.59
  10  -8  -1   95.09   23.70
  10  -8  -1   76.69   13.10
  10  -8  -1   83.09   12.80
  10  -8  -1  100.39   16.50
  10  -8  -1   82.59   22.80
 -10  -8   1   82.79   16.30
 -10  -8   1   71.29   16.40
  10  -8  -1   73.69   15.70
   8  -8  -1   12.70    9.30
  -8  -8   1    5.60    9.60
   8  -8  -1   -2.70    5.40
   8  -8  -1    1.10    8.30
  -8  -8   1    1.70    7.20
   8  -8  -1   12.70    6.40
  -8  -8   1   -5.50    6.90
   8  -8  -1   18.90    9.80
  -8  -8   1   -2.40    9.30
   8  -8  -1   14.00    9.20
   8   8  -1    3.40    6.80
  -8   8   1    7.30    8.70
   8   8  -1   24.60    8.10
  -8   8   1   -2.60    7.90
   6  -8  -1   19.30    7.70
  -6  -8   1   16.10    9.80
   6  -8  -1   37.20   11.00
  -6  -8   1   18.10    8.40
   6  -8  -1   14.30    7.20
  -6  -8   1   22.70   10.10
   6  -8  -1   19.20    8.90
  -6  -8   1   14.10    8.30
   6  -8  -1   19.80    9.70
   6  -8  -1   18.70   10.40
  -6  -8   1   33.70   11.10
  -6  -8   1    7.10    9.40
  -6   8   1   19.20    9.20
   6   8  -1   29.40    8.70
  -6   8   1   28.60    9.00
   6   8  -1   25.80    8.80
  -4  -8   1   90.69   15.20
   4  -8  -1  132.29   16.90
  -4  -8   1  115.29   18.50
   4  -8  -1   99.79   16.80
  -4  -8   1   84.09   14.80
  -4  -8   1   93.99   16.60
  -4  -8   1  120.79   19.20
   4  -8  -1  102.59   17.00
   4  -8  -1  105.19   17.00
  -4  -8   1   98.19   16.80
  -4   8   1   90.39   16.30
  -4   8   1   98.79   15.60
   4   8  -1   86.39   14.60
   4   8  -1   99.09   15.00
   2  -8  -1  758.62   71.09
  -2  -8   1  975.70   73.09
   2  -8  -1  921.31   72.49
  -2  -8   1  925.61   72.59
   2  -8  -1  736.73   70.79
   2  -8  -1  711.83   77.29
  -2  -8   1  921.01   72.49
   2  -8  -1  652.63   75.99
  -2  -8   1  999.20   72.09
  -2  -8   1  975.30   72.39
   2  -8  -1  805.72   70.69
   2  -8  -1  789.92   70.89
  -2  -8   1  762.22   69.29
  -2  -8   1  938.71   73.19
  -2  -8   1  735.03   68.89
   2  -8  -1  935.91   73.49
  -2   8   1  756.72   69.69
   2   8  -1  755.12   69.69
  -2   8   1  723.13   69.89
   2   8  -1  773.12   69.99
   0  -8  -1  327.77   32.50
   0  -8  -1  298.67   30.90
   0  -8  -1  363.96   35.60
   0  -8   1  286.67   31.40
   0  -8   1  386.86   34.70
   0  -8   1  351.76   33.90
   0  -8  -1  285.47   31.60
   0  -8   1  291.17   30.80
   0  -8  -1  284.57   30.90
   0  -8   1  323.47   34.40
   0  -8  -1  315.27   32.30
   0  -8  -1  314.47   32.50
   0  -8   1  342.87   32.80
   0  -8   1  381.46   34.20
   0  -8   1  369.96   33.70
   0  -8  -1  380.96   35.60
   0   8   1  290.47   31.80
   0   8  -1  309.67   31.80
   0   8   1  286.07   32.20
   0   8  -1  321.77   32.10
  -2  -8  -1  877.81   75.99
  -2  -8  -1  981.10   76.49
   2  -8   1  745.13   73.79
   2  -8   1 1022.10   75.09
   2  -8   1 1037.10   74.89
   2  -8   1  817.62   74.69
  -2  -8  -1  794.12   72.29
  -2  -8  -1  971.50   75.09
  -2  -8  -1  817.92   72.39
  -2  -8  -1  999.10   75.29
  -2   8  -1  807.62   73.49
   2   8   1  753.62   71.99
  -2   8  -1  790.82   73.29
   2   8   1  805.62   72.49
   4  -8   1    1.00    8.50
  -4  -8  -1   16.40    8.90
  -4  -8  -1   27.40    8.50
  -4  -8  -1   -2.30    9.60
  -4  -8  -1    3.30    9.70
  -4  -8  -1   15.90   10.10
   4  -8   1    0.60    8.90
  -4  -8  -1   -6.30    9.00
   4  -8   1   11.20    8.10
   4  -8   1    0.90    8.90
  -4   8  -1    3.50    6.70
   4   8   1    2.50    7.80
  -4   8  -1   14.10    7.80
   4   8   1    2.40    6.90
  -6  -8  -1  311.07   33.10
   6  -8   1  272.37   31.20
  -6  -8  -1  335.47   33.80
  -6  -8  -1  283.37   28.90
   6  -8   1  305.57   31.80
   6  -8   1  277.77   31.10
   6  -8   1  281.77   31.10
  -6  -8  -1  283.37   28.80
   6   8   1  311.17   29.70
  -6   8  -1  391.06   32.80
   6   8   1  314.57   29.60
  -8  -8  -1  341.17   36.00
   8  -8   1  301.07   34.50
  -8  -8  -1  377.76   37.10
   8  -8   1  280.77   35.90
   8  -8   1  313.37   34.40
   8  -8   1  308.77   37.20
  -8  -8  -1  274.77   30.90
  -8   8  -1  407.06   37.10
  -8   8  -1  434.76   37.10
 -10  -8  -1  112.89   20.10
  10  -8   1  116.99   21.00
  10  -8   1  115.09   20.20
  10  -8   1  128.89   21.30
  10  -8   1  105.19   20.40
 -10  -8  -1  131.89   20.00
 -10   8  -1  155.88   21.00
 -10   8  -1  159.68   21.00
 -12  -8  -1   41.10   15.20
 -12  -8  -1   25.40   13.60
  12  -8   1   56.99   14.40
  12  -8   1   43.60   14.30
  12  -8   1   43.50   12.70
  12  -8   1   35.70   13.80
 -12   8  -1   39.50   13.00
 -12   8  -1   50.29   13.80
  14  -8   1   15.20    8.10
  14  -8   1   15.90   11.20
  14  -8   1   10.90   11.80
  14  -8   1   22.10   12.90
  14  -8   1   13.20   13.20
 -14  -8  -1   12.10   14.50
 -14  -8  -1    4.30   15.00
 -14   8  -1   -9.40    9.80
 -14   8  -1   17.80   11.60
 -15  -9   1  111.39   24.20
  15  -9  -1  163.68   24.40
  15  -9  -1  211.68   25.60
  15  -9  -1  104.89   17.70
  15  -9  -1  120.09   18.20
  15  -9  -1  146.09   26.30
 -15  -9   1  100.99   23.70
  15  -9  -1  173.18   27.30
 -15   9   1  218.48   26.20
 -15   9   1  142.69   22.50
  13  -9  -1   51.09   15.70
  13  -9  -1   35.90   13.90
  13  -9  -1   38.80   15.90
 -13  -9   1   26.00   14.20
 -13  -9   1   38.00   15.20
  13  -9  -1   61.49   15.40
  13  -9  -1   21.30    9.60
  13  -9  -1   31.50    9.90
 -13   9   1   31.80   13.50
 -13   9   1   40.70   13.40
  11  -9  -1  435.76   43.30
  11  -9  -1  474.25   43.50
  11  -9  -1  374.26   38.10
  11  -9  -1  383.36   38.00
  11  -9  -1  405.36   42.80
 -11  -9   1  422.76   43.70
  11  -9  -1  461.75   42.80
 -11  -9   1  384.66   42.60
 -11   9   1  452.85   43.60
 -11   9   1  430.36   43.10
  -9  -9   1   61.79   19.80
   9  -9  -1   67.79   11.40
  -9  -9   1   54.49   17.10
  -9  -9   1   50.39   21.30
  -9  -9   1   58.89   17.80
  -9  -9   1   36.40   17.30
   9  -9  -1   50.69   14.40
   9  -9  -1   50.99   10.80
  -9  -9   1   84.79   24.60
   9  -9  -1   44.20   13.40
   9  -9  -1   53.69   14.40
   9  -9  -1   71.69   15.50
   9   9  -1   73.89   12.70
  -9   9   1   88.69   17.20
  -9   9   1   96.29   17.40
   9   9  -1   77.19   12.70
  -7  -9   1   10.80   12.00
  -7  -9   1    3.30   11.50
   7  -9  -1    6.10    8.10
  -7  -9   1   17.60   11.90
  -7  -9   1   12.70   10.80
   7  -9  -1    3.00    6.60
  -7  -9   1    6.30    9.70
   7  -9  -1    1.40    8.70
  -7  -9   1   -6.90    9.10
   7  -9  -1  -11.50    6.70
   7  -9  -1  -12.50    8.30
   7  -9  -1    0.90    8.80
   7   9  -1   12.00    9.50
  -7   9   1   14.30    8.40
   7   9  -1   13.20    9.60
  -7   9   1    7.30    8.10
  -5  -9   1  630.64   53.59
   5  -9  -1  518.95   51.69
  -5  -9   1  593.04   52.69
  -5  -9   1  559.84   50.39
   5  -9  -1  497.65   50.89
  -5  -9   1  656.53   53.69
  -5  -9   1  491.85   49.70
   5  -9  -1  496.15   50.49
   5  -9  -1  525.25   51.59
  -5  -9   1  596.04   52.89
  -5   9   1  536.75   50.89
  -5   9   1  531.35   50.99
   5   9  -1  567.84   49.90
   5   9  -1  573.94   50.09
   3  -9  -1   51.79   13.60
  -3  -9   1   37.50   14.00
   3  -9  -1   62.59   14.10
  -3  -9   1   56.19   15.30
   3  -9  -1   47.40   12.20
  -3  -9   1   61.79   14.10
  -3  -9   1   55.59   13.60
  -3  -9   1   58.99   12.90
   3  -9  -1   40.60   12.50
   3  -9  -1   59.49   14.50
  -3  -9   1   66.79   13.30
   3  -9  -1   53.09   13.50
   3   9  -1   66.39   12.70
   3   9  -1   63.09   12.80
  -3   9   1   51.59   12.60
  -3   9   1   36.50   11.40
   1  -9  -1  242.98   31.50
   1  -9  -1  303.97   33.80
  -1  -9   1  310.77   32.30
   1  -9  -1  267.57   31.80
  -1  -9   1  364.76   34.20
   1  -9  -1  253.27   31.40
  -1  -9   1  401.96   35.00
   1  -9  -1  274.27   32.30
  -1  -9   1  361.86   33.40
  -1  -9   1  328.47   32.90
   1  -9  -1  287.07   32.70
  -1  -9   1  334.87   34.00
  -1   9   1  260.57   31.00
   1   9  -1  300.67   30.60
   1   9  -1  275.07   30.30
  -1   9   1  251.47   30.50
   1  -9   1    1.30   10.00
  -1  -9  -1   26.80   10.90
  -1  -9  -1   -0.10    8.80
   1  -9   1    8.40    9.20
  -1  -9  -1   15.80   12.40
   1  -9   1   20.30   10.60
   1  -9   1   22.60   10.50
  -1  -9  -1   21.60   10.50
  -1  -9  -1    4.80   11.10
  -1  -9  -1    8.80    9.40
  -1   9  -1   22.00    7.90
   1   9   1   23.20    9.80
   1   9   1   -0.90    8.10
  -1   9  -1   21.50    8.30
  -3  -9  -1  272.67   30.00
  -3  -9  -1  317.67   30.90
   3  -9   1  236.88   28.20
  -3  -9  -1  273.57   31.30
   3  -9   1  255.47   29.30
  -3  -9  -1  275.77   31.20
   3  -9   1  225.48   28.30
   3  -9   1  252.67   29.60
   3   9   1  249.18   27.30
  -3   9  -1  235.08   28.40
   3   9   1  284.97   28.00
  -3   9  -1  243.88   28.40
   5  -9   1   86.19   18.20
   5  -9   1   92.29   18.80
  -5  -9  -1  135.39   32.40
  -5  -9  -1   95.19   28.50
  -5  -9  -1  107.69   16.20
   5  -9   1   92.09   17.60
  -5  -9  -1  120.19   17.40
   5  -9   1   87.19   18.60
  -5   9  -1   90.59   18.20
   5   9   1  115.39   16.90
  -5   9  -1   87.99   18.10
   5   9   1  111.89   16.40
   7  -9   1   32.30   12.50
  -7  -9  -1   18.50    9.60
  -7  -9  -1   32.90   14.50
  -7  -9  -1   31.00   14.40
  -7  -9  -1   15.30   10.30
   7  -9   1   34.00   12.30
   7   9   1   28.90    9.60
  -7   9  -1   32.20   10.30
   7   9   1   19.20    9.10
  -7   9  -1   29.30    9.80
  -9  -9  -1  842.32   70.19
   9  -9   1  681.53   66.69
   9  -9   1  675.43   68.39
  -9  -9  -1  758.12   68.89
   9  -9   1  691.43   67.79
   9  -9   1  671.23   66.99
  -9   9  -1  830.52   68.69
  -9   9  -1  804.92   68.19
   9   9   1  818.32   63.89
 -11  -9  -1    9.70   13.00
  11  -9   1   14.00   12.30
 -11  -9  -1   -9.40   11.90
  11  -9   1   -3.60   13.20
  11  -9   1   13.80   13.40
  11  -9   1   33.00   13.60
 -11   9  -1   17.70   11.90
 -11   9  -1   13.30   11.40
 -13  -9  -1    2.60   12.70
 -13  -9  -1   24.70   13.10
  13  -9   1    6.40   13.20
  13  -9   1   59.29   15.60
  13  -9   1    5.10   12.00
  13  -9   1   19.60   13.00
 -13   9  -1   -1.90   10.90
 -13   9  -1   11.20   11.80
  12 -10  -1   50.09   17.50
  12 -10  -1   49.10   17.00
  12 -10  -1   66.79   11.90
 -12 -10   1   27.00   16.40
 -12 -10   1   76.69   17.50
  12 -10  -1   31.10   15.30
 -12 -10   1   25.80   18.00
  12 -10  -1   66.39   17.90
 -12 -10   1   68.99   18.60
 -12  10   1   61.69   15.30
 -12  10   1   63.69   15.30
 -10 -10   1  174.18   25.20
 -10 -10   1  146.49   25.30
  10 -10  -1  181.68   27.00
  10 -10  -1  145.79   23.90
  10 -10  -1  162.68   19.60
  10 -10  -1  169.38   25.40
 -10 -10   1  189.28   25.10
 -10 -10   1  198.28   24.00
 -10 -10   1  157.68   25.20
  10 -10  -1  143.59   24.00
 -10 -10   1  150.78   25.30
 -10  10   1  155.18   25.10
  10  10  -1  170.38   22.50
  10  10  -1  180.38   22.60
 -10  10   1  148.19   24.20
   8 -10  -1  114.09   18.70
   8 -10  -1   89.29   17.70
   8 -10  -1   95.39   19.20
  -8 -10   1   96.59   17.60
  -8 -10   1   86.99   17.60
  -8 -10   1   86.99   16.60
   8 -10  -1   92.49   17.80
  -8 -10   1   86.49   17.30
  -8  10   1   90.89   17.60
  -8  10   1   78.49   16.70
   8  10  -1   88.19   15.40
   8  10  -1   93.29   15.10
  -6 -10   1    9.00   12.20
   6 -10  -1   14.00   10.30
   6 -10  -1    8.80   10.90
   6 -10  -1   25.10   13.30
   6 -10  -1   14.80   10.90
  -6 -10   1    2.20   10.00
  -6 -10   1  -17.30    8.60
   6 -10  -1    9.50    6.80
  -6 -10   1    6.70   11.40
  -6 -10   1   33.50   14.20
  -6 -10   1   33.30   12.40
   6  10  -1    0.50   10.50
   6  10  -1    7.40   10.50
  -6  10   1   -0.40    9.70
  -6  10   1   15.20   11.20
   4 -10  -1   77.89   16.00
  -4 -10   1  101.89   18.80
  -4 -10   1   93.19   19.90
   4 -10  -1   48.50   17.40
   4 -10  -1   77.69   17.50
  -4 -10   1  125.29   19.50
  -4 -10   1  106.89   20.20
  -4 -10   1   98.49   19.20
   4 -10  -1   92.49   17.20
  -4 -10   1   88.59   19.30
   4  10  -1   67.79   15.80
  -4  10   1   62.29   15.30
   4  10  -1   69.39   15.40
  -4  10   1   71.09   16.30
  -2 -10   1  479.25   45.70
  -2 -10   1  496.45   46.60
   2 -10  -1  410.76   43.60
   2 -10  -1  437.46   44.00
  -2 -10   1  535.65   46.30
  -2 -10   1  437.76   44.70
   2 -10  -1  397.06   43.60
   2 -10  -1  427.76   44.30
   2 -10  -1  404.06   46.00
  -2 -10   1  447.36   45.90
  -2 -10   1  489.65   46.60
   2 -10  -1  427.76   45.10
  -2  10   1  440.56   44.60
  -2  10   1  427.56   44.40
   2  10  -1  444.46   43.10
   2  10  -1  431.16   43.00
   0 -10  -1  100.39   19.20
   0 -10  -1   89.39   19.20
   0 -10  -1   79.29   16.70
   0 -10   1   84.39   18.00
   0 -10  -1   99.39   17.60
   0 -10  -1  123.79   21.80
   0 -10   1   94.89   18.90
   0 -10   1   78.19   14.80
   0 -10  -1   98.99   19.10
   0 -10   1   72.69   14.80
   0  10   1   63.99   16.20
   0  10  -1   85.69   18.70
   0  10   1   46.80   14.50
   0  10  -1   77.89   18.30
   2 -10   1   10.60   11.30
  -2 -10  -1   30.70   14.40
   2 -10   1   11.60   11.30
  -2 -10  -1   15.60   11.00
  -2 -10  -1   28.10   12.00
  -2 -10  -1   21.10   12.00
  -2 -10  -1   48.80   12.90
  -2 -10  -1   41.10   15.80
   2 -10   1   26.90   11.40
   2 -10   1   -2.70    9.70
  -2  10  -1   41.00   11.70
   2  10   1    7.00   10.40
  -2  10  -1   36.70   12.10
   2  10   1   12.70   11.00
   4 -10   1   87.79   19.50
   4 -10   1  109.59   20.40
  -4 -10  -1  112.69   21.00
  -4 -10  -1  161.08   25.20
  -4 -10  -1  164.28   24.50
  -4 -10  -1   97.69   20.10
   4 -10   1  100.69   18.50
   4 -10   1  110.39   19.70
   4  10   1  145.49   20.20
  -4  10  -1   89.39   16.50
   4  10   1  138.19   19.60
  -4  10  -1  105.49   17.40
  -6 -10  -1   95.59   21.20
  -6 -10  -1  152.18   24.10
  -6 -10  -1  100.79   21.50
   6 -10   1  123.29   21.80
   6 -10   1  100.39   17.50
   6 -10   1  110.69   20.70
   6 -10   1  121.09   18.40
  -6 -10  -1  121.69   22.50
   6  10   1  120.29   17.80
  -6  10  -1   92.39   18.10
   6  10   1  114.29   17.70
  -6  10  -1  107.89   19.50
  -8 -10  -1   91.59   19.80
  -8 -10  -1   71.29   19.90
   8 -10   1  110.89   19.10
  -8 -10  -1   82.59   19.20
   8 -10   1   91.79   19.10
  -8 -10  -1   92.99   19.70
  -8 -10  -1  110.69   20.50
   8 -10   1  128.79   22.00
   8 -10   1  116.39   20.20
  -8 -10  -1  105.39   20.50
  -8  10  -1  101.99   19.10
   8  10   1   88.19   14.80
  -8  10  -1  124.69   20.20
   8  10   1  138.09   17.80
  10 -10   1   37.30   16.80
 -10 -10  -1   31.90   15.20
  10 -10   1   71.49   18.60
  10 -10   1   12.20   13.90
  10 -10   1   43.20   15.40
 -10 -10  -1   23.30   13.60
 -10  10  -1   44.90   15.20
 -10  10  -1   34.20   15.10
  -9 -11   1  247.28   34.70
  -9 -11   1  260.27   36.10
   9 -11  -1  206.28   33.00
  -9 -11   1  292.47   36.90
  -9 -11   1  269.27   34.60
   9 -11  -1  280.57   33.30
   9 -11  -1  245.78   33.20
   9 -11  -1  294.37   34.60
   9  11  -1  239.48   30.00
  -9  11   1  298.57   34.30
  -9  11   1  255.77   33.30
   9  11  -1  249.68   29.80
  -7 -11   1  346.57   40.00
   7 -11  -1  411.96   42.70
  -7 -11   1  298.27   40.10
   7 -11  -1  318.37   39.20
   7 -11  -1  478.65   43.50
  -7 -11   1  312.77   40.00
   7 -11  -1  344.17   39.70
  -7 -11   1  290.77   40.20
  -7 -11   1  372.66   40.40
  -7 -11   1  364.56   40.90
  -7  11   1  419.36   42.00
  -7  11   1  454.05   42.60
   7  11  -1  343.17   36.20
   7  11  -1  342.07   36.90
   5 -11  -1  -12.50   10.30
  -5 -11   1   -4.00   11.60
  -5 -11   1    0.10   13.80
   5 -11  -1  -17.00   10.60
   5 -11  -1    5.90    8.10
   5 -11  -1    7.00   13.20
  -5 -11   1  -13.40   13.20
  -5 -11   1    1.90   12.70
  -5 -11   1   -5.90   13.70
  -5 -11   1    6.60   13.00
   5 -11  -1   44.30   16.20
  -5  11   1    7.60   13.20
   5  11  -1    8.20   13.90
   5  11  -1    3.20   12.00
  -5  11   1   10.60   12.90
   3 -11  -1  258.57   33.60
  -3 -11   1  289.67   33.70
  -3 -11   1  232.78   34.40
  -3 -11   1  261.27   34.60
   3 -11  -1  336.77   35.00
  -3 -11   1  247.38   33.00
   3 -11  -1  338.17   35.60
  -3 -11   1  287.47   34.10
   3 -11  -1  259.37   34.40
  -3 -11   1  306.07   35.70
   3  11  -1  306.37   32.40
   3  11  -1  263.07   32.20
  -3  11   1  253.27   33.50
  -3  11   1  284.57   33.90
   1 -11  -1   39.90   16.00
   1 -11  -1   31.00   13.20
   1 -11  -1   64.19   17.00
  -1 -11   1   54.39   17.80
   1 -11  -1   58.29   15.90
  -1 -11   1   24.50   15.10
  -1 -11   1   54.09   15.20
  -1 -11   1   27.70   14.60
   1 -11  -1   22.40   15.90
  -1 -11   1   34.50   15.80
   1 -11  -1   -0.80   14.10
  -1 -11   1   24.00   14.10
  -1  11   1   39.30   13.30
   1  11  -1   37.10   12.30
  -1  11   1   29.00   12.70
   1  11  -1   45.30   13.90
   1 -11   1   90.59   22.00
   1 -11   1  125.29   23.60
  -1 -11  -1  113.69   22.00
  -1 -11  -1   99.79   20.90
  -1 -11  -1   77.69   19.80
  -1 -11  -1   98.79   20.20
   1 -11   1  117.99   19.80
  -1 -11  -1  117.99   21.50
   1 -11   1  107.99   19.10
  -1 -11  -1   80.69   19.60
  -1  11  -1  110.69   19.80
  -1  11  -1  129.09   21.80
   1  11   1  125.39   19.60
   1  11   1  136.69   21.00
   3 -11   1  135.39   22.00
   3 -11   1  130.99   21.00
  -3 -11  -1  109.29   22.80
  -3 -11  -1  113.69   22.00
   3 -11   1  142.59   22.80
  -3 -11  -1  100.99   22.30
  -3 -11  -1   99.49   20.10
  -3 -11  -1  104.39   19.60
   3 -11   1   84.49   20.50
  -3 -11  -1   93.99   21.00
  -3  11  -1  106.09   20.60
   3  11   1  188.18   24.00
  -3  11  -1  147.79   22.40
   3  11   1  146.79   22.40
   5 -11   1    3.60   14.40
  -5 -11  -1   41.90   17.00
  -5 -11  -1   48.10   16.30
   5 -11   1   25.60   15.90
  -5 -11  -1   40.40   15.40
  -5 -11  -1   30.90   15.70
   5 -11   1   11.10   14.50
  -5 -11  -1   10.70   16.20
  -5 -11  -1   21.60   14.50
   5 -11   1   17.50   14.80
   5  11   1   26.00   18.40
  -5  11  -1   14.30   13.20
   5  11   1   46.30   19.50
  -5  11  -1   34.40   14.70
  -7 -11  -1  249.08   34.20
   7 -11   1  263.27   33.80
  -7 -11  -1  207.28   32.70
   7 -11   1  193.28   32.60
   7 -11   1  317.87   34.10
  -7 -11  -1  204.48   32.20
   7 -11   1  253.57   34.90
  -7 -11  -1  273.17   34.30
  -7  11  -1  255.77   32.70
   7  11   1  273.87   29.20
  -7  11  -1  244.78   33.10
   7  11   1  292.07   29.40
  -9 -11  -1  -18.90   13.70
  -4 -12   1   39.10   14.80
   4 -12  -1   44.80   16.50
  -4 -12   1    5.20   17.50
   4 -12  -1   10.80   15.00
  -4 -12   1   28.60   15.90
   4 -12  -1   11.60   14.50
  -4 -12   1   -3.00   13.70
  -4 -12   1   14.90   15.40
  -4 -12   1   42.60   19.70
   4 -12  -1   26.20   15.80
   4  12  -1   -8.00   14.00
   4  12  -1   38.90   15.40
  -4  12   1   30.60   15.60
  -4  12   1   35.10   15.70
  -2 -12   1    1.20   13.90
   2 -12  -1   15.90   15.10
   2 -12  -1   47.40   17.40
   2 -12  -1   17.90   15.00
  -2 -12   1   24.40   14.20
  -2 -12   1    1.10   13.80
  -2 -12   1   22.20   15.50
  -2 -12   1    5.20   15.20
  -2 -12   1    1.40   14.40
   2 -12  -1    6.90   14.70
  -2  12   1   37.80   15.60
  -2  12   1    9.80   14.00
   2  12  -1   21.50   14.20
   2  12  -1   20.00   14.20
   0 -12  -1  177.88   31.30
   0 -12  -1  181.48   29.10
   0 -12   1  172.98   31.00
   0 -12  -1  145.39   28.90
   0 -12   1  190.78   31.60
   0 -12  -1  183.08   31.00
   0 -12   1  195.58   29.50
   0 -12  -1  189.18   29.90
   0 -12  -1  154.68   28.70
   0 -12   1  257.77   31.80
   0  12   1  282.07   30.80
   0  12  -1  294.17   32.00
   0  12   1  267.87   30.80
   0  12  -1  245.08   32.00
  -2 -12  -1   97.59   20.40
   2 -12   1  113.59   22.70
  -2 -12  -1  115.19   21.80
  -2 -12  -1   57.79   19.40
   2 -12   1   93.79   19.60
   2 -12   1  106.19   20.80
  -2 -12  -1   78.29   20.00
   2 -12   1   88.69   21.00
  -2 -12  -1  107.49   22.30
  -2 -12  -1   78.19   21.50
  -2  12  -1   92.69   20.80
   2  12   1   85.99   18.80
   2  12   1   96.99   20.30
  -2  12  -1   55.09   18.80
 -22   0   2   13.00   14.50
 -22   0   2   30.80   14.40
  22   0  -2   52.79   15.60
  22   0  -2   54.29   14.20
  20   0  -2  298.67   32.50
 -20   0   2  322.07   35.30
  20   0  -2  298.77   32.90
  18   0  -2  359.96   34.40
 -18   0   2  325.97   33.90
  18   0  -2  369.56   34.90
 -18   0   2  317.37   33.90
 -16   0   2  181.48   20.80
  16   0  -2  173.78   21.00
 -16   0   2  154.68   20.20
 -16   0   2  192.58   24.00
  16   0  -2  167.88   20.80
 -16   0   2  180.88   27.10
 -14   0   2    7.00    6.00
 -14   0   2    5.40    5.30
  14   0  -2    3.20    5.40
 -14   0   2   10.30    5.70
  14   0  -2    4.90    5.60
 -14   0   2    7.40    5.80
 -14   0   2   15.50    6.80
 -14   0   2   13.20    6.00
 -12   0   2  800.42   67.49
 -12   0   2  909.41   67.49
 -12   0   2  779.82   67.59
 -12   0   2  750.82   66.99
 -12   0   2  741.73   66.69
  12   0  -2  773.22   67.29
 -12   0   2  934.91   67.59
  12   0  -2  788.62   67.19
 -10   0   2  429.36   40.20
  10   0  -2  444.76   40.00
 -10   0   2  442.36   39.80
  10   0  -2  518.35   41.00
  10   0  -2  531.85   41.20
 -10   0   2  437.66   39.90
 -10   0   2  527.75   40.30
  10   0  -2  450.65   40.20
 -10   0   2  459.55   40.50
 -10   0   2  489.25   40.00
  -8   0   2   32.60    6.00
   8   0  -2   34.40    6.30
   8   0  -2   31.50    5.90
   8   0  -2   36.00    7.10
   8   0  -2   34.10    7.00
  -8   0   2   28.80    5.50
  -8   0   2   29.30    6.10
  -8   0   2   34.80    6.30
   6   0  -2  604.24   45.20
   6   0  -2  522.55   44.20
  -6   0   2  526.35   44.80
  -6   0   2  532.35   44.90
   6   0  -2  511.65   44.30
  -6   0   2  566.74   44.00
  -6   0   2  538.55   44.30
  -6   0   2  552.84   44.00
  -6   0   2  539.85   44.40
   6   0  -2  611.04   45.30
  -4   0   2  499.45   39.00
   4   0  -2  469.85   38.90
   4   0  -2  455.75   38.80
  -4   0   2  507.15   39.00
  -2   0   2 1072.79   84.59
  -2   0   2 1095.29   84.59
   0   0  -2 5979.30  470.15
   0   0   2 7139.09  470.05
   0   0  -2 5420.46  469.85
   0   0   2 7066.29  469.95
   0   0  -2 5421.66  469.75
   0   0  -2 5699.23  470.45
   0   0  -2 5708.23  470.55
   0   0  -2 6093.09  470.15
  -2   0  -2 3083.59  243.08
   2   0   2 3266.07  243.48
  -2   0  -2 2931.11  242.78
  -2   0  -2 3094.69  243.08
   2   0   2 3262.17  243.38
  -2   0  -2 2929.11  242.68
  -2   0  -2 3211.18  243.38
  -2   0  -2 3173.08  243.38
   4   0   2 8042.20  661.13
  -4   0  -2 8203.18  662.53
  -4   0  -2 7708.83  661.93
   4   0   2 8427.16  662.33
  -4   0  -2 7752.82  662.13
  -4   0  -2 8068.69  662.43
   4   0   2 8036.80  661.13
   4   0   2 8708.13  662.53
  -4   0  -2 9536.55  662.83
  -4   0  -2 9392.26  662.83
   4   0   2 9999.00  662.63
   6   0   2 2533.45  176.98
  -6   0  -2 2078.69  176.68
  -6   0  -2 2510.75  177.48
   6   0   2 2474.15  176.98
  -6   0  -2 1887.91  176.08
   6   0   2 2194.98  176.58
  -6   0  -2 2070.69  176.78
   6   0   2 2275.37  176.78
  -6   0  -2 2530.55  177.38
  -6   0  -2 1880.61  176.28
  -8   0  -2 3510.55  291.87
  -8   0  -2 3474.25  292.07
  -8   0  -2 3653.63  291.57
   8   0   2 3979.40  291.77
  -8   0  -2 3777.42  292.17
  -8   0  -2 3606.04  291.67
  -8   0  -2 3768.22  292.27
   8   0   2 4001.10  291.87
 -10   0  -2  348.97   35.40
 -10   0  -2  382.66   35.40
 -10   0  -2  428.16   37.20
 -10   0  -2  372.86   35.50
  10   0   2  421.26   35.00
 -10   0  -2  363.96   35.60
 -10   0  -2  366.36   35.70
 -10   0  -2  377.56   35.70
 -10   0  -2  430.66   37.30
  10   0   2  499.45   37.10
 -12   0  -2  296.87   30.30
 -12   0  -2  317.67   30.80
  12   0   2  308.87   30.50
 -12   0  -2  300.87   30.30
  12   0   2  277.97   30.40
 -12   0  -2  317.17   30.50
 -12   0  -2  358.36   31.20
 -12   0  -2  344.77   32.10
 -12   0  -2  347.37   32.10
 -12   0  -2  295.07   30.30
 -14   0  -2  385.36   41.10
 -14   0  -2  494.35   42.80
 -14   0  -2  485.55   42.30
  14   0   2  414.46   40.90
  14   0   2  418.16   41.50
 -14   0  -2  447.66   41.80
  16   0   2   66.99   14.30
  16   0   2   56.69   14.00
 -16   0  -2   66.09   14.90
 -16   0  -2   71.59   15.40
 -18   0  -2  367.66   40.30
  18   0   2  448.56   42.00
  18   0   2  423.76   41.70
 -18   0  -2  357.56   40.20
  20   0   2   59.99   14.30
 -20   0  -2   49.50   14.40
  20   0   2   23.10   13.40
 -20   0  -2   13.10   13.10
 -23  -1   2  264.57   33.50
  23  -1  -2  290.17   35.20
  23  -1  -2  305.17   35.30
 -23   1   2  256.37   34.50
 -23   1   2  280.27   34.60
 -21  -1   2   42.20   12.80
  21  -1  -2   44.50   13.40
 -21  -1   2   30.70   11.90
  21  -1  -2   29.40   12.30
 -21   1   2   26.40   13.10
 -21   1   2   33.10   13.30
 -19  -1   2  111.69   18.80
 -19  -1   2  119.79   18.30
 -19   1   2   91.19   18.80
 -19   1   2  129.09   18.40
 -19   1   2  123.69   18.20
 -17  -1   2   65.69   13.50
  17  -1  -2   79.29   14.20
 -17  -1   2   54.89   12.90
  17  -1  -2   98.09   15.70
 -17   1   2   76.59   13.30
 -17   1   2   75.19   14.00
 -17   1   2   83.69   14.40
 -15  -1   2  293.67   29.80
 -15  -1   2  258.67   29.00
  15  -1  -2  331.67   30.40
  15  -1  -2  316.67   30.50
 -15  -1   2  304.57   30.30
 -15  -1   2  275.87   29.30
 -15   1   2  384.66   32.20
 -15   1   2  289.87   29.20
 -15   1   2  291.57   29.60
  15   1  -2  284.47   29.90
 -15   1   2  346.17   31.30
 -15   1   2  266.77   29.10
 -15   1   2  288.67   30.00
  15   1  -2  315.97   29.90
 -13  -1   2  945.51   85.29
 -13  -1   2 1097.99   86.29
 -13  -1   2  960.20   85.29
 -13  -1   2  986.20   93.39
  13  -1  -2 1256.67   87.19
  13  -1  -2 1049.59   85.89
  13  -1  -2  871.31   84.69
  13  -1  -2 1207.68   86.79
  13  -1  -2 1062.69   86.19
 -13  -1   2 1073.09   86.49
 -13  -1   2 1014.60   94.09
  13   1  -2  992.10   85.79
 -13   1   2 1028.00   86.19
 -13   1   2 1123.89   89.09
 -13   1   2 1097.39   88.49
 -13   1   2 1103.19   86.19
  13   1  -2 1003.80   85.49
 -11  -1   2  329.07   29.80
  11  -1  -2  344.77   28.30
 -11  -1   2  324.97   29.80
  11  -1  -2  328.17   29.70
 -11  -1   2  331.77   29.70
  11  -1  -2  314.47   28.20
  11  -1  -2  371.66   30.60
 -11  -1   2  307.37   29.40
  11  -1  -2  317.17   29.40
  11  -1  -2  356.56   30.10
 -11   1   2  336.77   29.50
 -11   1   2  302.87   29.40
 -11   1   2  306.47   28.00
  11   1  -2  312.67   29.30
 -11   1   2  301.47   28.20
 -11   1   2  367.16   30.50
 -11   1   2  352.96   30.00
  11   1  -2  302.87   29.40
  -9  -1   2  316.47   27.30
  -9  -1   2  343.57   27.20
   9  -1  -2  330.17   27.80
  -9  -1   2  305.07   27.10
   9  -1  -2  293.37   26.30
  -9  -1   2  341.97   27.20
   9  -1  -2  285.27   27.20
   9  -1  -2  321.27   27.90
  -9  -1   2  311.47   27.40
  -9  -1   2  292.77   27.20
   9  -1  -2  289.07   26.20
   9  -1  -2  286.67   27.00
  -9   1   2  286.17   27.30
   9   1  -2  274.57   26.70
  -9   1   2  283.47   27.50
  -9   1   2  270.97   26.80
  -9   1   2  364.86   26.60
  -9   1   2  368.36   26.80
   9   1  -2  262.17   26.90
  -9   1   2  278.47   26.70
   7  -1  -2   13.30    4.50
   7  -1  -2    5.90    4.10
  -7  -1   2    7.90    4.50
  -7  -1   2   13.70    4.30
  -7  -1   2    7.80    3.90
   7  -1  -2   12.10    4.40
   7  -1  -2    8.00    4.20
  -7  -1   2    8.20    4.50
  -7  -1   2    8.50    4.20
   7  -1  -2    8.30    4.80
   7  -1  -2   11.80    5.20
  -7  -1   2    5.40    4.10
  -7   1   2   12.40    4.20
  -7   1   2    9.00    3.80
   7   1  -2    7.70    4.60
  -7   1   2   11.20    4.20
   7   1  -2    4.90    4.80
  -7   1   2    7.80    4.00
   5  -1  -2  803.52   65.29
   5  -1  -2  732.03   65.29
  -5  -1   2  809.12   65.49
  -5  -1   2  807.92   65.59
   5  -1  -2  940.21   65.79
   5  -1  -2  962.00   65.99
   5  -1  -2  745.93   65.19
   5  -1  -2  789.32   65.19
  -5  -1   2  888.91   65.09
   5   1  -2  800.02   64.89
   5   1  -2  814.02   65.49
   5   1  -2  798.12   64.99
  -5   1   2  746.93   65.39
  -5   1   2  914.01   65.59
  -5   1   2  921.21   65.69
  -5   1   2  705.23   65.39
   5   1  -2  813.62   65.59
   3  -1  -2 1006.40   88.49
  -3  -1   2 1257.97   88.49
  -3  -1   2 1262.17   88.59
   3  -1  -2 1022.70   88.79
   3  -1  -2 1052.49   88.19
   3  -1  -2 1005.00   88.49
   3  -1  -2 1011.00   88.79
   3  -1  -2 1066.59   88.29
   3   1  -2 1049.00   88.29
  -3   1   2 1264.27   88.69
  -3   1   2 1259.57   89.09
  -3   1   2 1258.47   88.69
  -3   1   2 1065.39   88.59
  -3   1   2 1152.68   88.29
  -3   1   2 1135.99   88.39
  -3   1   2 1143.29   88.39
  -3   1   2 1063.99   88.49
  -3   1   2 1285.27   89.19
  -3   1   2 1115.79   88.19
  -1  -1   2 1920.31  148.49
  -1  -1   2 2169.08  148.59
   1  -1  -2 1835.52  148.29
  -1  -1   2 2198.58  148.09
  -1  -1   2 1944.11  148.59
   1  -1  -2 1944.31  148.79
   1  -1  -2 1903.21  148.69
   1  -1  -2 1844.52  148.39
  -1  -1   2 2185.48  148.69
  -1  -1   2 2176.18  148.09
   1   1  -2 1754.82  147.89
   1   1  -2 1722.33  148.29
   1   1  -2 1775.42  147.99
  -1   1   2 1756.32  148.29
  -1   1   2 1829.92  148.29
   1   1  -2 1723.13  148.29
  -1   1   2 1732.33  148.19
  -1   1   2 1826.22  148.39
   1  -1   2   12.30    4.60
  -1  -1  -2   15.90    4.60
   1  -1   2   16.40    4.10
  -1  -1  -2   14.90    4.60
  -1  -1  -2   16.20    5.00
   1  -1   2   12.20    4.50
  -1  -1  -2   15.00    5.00
  -1  -1  -2   18.60    4.00
   1  -1   2   13.80    4.00
   1  -1   2   22.50    4.70
  -1  -1  -2   15.70    3.70
   1  -1   2   22.30    4.60
   1   1   2   11.60    4.90
   1   1   2   15.80    4.20
   1   1   2   15.00    4.40
  -1   1  -2   12.00    3.80
  -1   1  -2   20.30    5.10
  -1   1  -2   14.70    4.60
  -1   1  -2   17.10    5.00
   1   1   2   13.30    5.00
  -1   1  -2   13.10    4.70
  -1   1  -2   20.10    4.30
   3  -1   2   91.69   11.50
  -3  -1  -2   95.79   10.70
   3  -1   2   89.69   10.20
  -3  -1  -2  131.49   12.70
   3  -1   2   91.39   11.40
   3  -1   2   88.69   10.00
   3  -1   2  122.89   11.70
  -3  -1  -2   92.39   11.40
  -3  -1  -2   97.39   11.60
  -3  -1  -2  120.79   12.70
  -3  -1  -2   90.19   10.50
   3  -1   2  112.69   11.30
  -3   1  -2   97.39    9.90
  -3   1  -2   83.29   10.30
   3   1   2  123.29   12.00
  -3   1  -2   99.49    9.90
  -3   1  -2   88.99   11.30
   3   1   2   88.79   11.80
  -3   1  -2  110.09   11.40
   3   1   2   98.19   11.20
  -3   1  -2   87.99   11.30
   3   1   2   81.79   10.40
   3   1   2   90.29   12.00
  -3   1  -2  121.29   11.40
  -3   1  -2   90.59   10.50
   3   1   2   80.19   10.50
   5  -1   2   43.60    7.90
  -5  -1  -2   52.89    9.10
   5  -1   2   47.70    6.80
  -5  -1  -2   36.40    7.00
   5  -1   2   35.20    7.30
   5  -1   2   39.50    6.30
   5  -1   2   32.80    7.50
  -5  -1  -2   46.00    8.70
   5  -1   2   39.70    7.90
  -5  -1  -2   38.70    7.50
  -5  -1  -2   35.60    7.30
  -5  -1  -2   35.60    6.70
  -5   1  -2   34.90    6.90
   5   1   2   35.80    7.70
   5   1   2   51.49    8.10
  -5   1  -2   42.30    7.00
  -5   1  -2   33.20    6.60
   5   1   2   42.10    7.20
   5   1   2   33.10    7.10
  -5   1  -2   46.90    6.80
  -5   1  -2   33.20    6.70
   5   1   2   38.50    7.80
   5   1   2   41.40    8.10
  -5   1  -2   42.00    6.90
  -7  -1  -2 1480.05  106.39
   7  -1   2 1254.27  103.99
   7  -1   2 1343.37  105.59
  -7  -1  -2 1222.68  105.39
  -7  -1  -2 1273.77  105.69
  -7  -1  -2 1241.88  105.29
   7  -1   2 1431.16  105.89
  -7  -1  -2 1279.47  105.59
  -7  -1  -2 1451.15  106.49
   7  -1   2 1243.28  104.09
   7  -1   2 1446.96  106.19
   7  -1   2 1353.96  105.79
  -7   1  -2 1194.58  105.19
  -7   1  -2 1286.97  104.19
   7   1   2 1328.07  105.29
  -7   1  -2 1198.28  105.39
  -7   1  -2 1227.58  105.49
   7   1   2 1454.85  105.79
  -7   1  -2 1318.37  104.89
  -7   1  -2 1315.87  104.39
   7   1   2 1320.77  105.39
  -7   1  -2 1316.17  105.09
  -7   1  -2 1134.49  105.19
   7   1   2 1473.95  106.09
   9  -1   2  213.18   19.30
  -9  -1  -2  159.28   18.50
  -9  -1  -2  177.28   19.40
   9  -1   2  180.88   19.40
   9  -1   2  193.88   19.40
   9  -1   2  179.58   18.80
  -9  -1  -2  155.58   18.40
   9  -1   2  177.28   18.60
   9  -1   2  187.98   18.80
  -9  -1  -2  176.78   20.10
  -9  -1  -2  167.38   19.10
  -9  -1  -2  180.68   20.00
   9   1   2  191.98   19.30
   9   1   2  195.88   19.60
  -9   1  -2  184.78   18.70
  -9   1  -2  174.88   17.50
  -9   1  -2  186.58   17.40
  -9   1  -2  172.28   19.20
  -9   1  -2  163.78   18.40
  -9   1  -2  179.18   18.70
  -9   1  -2  192.68   19.30
  -9   1  -2  169.98   18.60
   9   1   2  203.48   18.80
   9   1   2  176.08   18.60
 -11  -1  -2  149.88   19.30
 -11  -1  -2  150.18   19.10
  11  -1   2  171.78   18.10
 -11  -1  -2  155.18   17.80
 -11  -1  -2  139.49   18.00
 -11  -1  -2  139.49   18.20
 -11  -1  -2  131.79   17.30
  11  -1   2  150.08   18.20
 -11  -1  -2  156.48   18.20
 -11  -1  -2  167.98   18.50
  11  -1   2  142.79   17.80
 -11   1  -2  186.88   18.70
 -11   1  -2  173.18   19.20
 -11   1  -2  151.88   18.70
 -11   1  -2  165.48   16.70
 -11   1  -2  176.78   18.20
  11   1   2  145.59   18.20
 -11   1  -2  160.48   19.80
 -11   1  -2  163.78   18.60
 -11   1  -2  166.78   18.30
 -11   1  -2  186.78   20.30
  11   1   2  143.99   18.20
  13  -1   2    1.90    6.30
 -13  -1  -2    0.50    7.20
 -13  -1  -2   -8.80    6.30
  13  -1   2    0.10    5.90
 -13   1  -2  -14.50    8.10
 -13   1  -2  -15.10    8.30
  13   1   2   11.50    6.90
 -13   1  -2  -10.80    6.60
 -13   1  -2   -5.40    6.80
  13   1   2    0.60    6.30
 -13   1  -2   -0.10    6.20
 -13   1  -2    1.40    6.40
 -15  -1  -2  101.09   18.10
 -15  -1  -2  103.49   17.90
  15  -1   2  106.49   17.50
  15  -1   2  110.19   17.60
 -15  -1  -2  102.39   17.20
 -15  -1  -2  100.79   17.60
 -15   1  -2  130.19   20.40
  15   1   2  110.89   17.50
 -15   1  -2  118.89   19.60
  15   1   2  113.59   18.30
  17  -1   2  340.87   36.70
 -17  -1  -2  307.77   36.10
 -17  -1  -2  330.77   36.10
  17  -1   2  337.27   37.00
 -17   1  -2  371.36   37.40
 -17   1  -2  427.36   38.20
 -19  -1  -2   65.99   17.80
  19  -1   2   89.29   19.90
 -19  -1  -2   94.59   18.80
  19  -1   2  120.49   21.40
 -19   1  -2   88.19   17.30
 -19   1  -2   93.69   17.10
 -22  -2   2  251.57   28.20
  22  -2  -2  171.28   27.90
 -22  -2   2  211.28   28.00
  22  -2  -2  143.89   25.70
 -22   2   2  209.38   27.70
 -22   2   2  166.08   25.70
 -20  -2   2  -18.30    9.40
  20  -2  -2   -5.00    8.60
  20  -2  -2  -17.90    7.10
 -20   2   2   12.80   12.60
 -20   2   2   15.80   13.40
 -20   2   2    3.30    9.80
 -20   2   2    8.20   10.70
 -18  -2   2  195.88   22.60
  18  -2  -2  178.68   22.30
 -18  -2   2  184.58   22.60
  18  -2  -2  186.68   22.90
 -18   2   2  188.18   23.50
 -18   2   2  159.18   22.30
 -18   2   2  213.88   21.50
 -18   2   2  159.08   23.30
  16  -2  -2   53.69    9.80
 -16  -2   2   49.80   11.70
  16  -2  -2   60.79    9.90
  16  -2  -2   45.40   10.50
 -16  -2   2   37.80   10.50
  16  -2  -2   49.20   10.90
  16  -2  -2   40.90   10.50
  16  -2  -2   50.59   11.60
 -16   2   2   32.10   10.40
 -16   2   2   45.10   10.70
 -16   2   2   32.10    9.00
 -16   2   2   61.39   10.50
 -14  -2   2  551.04   49.80
 -14  -2   2  573.34   49.70
 -14  -2   2  604.84   50.49
 -14  -2   2  506.75   49.20
 -14  -2   2  533.35   49.60
  14  -2  -2  619.84   49.99
  14  -2  -2  604.04   50.19
  14  -2  -2  605.14   48.40
 -14  -2   2  477.55   49.00
  14  -2  -2  587.84   48.50
  14  -2  -2  629.54   50.19
  14  -2  -2  659.73   50.99
 -14   2   2  541.55   49.90
 -14   2   2  540.05   47.90
 -14   2   2  599.74   50.09
 -14   2   2  545.55   49.99
 -14   2   2  560.04   47.90
 -14   2   2  562.24   48.50
 -14   2   2  518.25   49.40
 -12  -2   2  665.73   56.69
 -12  -2   2  678.33   56.29
  12  -2  -2  747.43   56.79
 -12  -2   2  626.24   56.99
  12  -2  -2  637.54   55.29
  12  -2  -2  674.33   56.79
  12  -2  -2  701.23   55.69
  12  -2  -2  742.93   56.89
 -12  -2   2  678.33   56.49
 -12  -2   2  644.34   56.19
  12  -2  -2  696.13   57.19
 -12  -2   2  628.84   56.29
 -12   2   2  637.84   55.29
 -12   2   2  673.23   56.59
 -12   2   2  633.74   55.19
 -12   2   2  707.13   56.99
 -12   2   2  691.43   56.69
 -12   2   2  633.44   56.09
 -12   2   2  637.94   55.29
 -12   2   2  631.24   55.09
 -10  -2   2  135.89   14.20
 -10  -2   2  106.59   12.70
 -10  -2   2   92.69   12.20
  10  -2  -2  115.39   13.60
  10  -2  -2  100.69   12.00
  10  -2  -2  107.69   13.60
  10  -2  -2   98.39   12.80
  10  -2  -2  102.49   12.80
 -10  -2   2   88.19   11.80
 -10  -2   2  109.09   12.40
  10  -2  -2  116.29   12.50
 -10   2   2  100.39   12.10
 -10   2   2  108.99   11.80
  10   2  -2  105.09   12.50
 -10   2   2   90.79   12.30
 -10   2   2   88.89   12.10
 -10   2   2  100.89   12.20
 -10   2   2   90.49   12.30
 -10   2   2  118.79   12.60
 -10   2   2   95.69   11.80
  10   2  -2  100.69   12.30
  -8  -2   2 1281.37   90.29
   8  -2  -2 1222.68   90.19
  -8  -2   2 1284.97   90.19
   8  -2  -2 1171.18   90.19
   8  -2  -2 1080.59   89.99
  -8  -2   2 1064.39   89.59
  -8  -2   2 1109.79   89.79
  -8  -2   2 1069.59   89.89
  -8  -2   2 1102.89   89.79
   8  -2  -2 1110.19   90.19
  -8   2   2 1044.00   89.59
  -8   2   2 1225.18   89.99
  -8   2   2 1037.90   89.89
  -8   2   2 1051.79   89.09
  -8   2   2 1038.30   89.19
  -8   2   2 1193.38   89.79
  -8   2   2 1029.00   89.69
   8   2  -2 1123.69   89.79
  -8   2   2 1060.89   89.89
   8   2  -2 1152.58   89.99
   6  -2  -2   74.89    9.50
   6  -2  -2   64.99    9.00
   6  -2  -2   65.19    8.90
   6  -2  -2   78.99    9.70
  -6  -2   2   70.79    9.50
  -6  -2   2   60.29    8.60
  -6  -2   2   67.09    9.40
   6  -2  -2   74.39    9.30
  -6  -2   2   67.29    8.30
   6  -2  -2   67.59    9.00
  -6   2   2   77.59    8.90
  -6   2   2   64.59    8.70
  -6   2   2   64.29    8.60
  -6   2   2   68.79    8.80
  -6   2   2   73.59    9.80
  -6   2   2   60.59    8.50
   6   2  -2   59.39    8.20
  -6   2   2   76.39    9.70
  -6   2   2   59.69    8.30
  -6   2   2   64.19    8.70
  -6   2   2   55.79    8.50
   6   2  -2   58.09    8.10
   4  -2  -2 2167.68  176.48
  -4  -2   2 2548.15  176.38
   4  -2  -2 2161.08  176.38
   4  -2  -2 2339.87  176.58
  -4  -2   2 2563.24  176.68
   4  -2  -2 2039.40  176.78
   4  -2  -2 2276.57  176.68
   4  -2  -2 2156.28  176.38
  -4  -2   2 2603.04  176.48
   4  -2  -2 2094.89  176.78
   4  -2  -2 2132.89  176.28
  -4  -2   2 2549.04  176.68
  -4   2   2 2498.55  176.78
   4   2  -2 2239.88  176.38
  -4   2   2 2061.19  176.38
  -4   2   2 2111.09  176.48
   4   2  -2 2258.47  176.48
  -4   2   2 2096.69  176.78
  -4   2   2 2483.15  176.88
  -4   2   2 2111.19  176.28
  -4   2   2 2118.49  176.48
  -4   2   2 2087.99  176.88
   2  -2  -2 1777.12  143.09
  -2  -2   2 2082.09  143.09
   2  -2  -2 1772.32  143.49
  -2  -2   2 2094.99  143.29
   2  -2  -2 1701.93  143.29
  -2  -2   2 1842.02  142.99
  -2  -2   2 2080.99  143.19
   2  -2  -2 1800.82  143.29
  -2  -2   2 2079.89  143.29
  -2  -2   2 1836.52  143.09
   2  -2  -2 1773.22  143.19
   2  -2  -2 1693.33  143.19
   2   2  -2 1859.21  143.29
   2   2  -2 1911.11  143.19
   2   2  -2 1788.02  142.79
  -2   2   2 1812.72  143.29
  -2   2   2 1831.52  143.19
   2   2  -2 1799.52  142.89
  -2   2   2 1694.33  143.19
   2   2  -2 1634.14  142.59
   2   2  -2 1643.74  142.59
  -2   2   2 1675.73  143.09
   0  -2   2  571.34   46.60
   0  -2  -2  538.35   46.90
   0  -2  -2  540.05   46.10
   0  -2   2  560.34   46.50
   0  -2   2  673.33   46.80
   0  -2   2  671.83   47.30
   0  -2  -2  522.55   46.80
   0  -2   2  663.83   46.60
   0  -2  -2  537.05   46.20
   0  -2   2  671.23   47.40
   0  -2  -2  531.45   46.90
   0  -2  -2  557.54   46.80
   0   2   2  555.14   46.80
   0   2  -2  546.75   46.80
   0   2   2  554.04   46.70
   0   2  -2  546.35   46.30
   0   2  -2  548.95   46.40
   0   2   2  584.74   46.30
   0   2   2  577.44   46.30
   0   2  -2  546.65   46.70
   2  -2   2  120.09   13.60
  -2  -2  -2  121.69   13.20
   2  -2   2  111.79   12.40
   2  -2   2  135.09   13.90
   2  -2   2  139.39   13.80
   2  -2   2  116.49   12.60
   2  -2   2  151.78   13.80
  -2  -2  -2  122.39   13.50
   2   2   2  124.29   13.20
   2   2   2  118.79   11.80
  -2   2  -2  109.39   13.10
  -2   2  -2  142.79   13.50
  -2   2  -2  153.28   13.50
   2   2   2  109.79   13.80
  -2   2  -2  109.79   13.00
  -2   2  -2  109.79   12.50
   2   2   2  116.09   12.90
   2   2   2  112.69   13.80
  -2   2  -2  128.39   13.00
   2   2   2  116.09   11.70
  -4  -2  -2    5.50    5.70
  -4  -2  -2    3.20    3.60
   4  -2   2   -1.90    4.60
   4  -2   2    1.60    3.80
  -4  -2  -2    7.00    8.30
  -4  -2  -2   -1.10    5.30
   4  -2   2    5.80    5.50
   4  -2   2    3.70    5.20
   4  -2   2    2.20    4.00
  -4  -2  -2    0.20    3.30
   4  -2   2    8.10    5.50
  -4   2  -2    3.50    4.10
   4   2   2    4.20    4.90
  -4   2  -2    3.30    4.50
   4   2   2    5.80    3.60
  -4   2  -2    2.90    3.90
  -4   2  -2   -2.40    3.90
   4   2   2    3.30    5.00
  -4   2  -2    5.70    4.30
   4   2   2    5.50    4.00
  -4   2  -2    2.60    4.30
   6  -2   2 1948.21  162.08
   6  -2   2 1973.60  162.28
  -6  -2  -2 2382.96  163.38
   6  -2   2 2022.20  161.28
  -6  -2  -2 2390.96  163.58
  -6  -2  -2 1906.41  161.88
   6  -2   2 1976.30  161.38
   6  -2   2 2405.16  162.78
  -6  -2  -2 1893.41  161.68
  -6  -2  -2 1968.00  162.18
  -6  -2  -2 1974.00  161.98
  -6   2  -2 1944.91  162.18
  -6   2  -2 1884.71  161.88
   6   2   2 1821.72  162.08
  -6   2  -2 2143.59  161.48
   6   2   2 1917.41  161.78
   6   2   2 1847.12  162.08
  -6   2  -2 1953.90  162.18
  -6   2  -2 2317.77  161.78
  -6   2  -2 2184.38  162.28
  -6   2  -2 2337.07  161.68
   6   2   2 1994.10  161.78
  -6   2  -2 1958.20  162.28
   8  -2   2  165.98   15.90
  -8  -2  -2  158.68   18.30
   8  -2   2  166.48   16.00
  -8  -2  -2  129.89   16.60
   8  -2   2  141.39   16.70
  -8  -2  -2  139.59   16.80
  -8  -2  -2  139.09   16.10
   8  -2   2  146.49   16.60
   8  -2   2  180.38   18.00
  -8  -2  -2  173.28   18.50
   8  -2   2  191.58   18.30
  -8  -2  -2  120.39   15.90
   8   2   2  133.39   16.70
  -8   2  -2  128.79   16.40
  -8   2  -2  142.39   15.50
   8   2   2  140.89   16.70
  -8   2  -2  163.38   15.90
  -8   2  -2  163.18   15.90
  -8   2  -2  164.38   17.00
   8   2   2  156.38   16.60
  -8   2  -2  149.19   16.50
  -8   2  -2  135.29   16.60
   8   2   2  146.19   16.50
  -8   2  -2  145.79   15.80
 -10  -2  -2  270.67   26.50
  10  -2   2  276.07   25.70
 -10  -2  -2  273.87   26.90
  10  -2   2  354.06   28.60
  10  -2   2  360.06   28.40
 -10  -2  -2  342.17   28.80
 -10  -2  -2  317.07   28.60
  10  -2   2  282.17   26.60
 -10  -2  -2  226.78   25.60
  10  -2   2  262.17   25.50
 -10  -2  -2  211.18   25.50
  10  -2   2  269.97   26.60
 -10   2  -2  310.67   25.60
 -10   2  -2  247.18   27.00
 -10   2  -2  275.57   26.40
 -10   2  -2  260.47   26.80
 -10   2  -2  262.47   25.40
 -10   2  -2  250.47   26.00
 -10   2  -2  251.57   26.40
 -10   2  -2  251.47   27.00
  10   2   2  275.97   25.70
 -12  -2  -2  418.76   38.50
 -12  -2  -2  397.06   38.40
  12  -2   2  370.86   37.80
 -12  -2  -2  370.56   37.70
  12  -2   2  385.26   35.90
  12  -2   2  438.16   37.10
 -12  -2  -2  396.36   37.70
  12  -2   2  393.26   37.80
  12  -2   2  398.26   36.00
 -12   2  -2  434.86   36.30
 -12   2  -2  433.06   36.50
 -12   2  -2  445.36   38.50
 -12   2  -2  419.16   38.00
 -14  -2  -2    0.10    7.30
 -14  -2  -2  -25.40    8.70
  14  -2   2    6.80    7.90
  14  -2   2  -11.80    6.20
 -14  -2  -2    8.10    8.40
  14  -2   2   -4.30    6.30
  14  -2   2   -4.90    6.50
 -14  -2  -2   -5.60    9.90
 -14   2  -2    2.60    8.40
 -14   2  -2   -2.20    9.30
 -14   2  -2   12.90    9.90
 -14   2  -2   -1.30    8.40
 -14   2  -2   -5.40    9.80
 -14   2  -2  -21.90    9.40
  16  -2   2  375.36   38.40
  16  -2   2  345.07   38.50
 -16  -2  -2  371.46   38.20
 -16  -2  -2  331.37   37.40
 -16   2  -2  427.06   41.20
 -16   2  -2  444.36   41.50
  18  -2   2   87.69   16.90
  18  -2   2   75.29   17.20
 -18  -2  -2   55.49   16.30
 -18  -2  -2   60.49   15.40
 -18   2  -2   73.59   16.60
 -18   2  -2   45.40   16.00
 -20  -2  -2   52.09   17.00
 -20  -2  -2   16.00   16.00
  20  -2   2   44.20   15.80
  20  -2   2   35.30   14.30
 -20   2  -2   36.30   16.80
 -20   2  -2   40.20   16.80
 -21  -3   2  270.17   32.40
 -21  -3   2  205.38   31.50
  21  -3  -2  335.77   32.60
  21  -3  -2  265.07   33.40
  21  -3  -2  276.97   33.40
 -21   3   2  261.07   33.60
 -21   3   2  299.77   29.30
 -21   3   2  282.87   33.90
 -19  -3   2   60.79   13.80
  19  -3  -2   49.00   12.30
 -19  -3   2   54.09   13.50
 -19  -3   2   27.30   17.00
  19  -3  -2   47.90   12.00
 -19  -3   2   30.40   17.30
  19  -3  -2   57.59   12.50
  19  -3  -2   69.19   12.60
 -19   3   2   55.79   11.00
 -19   3   2   37.30   10.80
  17  -3  -2   89.29   14.40
  17  -3  -2   97.79   14.30
  17  -3  -2  136.59   17.50
  17  -3  -2  116.09   16.00
 -17  -3   2  102.69   16.10
  17  -3  -2   96.79   16.50
  17  -3  -2  128.99   18.50
 -17  -3   2   81.49   15.10
 -17   3   2  107.09   15.80
 -17   3   2  100.89   15.70
  15  -3  -2  420.46   40.30
  15  -3  -2  474.25   39.40
 -15  -3   2  389.66   39.30
 -15  -3   2  393.36   37.70
  15  -3  -2  445.66   38.70
 -15  -3   2  380.46   39.30
  15  -3  -2  453.05   40.40
  15  -3  -2  522.55   40.10
  15  -3  -2  411.06   38.50
 -15   3   2  424.76   38.40
 -15   3   2  426.56   38.50
 -15   3   2  408.26   38.30
 -15   3   2  405.86   38.00
 -13  -3   2    7.30    7.20
 -13  -3   2    6.30    5.60
  13  -3  -2   10.90    6.70
 -13  -3   2   11.90    7.30
  13  -3  -2   16.10    7.70
  13  -3  -2   12.40    7.20
 -13  -3   2    0.40    5.00
  13  -3  -2   22.90    7.80
 -13  -3   2   13.40    7.10
 -13  -3   2   17.20    8.00
  13  -3  -2   10.10    7.30
  13  -3  -2   23.50    8.50
 -13   3   2   14.60    6.70
 -13   3   2   11.60    6.80
 -13   3   2   16.30    6.10
 -13   3   2   11.70    6.50
 -13   3   2    1.60    8.60
 -13   3   2   -3.60   11.10
 -13   3   2   14.10    6.00
 -13   3   2   13.50    6.80
 -11  -3   2  754.52   64.49
  11  -3  -2  846.82   64.29
 -11  -3   2  811.52   64.49
  11  -3  -2  748.23   64.09
 -11  -3   2  789.52   64.19
 -11  -3   2  833.22   64.79
  11  -3  -2  728.83   64.49
  11  -3  -2  776.72   64.09
  11  -3  -2  742.33   64.29
 -11  -3   2  766.72   64.39
 -11  -3   2  777.62   64.19
  11  -3  -2  888.61   64.69
  11   3  -2  829.52   64.99
  11   3  -2  822.92   64.89
 -11   3   2  688.73   63.39
 -11   3   2  727.73   63.49
 -11   3   2  743.33   63.99
 -11   3   2  716.03   63.69
 -11   3   2  733.53   64.09
 -11   3   2  728.63   63.89
 -11   3   2  752.92   64.29
 -11   3   2  747.03   63.79
   9  -3  -2  368.26   30.10
   9  -3  -2  323.97   30.20
  -9  -3   2  319.17   29.30
  -9  -3   2  327.97   29.50
   9  -3  -2  329.17   30.50
   9  -3  -2  356.86   30.00
  -9  -3   2  309.27   29.60
   9  -3  -2  332.97   30.30
  -9  -3   2  400.06   30.90
  -9  -3   2  299.67   29.20
   9  -3  -2  333.77   30.40
   9   3  -2  337.07   30.00
   9   3  -2  334.47   29.80
  -9   3   2  374.26   30.50
  -9   3   2  333.27   29.80
  -9   3   2  300.87   29.30
  -9   3   2  310.27   29.50
  -9   3   2  314.97   29.70
  -9   3   2  340.37   30.20
  -9   3   2  317.77   29.70
  -9   3   2  357.86   30.20
  -7  -3   2  820.92   60.89
   7  -3  -2  768.02   60.69
   7  -3  -2  742.83   60.39
   7  -3  -2  745.13   61.19
  -7  -3   2  829.32   61.09
   7  -3  -2  705.93   60.09
   7  -3  -2  762.22   61.09
   7  -3  -2  726.13   60.89
   7  -3  -2  711.93   59.89
   7  -3  -2  739.83   61.09
   7  -3  -2  714.63   60.19
   7  -3  -2  738.43   60.09
  -7   3   2  664.83   60.89
  -7   3   2  677.33   61.29
  -7   3   2  715.43   60.49
  -7   3   2  782.12   61.29
   7   3  -2  774.02   63.79
  -7   3   2  690.73   60.49
  -7   3   2  794.82   61.19
   5  -3  -2 1774.62  144.79
  -5  -3   2 1711.43  143.89
   5  -3  -2 1753.52  144.59
  -5  -3   2 2035.90  145.09
   5  -3  -2 1784.62  144.79
   5  -3  -2 1755.02  145.19
   5  -3  -2 1759.52  144.69
   5  -3  -2 2077.29  145.19
   5  -3  -2 1738.73  145.09
   5  -3  -2 1795.22  144.89
   5  -3  -2 2059.09  144.99
  -5  -3   2 2039.50  145.29
  -5  -3   2 1718.93  143.89
   5  -3  -2 1808.62  144.99
   5   3  -2 1898.41  144.39
   5   3  -2 1967.50  144.39
   5   3  -2 1826.32  144.99
  -5   3   2 1702.93  144.69
  -5   3   2 1680.73  144.69
  -5   3   2 1702.23  144.79
   5   3  -2 1798.42  144.79
  -5   3   2 1744.03  144.69
  -5   3   2 2159.88  145.49
   3  -3  -2  614.94   54.59
   3  -3  -2  610.14   54.59
  -3  -3   2  645.14   54.09
  -3  -3   2  748.43   54.79
  -3  -3   2  753.22   54.79
  -3  -3   2  669.53   54.09
   3  -3  -2  603.84   55.09
   3  -3  -2  630.04   54.39
   3  -3  -2  611.84   54.69
   3  -3  -2  662.43   54.79
  -3  -3   2  761.42   54.89
  -3  -3   2  738.23   54.99
   3  -3  -2  641.84   54.69
   3  -3  -2  679.43   54.99
   3  -3  -2  623.44   54.29
   3  -3  -2  612.54   54.99
  -3   3   2  755.22   55.49
   3   3  -2  653.63   54.39
  -3   3   2  613.04   54.79
  -3   3   2  798.22   55.09
  -3   3   2  755.22   55.29
   3   3  -2  660.13   54.29
  -3   3   2  603.74   54.59
   3   3  -2  664.73   54.19
   3   3  -2  664.13   54.59
   1  -3  -2  559.24   49.70
  -1  -3   2  681.43   49.70
  -1  -3   2  596.74   49.20
  -1  -3   2  685.63   49.50
   1  -3  -2  609.34   49.99
  -1  -3   2  567.94   49.00
   1  -3  -2  576.94   50.09
  -1  -3   2  673.33   49.99
   1  -3  -2  587.74   49.10
   1  -3  -2  569.94   49.10
  -1  -3   2  635.44   49.60
  -1  -3   2  632.24   49.80
   1  -3  -2  534.45   49.40
  -1  -3   2  697.63   50.19
   1   3  -2  562.44   49.20
  -1   3   2  680.63   50.39
  -1   3   2  583.44   49.30
   1   3  -2  558.54   49.30
  -1   3   2  578.54   49.10
   1   3  -2  561.54   49.20
   1   3  -2  592.84   49.20
  -1   3   2  568.14   49.60
   1   3  -2  565.04   49.30
  -1   3   2  716.73   50.39
  -1   3   2  578.64   49.70
   1   3  -2  558.04   49.10
  -1  -3  -2   48.70    7.30
  -1  -3  -2   76.89   10.90
   1  -3   2   66.09   10.00
  -1  -3  -2   43.90    7.30
  -1  -3  -2   80.89   10.90
   1  -3   2   56.49    9.50
   1  -3   2   59.49    9.20
   1  -3   2   62.49    9.00
   1   3   2   58.39    9.50
  -1   3  -2   60.39    9.40
  -1   3  -2   56.49    8.90
  -1   3  -2   55.69    8.80
  -1   3  -2   68.69    9.50
   1   3   2   63.79    8.40
  -1   3  -2   50.59    8.60
  -1   3  -2   51.69    8.90
   1   3   2   43.80    8.90
   1   3   2   60.99    8.40
   3  -3   2  557.34   49.10
   3  -3   2  585.04   50.19
  -3  -3  -2  562.74   49.70
   3  -3   2  556.24   49.20
  -3  -3  -2  557.74   47.90
  -3  -3  -2  557.54   47.90
  -3  -3  -2  579.94   49.90
   3  -3   2  593.64   50.19
  -3  -3  -2  713.23   51.19
   3   3   2  618.74   48.20
   3   3   2  592.04   48.10
  -3   3  -2  545.65   49.40
  -3   3  -2  605.54   49.99
   3   3   2  634.84   50.29
   3   3   2  552.34   49.50
  -3   3  -2  697.13   49.90
  -3   3  -2  584.04   49.99
  -3   3  -2  565.54   49.30
   3   3   2  536.65   49.50
  -3   3  -2  704.73   49.99
   3   3   2  652.33   50.49
   5  -3   2  554.94   48.50
   5  -3   2  536.95   49.20
  -5  -3  -2  692.73   50.59
  -5  -3  -2  538.65   48.60
   5  -3   2  542.95   48.30
  -5  -3  -2  548.05   48.80
   5  -3   2  544.05   49.20
   5  -3   2  701.63   49.90
  -5   3  -2  634.44   48.90
  -5   3  -2  548.45   48.60
  -5   3  -2  549.65   48.80
   5   3   2  574.64   49.20
   5   3   2  586.94   49.20
  -5   3  -2  644.54   48.80
   5   3   2  556.44   49.10
  -5   3  -2  579.94   49.40
  -5   3  -2  610.74   49.50
   5   3   2  530.25   48.70
  -7  -3  -2   22.20    7.10
  -7  -3  -2   22.20    8.60
   7  -3   2   21.50    7.60
  -7  -3  -2   23.40    7.40
   7  -3   2   21.20    7.60
   7  -3   2   22.10    7.60
  -7  -3  -2   31.90    9.20
   7  -3   2   34.30    7.50
  -7  -3  -2   28.50    7.40
   7  -3   2   23.00    6.80
  -7  -3  -2   27.70    7.70
   7  -3   2   31.50    8.20
   7   3   2   24.10    6.90
  -7   3  -2   17.40    6.20
   7   3   2   33.10    7.60
  -7   3  -2   18.10    5.70
  -7   3  -2   20.30    6.40
   7   3   2   22.50    6.60
  -7   3  -2   26.00    6.90
   7   3   2   20.10    6.50
  -7   3  -2   25.00    6.10
  -7   3  -2   30.90    6.90
  -7   3  -2   50.99    9.30
  -7   3  -2   22.50    6.60
   9  -3   2  692.13   52.69
  -9  -3  -2  693.63   53.19
  -9  -3  -2  516.95   50.89
  -9  -3  -2  681.63   53.19
   9  -3   2  605.54   51.39
   9  -3   2  679.23   52.19
   9  -3   2  577.34   51.29
   9  -3   2  586.84   50.49
  -9  -3  -2  543.75   50.79
   9  -3   2  560.54   50.09
  -9   3  -2  591.24   49.99
  -9   3  -2  590.24   51.69
   9   3   2  574.64   51.69
   9   3   2  552.94   49.90
   9   3   2  578.84   49.99
  -9   3  -2  569.04   51.59
   9   3   2  541.15   51.49
  -9   3  -2  600.54   49.90
  11  -3   2   58.79   12.20
 -11  -3  -2   29.60    9.60
  11  -3   2   50.89   11.20
 -11  -3  -2   52.49   10.90
 -11  -3  -2   49.50   10.80
  11  -3   2   65.49   10.90
 -11  -3  -2   62.59   13.20
 -11  -3  -2   49.40   12.70
 -11  -3  -2   42.00   10.40
  11  -3   2   64.99   10.80
 -11   3  -2   51.89   10.40
 -11   3  -2   46.10   12.40
  11   3   2   43.30   11.20
 -11   3  -2   67.09   13.00
  11   3   2   61.89   12.20
 -11   3  -2   62.29   10.30
 -11   3  -2   60.49   10.60
 -11   3  -2   80.39   11.70
 -11   3  -2   86.39   12.00
 -11   3  -2   64.09   11.70
  13  -3   2  593.44   51.69
 -13  -3  -2  689.83   55.79
  13  -3   2  599.14   52.09
  13  -3   2  630.94   55.09
  13  -3   2  568.04   53.99
 -13  -3  -2  683.73   55.39
 -13  -3  -2  550.94   53.09
 -13  -3  -2  548.25   52.89
 -13   3  -2  610.14   52.09
 -13   3  -2  597.54   52.69
 -13   3  -2  581.24   52.39
 -13   3  -2  568.44   54.99
 -13   3  -2  631.14   52.59
 -13   3  -2  590.04   54.99
  15  -3   2  244.68   34.60
  15  -3   2  258.97   30.30
  15  -3   2  272.07   31.30
  15  -3   2  298.27   34.10
 -15   3  -2  301.27   28.80
 -15   3  -2  271.47   28.20
  17  -3   2    7.50   10.80
 -17  -3  -2   -5.70   10.40
  17  -3   2  -16.20    9.60
 -17  -3  -2    9.40    9.90
  17  -3   2  -19.20    9.80
  17  -3   2   12.80   10.80
 -17   3  -2   17.50    9.20
 -17   3  -2   -4.60    8.60
 -17   3  -2    1.50   11.90
 -17   3  -2   21.60   12.60
 -19  -3  -2  110.89   20.90
  19  -3   2  123.39   23.40
 -19  -3  -2  107.69   20.60
  19  -3   2  130.49   23.30
 -19   3  -2  145.59   26.50
 -19   3  -2  128.49   23.90
 -20  -4   2  134.89   22.40
  20  -4  -2  127.29   22.30
  20  -4  -2  136.09   23.60
 -20  -4   2  148.59   23.60
 -20   4   2  168.28   20.80
 -20   4   2  191.38   21.10
 -18  -4   2  222.68   27.00
  18  -4  -2  311.87   32.90
  18  -4  -2  257.47   30.80
  18  -4  -2  207.18   26.90
  18  -4  -2  239.38   27.70
 -18  -4   2  222.48   27.30
  18  -4  -2  222.38   27.60
  18  -4  -2  249.58   28.40
 -18  -4   2  217.38   25.30
 -18  -4   2  187.58   25.60
 -18   4   2  220.68   25.80
 -18   4   2  204.38   25.60
  16  -4  -2   34.00   11.50
 -16  -4   2   45.20   11.20
 -16  -4   2   51.99   10.90
  16  -4  -2   49.70   13.20
  16  -4  -2   40.70    9.70
  16  -4  -2   34.40   11.70
 -16  -4   2   51.29   11.80
  16  -4  -2   44.70    9.60
 -16  -4   2   44.80   11.30
  16  -4  -2   49.60   13.30
 -16   4   2   15.90   11.10
 -16   4   2   32.80   10.30
 -16   4   2   38.50   11.00
 -16   4   2   52.69   11.20
 -14  -4   2   91.29   14.20
 -14  -4   2  116.89   18.00
  14  -4  -2  112.39   16.80
  14  -4  -2  131.29   16.10
  14  -4  -2  116.69   15.40
 -14  -4   2   85.49   14.00
  14  -4  -2  125.99   18.20
 -14  -4   2  115.79   18.20
 -14   4   2  126.99   16.20
  14   4  -2  119.29   17.50
 -14   4   2  128.79   16.10
 -14   4   2  112.09   23.10
 -14   4   2  104.09   16.70
  14   4  -2  136.39   18.40
 -14   4   2  101.89   16.00
 -14   4   2  119.59   16.10
 -14   4   2   99.99   15.40
 -14   4   2  118.49   23.20
 -12  -4   2   82.19   12.40
  12  -4  -2  116.89   15.10
  12  -4  -2   87.39   13.80
 -12  -4   2   89.99   14.10
  12  -4  -2   96.59   15.10
 -12  -4   2   64.99   11.30
 -12  -4   2   89.79   12.80
  12  -4  -2  115.59   15.10
 -12  -4   2   77.69   12.30
 -12  -4   2   76.19   13.60
  12  -4  -2  116.09   14.70
 -12  -4   2   73.59   13.00
 -12  -4   2   83.29   14.00
  12  -4  -2  118.39   15.00
 -12   4   2  100.79   14.90
 -12   4   2   84.39   13.30
 -12   4   2  100.09   14.00
  12   4  -2   93.49   14.80
 -12   4   2   92.99   14.40
 -12   4   2   98.39   15.50
 -12   4   2   80.49   12.90
 -12   4   2   98.89   13.80
 -12   4   2   91.69   13.40
  12   4  -2  104.09   15.20
  10  -4  -2  487.65   44.80
  10  -4  -2  545.95   43.80
 -10  -4   2  439.06   49.80
 -10  -4   2  523.85   44.20
  10  -4  -2  510.05   44.70
  10  -4  -2  472.75   44.40
 -10  -4   2  517.75   44.00
  10  -4  -2  497.65   44.50
  10  -4  -2  556.34   43.70
 -10  -4   2  482.55   43.30
 -10   4   2  501.95   44.10
 -10   4   2  520.25   44.40
 -10   4   2  453.15   43.80
  10   4  -2  512.15   44.70
 -10   4   2  573.34   44.90
  10   4  -2  483.75   44.20
 -10   4   2  484.65   44.00
 -10   4   2  550.44   44.50
  -8  -4   2   88.59   12.30
   8  -4  -2   70.49   11.20
   8  -4  -2   78.29   10.80
  -8  -4   2   72.89   10.00
   8  -4  -2   64.39   10.60
   8  -4  -2   77.89   11.70
  -8  -4   2   92.49   12.60
   8  -4  -2   70.89   10.30
   8  -4  -2   59.69   11.20
   8  -4  -2   63.69   11.20
   8  -4  -2   78.99   11.60
  -8  -4   2   87.79   10.60
   8  -4  -2   68.79   11.90
   8  -4  -2   68.29   10.90
  -8   4   2   72.69   11.30
  -8   4   2   72.09   11.90
   8   4  -2   62.59   10.60
  -8   4   2   81.79   11.20
  -8   4   2   61.69   10.70
  -8   4   2   78.19   10.20
  -8   4   2   70.89   12.00
   8   4  -2   56.89   10.00
   6  -4  -2 2261.67  181.28
   6  -4  -2 2224.78  181.48
   6  -4  -2 2195.08  181.28
   6  -4  -2 2221.78  181.68
   6  -4  -2 2106.59  180.88
   6  -4  -2 2536.55  181.28
  -6  -4   2 2642.94  182.08
   6  -4  -2 2249.47  181.38
  -6  -4   2 2111.89  179.78
   6  -4  -2 2650.63  181.28
   6  -4  -2 2114.89  180.98
  -6  -4   2 2172.48  179.88
   6  -4  -2 2259.97  181.68
  -6  -4   2 2545.35  181.68
   6   4  -2 2213.78  180.08
   6   4  -2 2359.16  181.48
  -6   4   2 2184.48  181.18
  -6   4   2 2197.38  181.08
   6   4  -2 2252.57  180.28
  -6   4   2 2212.78  182.18
  -6   4   2 2176.88  181.28
  -6   4   2 2244.08  181.98
  -6   4   2 2545.95  182.08
   6   4  -2 2337.37  181.68
  -6   4   2 2181.88  181.38
  -6   4   2 2583.04  181.98
   4  -4  -2  250.17   26.40
   4  -4  -2  266.27   25.80
  -4  -4   2  324.17   26.90
  -4  -4   2  312.57   27.00
  -4  -4   2  291.37   25.00
   4  -4  -2  258.17   25.80
   4  -4  -2  287.67   25.70
   4  -4  -2  257.87   26.10
   4  -4  -2  293.37   26.10
  -4  -4   2  306.97   26.40
   4  -4  -2  258.67   26.10
   4  -4  -2  255.77   26.70
   4  -4  -2  284.87   26.20
  -4  -4   2  321.07   26.50
  -4  -4   2  267.77   24.70
   4  -4  -2  253.97   25.90
  -4   4   2  267.47   26.40
  -4   4   2  260.87   26.10
   4   4  -2  279.47   25.40
   4   4  -2  291.57   25.40
  -4   4   2  337.57   26.60
  -4   4   2  322.37   26.60
   4   4  -2  297.77   26.10
   4   4  -2  309.07   26.10
   2  -4  -2  106.29   12.00
   2  -4  -2  102.79   12.40
  -2  -4   2   82.79   11.10
  -2  -4   2  106.29   13.70
  -2  -4   2  108.79   13.50
   2  -4  -2   93.59   12.50
   2  -4  -2  108.89   13.00
  -2  -4   2  114.79   13.20
   2  -4  -2   99.69   12.90
  -2  -4   2   87.39   11.00
  -2  -4   2  117.19   13.80
   2  -4  -2  102.59   12.80
   2  -4  -2   98.39   12.60
  -2  -4   2  103.69   14.00
   2  -4  -2  109.19   13.60
   2  -4  -2  100.29   12.10
  -2  -4   2   94.99   12.60
   2  -4  -2  108.89   14.50
  -2   4   2   92.89   12.30
   2   4  -2   95.29   12.10
  -2   4   2  147.59   14.70
  -2   4   2   88.49   12.30
  -2   4   2  115.69   13.60
  -2   4   2   78.99   12.10
   2   4  -2   91.39   11.90
   2   4  -2   89.49   11.70
  -2   4   2  112.39   13.00
   2   4  -2   88.29   11.90
   0  -4  -2  124.49   14.30
   0  -4   2  107.89   12.10
   0  -4   2  115.59   13.60
   0  -4   2   90.99   11.10
   0  -4   2  118.49   14.00
   0  -4  -2   79.99   11.60
   0  -4  -2   83.29   10.90
   0  -4  -2  111.49   13.90
   0  -4  -2   73.39   10.70
   0  -4  -2   83.99   11.90
   0  -4   2   96.29   12.20
   0  -4   2   86.79   11.20
   0   4   2   86.19   11.10
   0   4   2   84.19   11.30
   0   4   2  104.29   12.80
   0   4   2   87.09   11.60
   0   4  -2   89.19   11.80
   0   4  -2   91.99   11.60
   0   4  -2   94.39   11.60
   0   4   2   94.09   12.70
   0   4   2   82.49   11.90
   0   4  -2   93.09   11.90
   0   4  -2   87.89   11.60
   0   4  -2   87.79   11.70
   2  -4   2  935.71   82.49
   2  -4   2  997.80   83.29
   2  -4   2 1221.78   83.49
  -2  -4  -2  997.60   83.19
   2  -4   2 1204.58   83.69
   2  -4   2  928.71   82.39
  -2  -4  -2 1036.90   81.79
   2  -4   2 1009.60   83.29
  -2  -4  -2  990.30   81.59
  -2  -4  -2  999.00   83.29
   2   4   2  970.10   81.79
   2   4   2  960.00   83.09
   2   4   2  992.90   81.69
  -2   4  -2  998.00   83.19
  -2   4  -2 1175.48   83.49
  -2   4  -2 1046.50   83.09
   2   4   2 1034.20   83.39
  -2   4  -2  938.41   82.89
  -2   4  -2  960.10   83.09
  -2   4  -2 1046.90   82.99
   2   4   2  956.30   82.89
   2   4   2 1036.80   83.19
  -2   4  -2 1174.98   83.29
  -2   4  -2  978.30   83.49
  -4  -4  -2 1005.10   81.99
   4  -4   2  948.21   83.99
   4  -4   2 1038.30   83.59
   4  -4   2 1029.10   83.79
  -4  -4  -2  968.90   81.79
  -4  -4  -2 1051.09   84.39
  -4  -4  -2 1075.89   84.69
   4  -4   2  943.71   84.19
  -4   4  -2 1029.20   83.79
   4   4   2  985.20   84.09
   4   4   2 1019.80   84.09
   4   4   2 1007.10   83.89
  -4   4  -2 1157.08   84.09
   4   4   2 1012.40   82.09
  -4   4  -2 1082.19   84.69
   4   4   2  981.10   83.99
  -4   4  -2  984.80   83.79
  -4   4  -2 1172.48   84.29
  -4   4  -2 1087.99   84.89
   6  -4   2    1.70    4.80
  -6  -4  -2   -1.40    4.40
  -6  -4  -2    1.20    5.70
  -6  -4  -2   15.50    6.00
   6  -4   2   10.40    5.20
   6  -4   2   -0.30    5.90
   6  -4   2    9.70    6.40
  -6  -4  -2    0.40    6.20
  -6   4  -2    8.00    5.00
  -6   4  -2    2.10    5.60
   6   4   2   -1.80    4.40
  -6   4  -2    2.20    4.70
  -6   4  -2   12.20    6.40
   6   4   2   -0.70    4.20
  -6   4  -2   -1.10    4.90
  -6   4  -2    2.60    5.50
   6   4   2   -2.60    5.00
   6   4   2    3.70    5.70
  -8  -4  -2  184.78   20.30
   8  -4   2  164.08   18.80
   8  -4   2  147.39   17.70
  -8  -4  -2  118.99   16.40
  -8  -4  -2  192.28   20.30
   8  -4   2  142.59   15.00
  -8  -4  -2  121.79   16.50
   8  -4   2  179.18   18.70
   8  -4   2  155.98   17.70
   8  -4   2  119.39   16.20
   8  -4   2  126.39   16.60
   8  -4   2  130.09   14.60
  -8   4  -2  145.69   16.70
  -8   4  -2  119.89   16.90
   8   4   2  125.19   18.20
  -8   4  -2  134.59   14.50
   8   4   2  136.29   18.20
  -8   4  -2  134.09   24.50
   8   4   2  138.49   17.00
  -8   4  -2  134.99   21.50
   8   4   2  142.69   16.90
  -8   4  -2  127.49   17.00
  -8   4  -2  123.09   14.30
  -8   4  -2  143.89   16.30
 -10  -4  -2  147.29   17.80
 -10  -4  -2  119.99   20.00
 -10  -4  -2  177.58   21.10
  10  -4   2  155.08   18.20
 -10  -4  -2  126.49   21.70
  10  -4   2  156.88   18.50
  10  -4   2  147.19   18.40
 -10  -4  -2  174.58   20.90
 -10  -4  -2  151.18   18.50
  10  -4   2  162.58   18.60
  10  -4   2  166.08   18.50
  10  -4   2  146.39   17.90
  10   4   2  150.08   17.40
 -10   4  -2  137.79   18.10
  10   4   2  158.48   19.50
 -10   4  -2  165.58   18.10
 -10   4  -2  139.09   17.80
 -10   4  -2  151.68   16.80
  10   4   2  140.89   18.90
  10   4   2  130.69   17.10
 -10   4  -2  139.19   18.90
 -10   4  -2  161.88   16.60
 -10   4  -2  124.89   17.50
 -10   4  -2  135.09   19.20
  12  -4   2  375.76   35.70
 -12  -4  -2  347.97   37.30
  12  -4   2  331.57   35.80
  12  -4   2  365.26   37.40
 -12  -4  -2  443.26   39.50
  12  -4   2  385.66   36.30
  12  -4   2  427.96   36.90
 -12  -4  -2  359.06   37.30
  12  -4   2  353.66   36.70
 -12  -4  -2  458.95   39.30
 -12   4  -2  370.16   35.80
 -12   4  -2  386.86   36.30
  14  -4   2  302.47   34.20
  14  -4   2  352.46   38.00
  14  -4   2  370.66   37.60
 -14  -4  -2  398.46   39.20
 -14  -4  -2  385.96   38.50
  14  -4   2  324.77   34.30
 -14   4  -2  387.46   35.70
 -14   4  -2  351.06   34.70
 -16  -4  -2   12.10   10.90
  16  -4   2   17.10   10.40
  16  -4   2   11.10   10.10
 -16  -4  -2   12.30   10.50
 -16   4  -2  -10.10    9.00
 -16   4  -2   12.50    9.60
 -18  -4  -2   -8.00   11.40
  18  -4   2   13.60   11.80
 -18  -4  -2   36.80   13.80
  18  -4   2    7.90   10.70
 -18   4  -2  -14.10    9.00
 -18   4  -2    2.80    9.50
  21  -5  -2    8.20   13.00
 -21  -5   2   -3.60   13.10
 -21  -5   2  -23.90   12.70
  21  -5  -2   -1.80   12.40
 -21   5   2  -26.80   13.80
 -21   5   2   -0.30   15.00
  19  -5  -2  196.08   27.60
 -19  -5   2  196.68   27.40
 -19  -5   2  154.78   24.80
  19  -5  -2  149.79   22.20
  19  -5  -2  148.59   22.00
  19  -5  -2  147.79   24.60
 -19   5   2  206.58   23.90
 -19   5   2  226.28   24.20
 -17  -5   2  263.87   30.30
  17  -5  -2  287.07   29.40
 -17  -5   2  241.38   29.90
  17  -5  -2  213.18   26.60
 -17  -5   2  298.17   29.70
  17  -5  -2  257.67   26.90
  17  -5  -2  276.87   29.50
 -17  -5   2  225.88   29.70
 -17   5   2  259.27   27.80
 -17   5   2  250.17   27.70
  15  -5  -2    1.40    8.50
 -15  -5   2   26.30    9.20
  15  -5  -2   18.90    7.30
 -15  -5   2   -8.80   10.70
  15  -5  -2   22.50   10.20
  15  -5  -2   13.10    7.30
 -15  -5   2   14.60    9.00
 -15  -5   2    7.40   10.50
 -15   5   2   13.30    8.40
 -15   5   2    5.50   10.70
 -15   5   2   28.40    8.40
 -15   5   2   11.40   11.40
 -13  -5   2  305.47   32.50
 -13  -5   2  323.27   32.50
 -13  -5   2  369.96   31.70
 -13  -5   2  309.97   31.60
  13  -5  -2  354.26   33.50
  13  -5  -2  272.87   30.70
  13  -5  -2  331.77   32.80
  13  -5  -2  344.97   33.50
  13  -5  -2  339.67   31.70
  13  -5  -2  319.97   32.20
 -13   5   2  312.97   31.90
 -13   5   2  318.47   31.80
  13   5  -2  345.37   32.90
  13   5  -2  333.97   33.20
 -13   5   2  326.07   32.50
 -13   5   2  327.07   32.60
 -11  -5   2    3.60    7.20
 -11  -5   2   -1.70    6.00
  11  -5  -2    8.90    5.40
  11  -5  -2    7.00    5.60
  11  -5  -2    9.20    7.30
  11  -5  -2   11.40    7.60
 -11  -5   2    6.40    6.60
 -11  -5   2   18.90    7.50
  11  -5  -2   15.40    7.90
 -11  -5   2    9.20    6.30
  11  -5  -2    4.90    7.40
  11  -5  -2   16.20    7.50
  11  -5  -2    2.60    6.20
 -11  -5   2    8.70    6.90
  11  -5  -2   17.20    6.70
 -11   5   2   16.70    7.60
 -11   5   2    8.20    6.30
  11   5  -2    1.10    7.50
 -11   5   2   24.20    9.50
 -11   5   2    5.00    6.20
 -11   5   2    8.00    6.60
 -11   5   2    3.00    7.00
 -11   5   2   12.90    6.80
 -11   5   2   -1.20    5.90
  11   5  -2  -16.10    6.40
   9  -5  -2  303.37   28.20
   9  -5  -2  296.37   28.20
   9  -5  -2  298.07   27.90
   9  -5  -2  265.47   27.80
   9  -5  -2  325.27   29.60
   9  -5  -2  315.57   28.80
   9  -5  -2  274.97   26.90
  -9  -5   2  306.67   28.30
   9  -5  -2  263.57   26.60
   9  -5  -2  272.57   28.60
  -9  -5   2  313.07   29.00
  -9  -5   2  276.77   28.30
   9  -5  -2  265.67   28.30
  -9  -5   2  275.17   28.20
  -9   5   2  310.97   29.70
   9   5  -2  319.87   29.20
  -9   5   2  306.27   29.60
  -9   5   2  318.47   30.20
   9   5  -2  301.27   28.70
  -9   5   2  287.97   28.20
  -9   5   2  328.97   29.70
  -9   5   2  312.37   28.80
  -9   5   2  321.97   28.50
  -9   5   2  263.77   27.90
   7  -5  -2  389.96   36.40
  -7  -5   2  374.26   35.10
   7  -5  -2  450.15   37.20
   7  -5  -2  386.06   36.40
  -7  -5   2  399.06   35.90
  -7  -5   2  442.86   37.20
   7  -5  -2  504.45   36.40
   7  -5  -2  367.66   35.90
  -7  -5   2  421.76   36.40
  -7  -5   2  381.26   35.30
   7  -5  -2  404.86   36.40
   7  -5  -2  345.17   35.80
  -7  -5   2  455.75   37.60
   7  -5  -2  385.96   36.20
   7  -5  -2  397.86   36.10
  -7   5   2  388.16   37.00
   7   5  -2  401.96   34.80
  -7   5   2  468.15   37.20
  -7   5   2  378.26   36.00
   7   5  -2  416.56   36.60
  -7   5   2  378.36   35.80
  -7   5   2  461.45   37.50
  -7   5   2  415.56   36.40
  -7   5   2  396.56   35.70
   7   5  -2  412.76   34.70
  -7   5   2  373.36   36.50
   7   5  -2  381.06   36.20
   5  -5  -2   22.40    7.20
  -5  -5   2   15.80    7.00
  -5  -5   2   19.60    6.00
   5  -5  -2   15.70    6.80
  -5  -5   2   24.60    7.30
   5  -5  -2   12.70    5.80
   5  -5  -2   23.50    7.20
  -5  -5   2   17.40    7.10
   5  -5  -2   21.30    7.30
  -5  -5   2   23.80    7.30
   5  -5  -2   17.30    7.40
   5  -5  -2   17.50    5.70
   5  -5  -2   24.80    7.90
  -5  -5   2   23.30    6.20
   5   5  -2   24.30    6.20
  -5   5   2   12.60    5.40
   5   5  -2   22.80    6.00
  -5   5   2   30.80    8.20
  -5   5   2   17.60    6.20
  -5   5   2   39.80    9.00
   5   5  -2   15.50    6.30
  -5   5   2   17.20    6.20
   5   5  -2   17.20    6.50
  -5   5   2   13.80    5.30
   3  -5  -2  133.79   15.20
   3  -5  -2  151.88   17.50
  -3  -5   2  149.39   16.80
   3  -5  -2  115.89   15.60
   3  -5  -2  111.89   15.70
   3  -5  -2  146.69   15.70
  -3  -5   2  168.88   17.00
  -3  -5   2  115.79   13.90
  -3  -5   2  140.79   14.40
   3  -5  -2  152.38   15.30
  -3  -5   2  134.59   16.40
   3  -5  -2  117.59   15.40
  -3  -5   2  143.89   17.00
   3  -5  -2  130.39   15.80
   3  -5  -2  126.29   16.40
   3  -5  -2  117.59   15.30
   3   5  -2  133.09   14.70
  -3   5   2  119.59   15.10
   3   5  -2  121.39   14.80
  -3   5   2  129.19   15.70
  -3   5   2  134.79   15.80
   3   5  -2  132.69   15.40
   3   5  -2  125.89   15.00
  -3   5   2  128.79   15.40
   1  -5  -2  193.58   19.80
  -1  -5   2  184.88   18.50
   1  -5  -2  160.68   16.80
  -1  -5   2  180.28   18.90
   1  -5  -2  161.68   18.20
   1  -5  -2  153.28   16.70
   1  -5  -2  144.29   17.70
  -1  -5   2  192.88   19.50
   1  -5  -2  153.08   18.00
  -1  -5   2  168.88   16.90
  -1  -5   2  168.48   18.60
  -1  -5   2  157.88   18.70
  -1  -5   2  171.98   17.00
   1  -5  -2  219.88   19.80
   1  -5  -2  142.99   17.50
  -1  -5   2  178.28   18.30
  -1   5   2  137.99   16.90
  -1   5   2  161.78   17.20
  -1   5   2  157.18   17.30
   1   5  -2  131.09   16.50
   1   5  -2  156.78   17.30
   1   5  -2  159.68   17.30
   1   5  -2  148.29   17.00
  -1   5   2  126.99   16.50
   1  -5   2 3361.76  253.87
  -1  -5  -2 3297.27  253.07
   1  -5   2 3371.06  254.07
  -1  -5  -2 3066.69  254.47
  -1  -5  -2 3095.39  254.27
  -1  -5  -2 3269.37  253.17
   1   5   2 3024.00  253.97
   1   5   2 3632.64  256.67
   1   5   2 2991.20  254.07
  -1   5  -2 3271.47  254.37
  -1   5  -2 3193.98  254.47
  -1   5  -2 3219.78  254.17
   1   5   2 3180.58  253.07
  -1   5  -2 3215.38  254.27
   1   5   2 3238.08  253.27
  -3  -5  -2  442.46   38.70
  -3  -5  -2  382.46   38.10
   3  -5   2  497.85   39.10
  -3  -5  -2  413.86   36.30
  -3  -5  -2  411.36   36.40
   3  -5   2  358.36   37.80
   3  -5   2  404.76   37.80
   3  -5   2  488.85   38.80
  -3  -5  -2  509.75   40.30
   3  -5   2  361.46   38.00
   3  -5   2  427.56   37.80
  -3   5  -2  513.25   38.90
  -3   5  -2  390.56   38.00
  -3   5  -2  423.46   38.20
   3   5   2  390.46   38.00
  -3   5  -2  413.16   38.30
  -3   5  -2  429.66   38.90
   3   5   2  414.06   38.50
  -3   5  -2  425.86   37.90
  -3   5  -2  512.65   38.70
   3   5   2  443.96   36.80
   3   5   2  416.96   36.90
  -3   5  -2  450.25   38.90
   5  -5   2  421.36   36.20
  -5  -5  -2  377.86   35.60
   5  -5   2  387.26   36.00
  -5  -5  -2  437.96   37.20
  -5  -5  -2  444.46   37.10
  -5  -5  -2  327.77   35.10
   5  -5   2  404.06   35.50
   5  -5   2  373.56   34.80
   5  -5   2  360.46   35.60
   5  -5   2  444.06   35.90
  -5   5  -2  412.76   35.60
   5   5   2  374.16   37.20
  -5   5  -2  372.46   35.70
  -5   5  -2  404.26   35.60
  -5   5  -2  357.76   35.30
   5   5   2  380.16   33.10
  -5   5  -2  337.77   35.20
   5   5   2  376.66   35.80
  -5   5  -2  362.16   36.10
   5   5   2  416.86   33.20
   5   5   2  371.26   37.00
  -5   5  -2  390.86   35.20
   5   5   2  374.76   35.70
  -5   5  -2  361.46   34.60
  -7  -5  -2  121.49   17.30
  -7  -5  -2  148.39   19.40
   7  -5   2  140.89   18.90
   7  -5   2  167.28   19.40
   7  -5   2  140.29   19.60
   7  -5   2  136.99   18.80
   7  -5   2  140.39   20.30
  -7  -5  -2  138.79   18.10
   7  -5   2  176.68   19.90
  -7  -5  -2  163.48   20.00
   7   5   2  106.49   16.90
  -7   5  -2  136.59   18.90
  -7   5  -2  147.29   16.50
  -7   5  -2  159.28   18.00
   7   5   2  126.49   17.10
  -7   5  -2  132.29   16.50
  -7   5  -2  170.08   18.70
   7   5   2  136.39   17.30
   7   5   2  131.29   17.20
  -7   5  -2  168.58   20.00
  -9  -5  -2   11.70    8.80
  -9  -5  -2    1.40    8.00
  -9  -5  -2   22.40    8.40
   9  -5   2   13.80    5.50
   9  -5   2    5.60    7.80
   9  -5   2   31.00    8.80
  -9  -5  -2    7.00    8.70
   9  -5   2   15.10    7.90
   9  -5   2   19.30    8.40
   9  -5   2    5.30    7.30
   9  -5   2   16.70    8.50
  -9   5  -2    8.80    7.20
  -9   5  -2   10.60    7.20
  -9   5  -2    8.20    8.00
   9   5   2   15.30    7.90
   9   5   2   31.20    9.30
  -9   5  -2    3.70    7.90
  11  -5   2  518.95   47.20
 -11  -5  -2  637.54   50.09
 -11  -5  -2  513.25   48.40
 -11  -5  -2  506.95   47.70
  11  -5   2  489.05   46.70
  11  -5   2  535.95   47.10
  11  -5   2  477.15   46.90
  11  -5   2  436.76   46.30
 -11  -5  -2  590.64   49.80
  11  -5   2  470.85   46.10
 -11   5  -2  507.65   44.70
 -11   5  -2  535.65   44.80
 -11   5  -2  486.85   46.30
 -11   5  -2  515.45   46.30
  13  -5   2   40.00   11.90
 -13  -5  -2   45.10   15.40
 -13  -5  -2   48.60   15.00
  13  -5   2   57.49   14.50
  13  -5   2   29.50   12.40
  13  -5   2   53.19   11.70
 -13   5  -2   67.89   12.10
 -13   5  -2   67.59   12.20
 -13   5  -2   42.40   10.80
 -13   5  -2   44.90   10.80
  15  -5   2    6.00   10.40
 -15  -5  -2    9.30   10.40
  15  -5   2   23.30   11.00
  15  -5   2   -5.20    8.90
 -15  -5  -2    0.30   10.20
 -15   5  -2    8.70   10.20
 -15   5  -2    4.00   10.40
 -17  -5  -2   -7.40   11.90
  17  -5   2   30.10   14.00
 -17  -5  -2   -1.40   11.80
  17  -5   2  -21.00   10.70
 -17   5  -2  -21.60    9.70
 -17   5  -2   29.80   11.70
 -20  -6   2   -3.00   12.60
  20  -6  -2    6.50   11.50
 -20  -6   2    4.60   13.90
  20  -6  -2   13.10   14.10
  20  -6  -2   19.60   13.80
  20  -6  -2  -19.70   10.00
 -20   6   2    7.60   10.50
 -20   6   2   -2.20   10.00
  18  -6  -2  183.78   22.40
  18  -6  -2  188.68   27.40
 -18  -6   2  197.58   27.10
  18  -6  -2  156.58   22.50
  18  -6  -2  201.78   26.50
 -18  -6   2  198.18   27.40
 -18   6   2  178.58   24.80
 -18   6   2  179.38   24.90
 -16  -6   2  243.58   30.50
  16  -6  -2  311.57   30.60
 -16  -6   2  271.07   30.90
  16  -6  -2  252.27   27.70
  16  -6  -2  290.87   29.50
  16  -6  -2  232.28   27.20
 -16   6   2  293.37   30.20
 -16   6   2  247.38   29.10
 -14  -6   2   37.70   11.40
  14  -6  -2    0.70    9.50
  14  -6  -2    0.00    6.40
  14  -6  -2   -2.30    7.10
 -14  -6   2    8.10    9.00
  14  -6  -2   19.10   10.30
 -14  -6   2   25.30   11.70
 -14  -6   2    6.50    8.70
 -14   6   2   -4.20    7.60
 -14   6   2   29.30    8.60
  12  -6  -2  223.88   23.80
  12  -6  -2  179.18   20.90
  12  -6  -2  215.88   24.00
  12  -6  -2  186.18   21.20
  12  -6  -2  219.48   23.30
 -12  -6   2  204.88   24.30
  12  -6  -2  183.58   23.40
 -12  -6   2  162.68   23.20
  12  -6  -2  195.98   22.10
  12  -6  -2  208.08   22.20
  12   6  -2  181.18   24.10
 -12   6   2  189.58   24.90
 -12   6   2  202.88   23.00
 -12   6   2  214.38   24.70
  12   6  -2  221.98   25.50
 -12   6   2  246.38   24.00
  10  -6  -2  498.05   43.40
  10  -6  -2  480.85   44.00
  10  -6  -2  497.05   44.50
 -10  -6   2  442.06   43.50
  10  -6  -2  448.76   42.10
  10  -6  -2  470.15   44.50
  10  -6  -2  511.75   44.00
 -10  -6   2  436.86   43.90
 -10  -6   2  466.95   43.20
  10  -6  -2  468.45   43.30
  10  -6  -2  486.15   44.60
 -10  -6   2  522.25   44.10
  10  -6  -2  447.86   41.90
  10  -6  -2  523.55   44.00
 -10   6   2  433.36   43.60
 -10   6   2  466.05   45.10
  10   6  -2  458.35   46.20
 -10   6   2  460.05   45.20
 -10   6   2  488.05   43.90
 -10   6   2  459.35   44.20
 -10   6   2  548.05   44.50
 -10   6   2  576.24   45.20
 -10   6   2  485.25   43.80
  10   6  -2  506.95   46.80
   8  -6  -2  609.64   54.99
  -8  -6   2  636.04   54.89
   8  -6  -2  612.34   54.69
   8  -6  -2  554.94   52.69
   8  -6  -2  616.94   54.89
  -8  -6   2  572.84   52.29
  -8  -6   2  588.24   52.19
   8  -6  -2  624.14   54.99
  -8  -6   2  643.74   55.29
   8  -6  -2  575.74   52.99
   8  -6  -2  622.04   54.69
  -8  -6   2  682.53   55.39
   8  -6  -2  630.14   54.89
   8  -6  -2  638.44   54.89
   8  -6  -2  655.03   55.39
  -8  -6   2  701.63   55.89
  -8   6   2  747.53   56.29
   8   6  -2  658.43   53.09
   8   6  -2  690.83   53.09
  -8   6   2  610.94   55.79
  -8   6   2  646.34   55.79
  -8   6   2  560.04   55.69
  -8   6   2  606.24   54.59
   8   6  -2  632.34   55.09
  -8   6   2  645.14   55.09
   8   6  -2  646.64   55.39
  -8   6   2  613.14   56.49
  -8   6   2  752.72   56.09
  -6  -6   2  475.65   42.50
   6  -6  -2  411.46   42.10
   6  -6  -2  429.96   42.50
  -6  -6   2  509.55   43.10
  -6  -6   2  493.65   42.90
   6  -6  -2  410.76   41.90
  -6  -6   2  563.34   43.30
  -6  -6   2  530.45   43.50
   6  -6  -2  466.95   42.10
   6  -6  -2  454.45   42.60
  -6  -6   2  420.86   40.20
  -6  -6   2  447.86   40.60
  -6  -6   2  569.24   43.40
   6  -6  -2  438.36   42.30
   6   6  -2  445.86   42.10
  -6   6   2  564.24   43.50
   6   6  -2  478.55   41.40
  -6   6   2  464.55   43.30
   6   6  -2  479.85   41.20
  -6   6   2  479.15   42.50
  -6   6   2  454.15   42.40
  -6   6   2  565.84   43.80
  -6   6   2  429.96   43.00
   6   6  -2  478.95   42.80
  -4  -6   2   96.99   14.50
   4  -6  -2   81.29   12.70
  -4  -6   2  108.49   14.80
  -4  -6   2   88.39   12.00
  -4  -6   2  108.69   14.60
   4  -6  -2   77.09   12.10
   4  -6  -2   74.19   13.10
   4  -6  -2  103.59   15.30
   4  -6  -2   84.89   13.60
  -4  -6   2   81.69   13.10
  -4  -6   2   71.49   11.40
   4  -6  -2   80.29   13.40
   4  -6  -2   81.29   14.40
   4  -6  -2   79.09   12.00
   4  -6  -2   75.99   11.70
   4  -6  -2   62.09   12.30
   4   6  -2   77.19   12.20
  -4   6   2   85.79   13.80
  -4   6   2   75.19   13.00
  -4   6   2   77.69   13.40
   4   6  -2   68.99   11.90
   4   6  -2   83.09   13.10
   4   6  -2   79.19   12.00
  -4   6   2   74.19   13.40
   2  -6  -2   67.39   12.90
  -2  -6   2   78.79   13.00
  -2  -6   2  115.89   15.20
  -2  -6   2   99.79   14.80
  -2  -6   2   87.59   13.90
   2  -6  -2   79.79   13.80
   2  -6  -2   76.59   12.60
   2  -6  -2   85.09   12.70
  -2  -6   2   86.49   14.10
   2  -6  -2   70.99   13.20
  -2  -6   2   77.09   11.60
  -2  -6   2  101.79   13.60
   2  -6  -2   71.79   12.40
   2  -6  -2   76.79   12.50
   2  -6  -2   84.09   14.40
   2  -6  -2   76.49   12.90
   2  -6  -2   76.39   13.60
  -2  -6   2   92.39   12.20
   2   6  -2   79.79   12.20
  -2   6   2   80.19   13.00
   2   6  -2   89.89   12.90
  -2   6   2   73.19   12.50
  -2   6   2   71.49   12.70
   2   6  -2   93.39   13.60
   2   6  -2   87.79   13.80
  -2   6   2   84.59   12.70
   0  -6   2  634.44   48.30
   0  -6  -2  623.34   48.70
   0  -6   2  651.33   48.10
   0  -6   2  509.95   46.60
   0  -6  -2  647.34   48.90
   0  -6  -2  566.44   46.80
   0  -6  -2  506.75   47.70
   0  -6   2  639.34   48.90
   0  -6  -2  594.24   49.10
   0  -6   2  670.23   49.30
   0  -6  -2  611.74   49.70
   0  -6  -2  560.34   46.80
   0  -6  -2  511.15   47.50
   0  -6   2  523.45   46.90
   0   6   2  521.05   47.00
   0   6   2  466.55   47.00
   0   6   2  470.55   46.80
   0   6  -2  501.15   47.00
   0   6  -2  472.95   47.40
   0   6  -2  465.35   46.50
   0   6  -2  486.65   46.90
   0   6   2  527.95   47.30
   0   6  -2  490.75   46.80
   0   6  -2  510.15   47.50
  -2  -6  -2  489.05   43.50
  -2  -6  -2  465.65   43.30
  -2  -6  -2  469.35   45.10
   2  -6   2  607.34   46.10
   2  -6   2  630.14   46.00
   2  -6   2  500.45   45.50
  -2  -6  -2  458.75   45.30
   2  -6   2  478.35   45.00
   2  -6   2  482.95   44.30
   2  -6   2  482.05   44.60
  -2  -6  -2  599.84   47.00
  -2  -6  -2  600.54   47.30
  -2   6  -2  480.15   45.10
   2   6   2  479.45   45.10
  -2   6  -2  487.75   44.90
  -2   6  -2  512.95   45.00
  -2   6  -2  529.95   45.80
   2   6   2  507.05   44.00
   2   6   2  517.45   44.40
   2   6   2  501.75   45.10
  -2   6  -2  530.65   45.00
  -2   6  -2  457.95   44.30
   4  -6   2  538.05   41.90
  -4  -6  -2  405.36   38.30
   4  -6   2  452.25   40.90
  -4  -6  -2  484.65   42.60
   4  -6   2  382.86   40.50
  -4  -6  -2  416.96   38.50
  -4  -6  -2  554.64   42.90
   4  -6   2  386.86   40.30
   4  -6   2  448.46   40.50
  -4   6  -2  438.56   44.90
  -4   6  -2  433.16   40.50
  -4   6  -2  469.85   41.10
   4   6   2  383.86   41.40
  -4   6  -2  430.06   44.00
   4   6   2  422.86   38.90
  -4   6  -2  446.76   40.80
   4   6   2  439.76   38.90
  -4   6  -2  540.05   41.70
  -4   6  -2  522.35   41.30
  -4   6  -2  438.06   40.70
   4   6   2  457.35   42.60
   6  -6   2   10.10    6.60
  -6  -6  -2   -0.20    7.60
  -6  -6  -2   16.70    9.10
  -6  -6  -2    7.80    5.80
   6  -6   2    4.10    6.90
  -6  -6  -2   -9.80    7.00
   6  -6   2   19.10    8.00
  -6  -6  -2   -3.70    8.50
   6  -6   2    8.00    8.40
   6  -6   2    5.90    8.60
   6  -6   2   19.50    7.20
  -6   6  -2   -2.40    7.10
  -6   6  -2    6.20    7.50
  -6   6  -2    9.60    7.10
   6   6   2   10.40    7.50
  -6   6  -2    5.30    7.70
   6   6   2   20.00    8.60
   6   6   2    9.10    5.40
  -6   6  -2   18.90    8.20
  -6   6  -2    1.10    7.30
  -6   6  -2    7.10    7.80
  -6   6  -2   13.70    7.30
   8  -6   2    1.60    7.10
  -8  -6  -2  -11.30    8.90
  -8  -6  -2   -9.00    9.10
  -8  -6  -2   -2.60    7.60
   8  -6   2    8.00    7.50
  -8  -6  -2    4.50    7.90
   8  -6   2   16.90    8.80
   8  -6   2   -2.60    7.30
  -8   6  -2    4.20    6.80
  -8   6  -2   17.20    7.60
  10  -6   2  144.59   19.40
  10  -6   2  115.19   18.80
 -10  -6  -2  109.79   19.60
  10  -6   2  131.99   16.50
  10  -6   2  119.49   19.80
 -10  -6  -2  167.18   21.80
  10  -6   2  135.49   21.30
 -10   6  -2  139.59   19.40
 -10   6  -2  193.08   20.90
  12  -6   2  216.78   23.90
  12  -6   2  197.18   23.20
  12  -6   2  187.58   23.90
  12  -6   2  160.38   23.50
 -12   6  -2  177.58   22.90
 -12   6  -2  159.48   22.50
  14  -6   2  211.38   25.80
  14  -6   2  184.98   25.00
 -14  -6  -2  206.38   28.10
  14  -6   2  186.78   25.60
 -14  -6  -2  260.37   28.70
  14  -6   2  206.18   25.40
 -14   6  -2  203.28   27.30
 -14   6  -2  215.08   26.80
 -16  -6  -2   -7.70   11.90
  16  -6   2    9.40   11.70
  16  -6   2   13.40   10.80
 -16  -6  -2  -15.70   12.00
 -16   6  -2    5.00   10.10
 -16   6  -2    0.20   10.40
 -19  -7   2  -24.30   12.10
  19  -7  -2   -6.50    9.80
  19  -7  -2   15.80   10.70
 -19  -7   2   -9.20   13.30
  19  -7  -2    1.00   13.60
  19  -7  -2    0.30   12.50
 -19   7   2  -30.90   10.70
 -19   7   2  -12.90    9.90
 -17  -7   2  116.09   21.10
  17  -7  -2  104.89   17.50
  17  -7  -2  109.99   17.90
 -17  -7   2   95.59   20.10
  17  -7  -2  159.38   23.70
  17  -7  -2  150.28   21.60
 -17   7   2  114.29   19.30
 -17   7   2  123.69   19.30
  15  -7  -2  116.29   19.70
  15  -7  -2  105.99   16.90
  15  -7  -2  101.59   16.40
 -15  -7   2   80.89   19.40
 -15  -7   2   80.39   18.20
  15  -7  -2  112.79   18.90
 -15   7   2  110.59   17.90
 -15   7   2  102.69   17.50
  13  -7  -2  269.27   28.60
  13  -7  -2  242.38   25.90
  13  -7  -2  188.78   27.40
 -13  -7   2  230.28   29.10
  13  -7  -2  245.88   27.50
  13  -7  -2  235.88   26.10
  13  -7  -2  276.17   27.80
 -13  -7   2  249.38   28.80
  13  -7  -2  255.57   27.30
  13  -7  -2  261.87   29.00
 -13   7   2  307.37   30.10
 -13   7   2  355.26   30.00
 -11  -7   2   72.59   14.60
  11  -7  -2   82.49   14.90
 -11  -7   2   74.29   15.60
 -11  -7   2   57.59   14.10
  11  -7  -2  101.69   16.20
 -11  -7   2   76.29   16.60
  11  -7  -2   70.79   12.70
  11  -7  -2   82.79   16.20
  11  -7  -2   84.69   13.50
  11  -7  -2  120.59   18.00
 -11   7   2  110.29   16.90
 -11   7   2  101.79   15.80
  -9  -7   2  337.87   37.00
   9  -7  -2  378.46   36.60
  -9  -7   2  401.46   37.10
   9  -7  -2  357.66   34.00
  -9  -7   2  388.66   34.10
   9  -7  -2  389.56   36.30
   9  -7  -2  405.76   36.10
  -9  -7   2  360.76   37.00
   9  -7  -2  365.96   36.90
  -9  -7   2  376.76   34.10
   9  -7  -2  345.37   34.10
   9  -7  -2  360.96   41.30
   9  -7  -2  309.67   38.00
  -9  -7   2  420.46   37.90
   9   7  -2  378.96   34.30
  -9   7   2  489.95   38.80
   9   7  -2  343.57   34.20
  -9   7   2  455.65   38.60
   9   7  -2  379.56   37.10
   9   7  -2  385.66   37.30
   7  -7  -2  567.34   50.19
  -7  -7   2  729.93   54.19
   7  -7  -2  597.64   52.29
   7  -7  -2  579.34   50.49
   7  -7  -2  568.74   52.29
   7  -7  -2  560.94   52.09
   7  -7  -2  516.35   51.99
  -7  -7   2  579.44   52.79
  -7  -7   2  602.44   52.49
   7  -7  -2  554.94   51.69
   7  -7  -2  557.84   52.69
  -7  -7   2  558.14   49.80
  -7  -7   2  581.34   50.09
  -7  -7   2  689.53   54.39
   7   7  -2  553.34   51.89
  -7   7   2  515.55   55.49
  -7   7   2  526.85   55.19
   7   7  -2  541.45   52.19
  -7   7   2  550.84   51.99
   7   7  -2  589.74   51.09
  -7   7   2  621.14   52.69
  -7   7   2  710.13   53.59
   7   7  -2  604.24   50.79
  -7   7   2  685.03   52.89
   5  -7  -2   -5.20    7.50
   5  -7  -2    3.50    7.90
   5  -7  -2  -15.20    6.70
  -5  -7   2    1.70    8.60
   5  -7  -2   -5.10    6.90
   5  -7  -2   14.30    8.50
  -5  -7   2    9.20    7.60
  -5  -7   2    8.70    8.70
   5  -7  -2    9.80    7.30
  -5  -7   2   15.50    6.20
  -5  -7   2    7.70    7.90
  -5  -7   2    0.10    7.10
   5  -7  -2    7.00    6.90
   5  -7  -2    0.80    7.80
  -5  -7   2   18.70    8.30
  -5  -7   2   14.10    6.00
  -5   7   2    3.60    7.10
   5   7  -2    3.00    7.20
  -5   7   2   17.10    8.60
  -5   7   2    0.30    6.40
   5   7  -2   13.80    6.60
   5   7  -2   -2.90    6.70
  -5   7   2  -13.80    6.60
   5   7  -2    3.10    6.00
  -3  -7   2   35.90    8.60
   3  -7  -2   29.90   10.10
   3  -7  -2   43.10    9.80
   3  -7  -2   34.10    9.50
   3  -7  -2   24.50    8.20
   3  -7  -2   29.90   10.20
  -3  -7   2   28.30   10.40
   3  -7  -2   17.10    8.30
  -3  -7   2   35.90   11.00
   3  -7  -2   43.30   10.50
   3  -7  -2   29.00    9.30
  -3  -7   2   27.90   10.10
  -3  -7   2   36.50   11.00
   3  -7  -2   28.90   10.70
  -3  -7   2   33.80   10.40
  -3  -7   2   52.69   11.90
  -3  -7   2   27.60    8.50
   3  -7  -2   35.00    8.70
   3   7  -2   35.10    9.30
  -3   7   2   25.10    9.20
  -3   7   2   19.40    9.90
   3   7  -2   35.50    9.30
  -3   7   2   29.00    9.10
  -3   7   2   33.90    9.90
  -1  -7   2  780.52   59.99
  -1  -7   2  751.92   59.49
   1  -7  -2  630.44   58.09
   1  -7  -2  598.54   58.29
   1  -7  -2  582.44   58.19
   1  -7  -2  635.04   58.69
  -1  -7   2  739.63   59.29
   1  -7  -2  820.72   60.69
   1  -7  -2  682.43   58.69
  -1  -7   2  768.52   58.69
  -1  -7   2  740.63   60.09
   1  -7  -2  616.84   58.49
   1  -7  -2  677.73   58.29
   1  -7  -2  785.72   60.79
  -1  -7   2  759.72   59.09
   1  -7  -2  607.54   58.09
  -1   7   2  625.04   57.49
  -1   7   2  641.44   58.19
  -1   7   2  636.24   57.59
   1   7  -2  612.24   59.59
   1   7  -2  600.94   59.19
  -1   7   2  674.33   58.69
   1   7  -2  607.64   57.19
   1   7  -2  603.64   57.29
   1  -7   2  320.37   28.90
  -1  -7  -2  323.07   29.90
   1  -7   2  333.67   28.80
  -1  -7  -2  302.67   30.40
   1  -7   2  261.77   27.20
   1  -7   2  333.67   29.10
  -1  -7  -2  298.27   29.50
  -1  -7  -2  337.47   30.80
  -1  -7  -2  223.38   28.10
  -1  -7  -2  251.37   26.80
  -1  -7  -2  272.07   28.50
   1  -7   2  238.78   26.60
  -1  -7  -2  271.47   27.00
   1  -7   2  303.87   29.10
  -1   7  -2  276.17   27.60
  -1   7  -2  270.77   28.90
   1   7   2  240.38   27.50
  -1   7  -2  255.27   27.10
  -1   7  -2  254.27   27.70
  -1   7  -2  237.38   28.00
   1   7   2  271.87   27.50
   1   7   2  260.37   27.70
   1   7   2  257.47   27.10
  -1   7  -2  248.68   27.70
   3  -7   2 1126.49   79.89
   3  -7   2  900.91   78.09
   3  -7   2  797.72   78.19
   3  -7   2  804.32   78.49
  -3  -7  -2  939.01   79.79
   3  -7   2  983.00   78.29
  -3  -7  -2  906.81   76.69
   3  -7   2 1136.59   79.49
  -3  -7  -2  915.81   79.19
  -3  -7  -2 1076.79   80.39
  -3  -7  -2  874.41   76.69
  -3  -7  -2 1095.79   81.09
  -3   7  -2  846.22   77.59
  -3   7  -2  913.61   78.39
   3   7   2  969.10   77.29
  -3   7  -2  913.01   79.29
  -3   7  -2  940.61   79.69
  -3   7  -2  856.71   77.99
   3   7   2  938.21   76.89
   3   7   2  915.21   78.89
   3   7   2  891.31   78.99
  -3   7  -2  831.92   77.69
   5  -7   2  538.75   42.50
   5  -7   2  362.56   39.90
   5  -7   2  465.35   41.20
  -5  -7  -2  413.16   38.50
  -5  -7  -2  431.36   42.60
  -5  -7  -2  429.76   42.20
   5  -7   2  372.36   40.30
  -5  -7  -2  410.86   38.20
  -5   7  -2  465.85   41.00
  -5   7  -2  503.85   41.70
  -7  -7  -2    2.00   10.40
  -7  -7  -2   14.20   10.90
   7  -7   2    3.00    8.80
   7  -7   2   -0.70    7.60
  -7  -7  -2    0.20    7.30
   7  -7   2   12.00    9.40
   7  -7   2   13.10    8.50
  -7  -7  -2    6.10    7.60
  -7   7  -2    9.40    8.60
   7   7   2   -3.40    5.90
   7   7   2   -3.20    6.30
  -7   7  -2    5.70    7.60
   9  -7   2  298.47   31.50
  -9  -7  -2  359.46   34.70
   9  -7   2  256.17   30.50
  -9  -7  -2  320.07   33.50
   9  -7   2  292.77   31.50
   9  -7   2  275.57   31.70
  -9   7  -2  322.27   32.30
  -9   7  -2  335.77   32.60
 -11  -7  -2   -0.90   11.00
  11  -7   2    1.80    9.20
  11  -7   2   22.70   10.30
 -11  -7  -2    8.70   11.10
  11  -7   2    0.30    8.80
  11  -7   2   17.70    9.50
 -11   7  -2   -4.40   12.70
 -13  -7  -2  348.57   37.40
  13  -7   2  410.56   36.40
 -13  -7  -2  326.37   36.40
  13  -7   2  317.87   35.70
  13  -7   2  257.67   33.90
  13  -7   2  337.57   35.90
 -13   7  -2  339.57   35.00
 -13   7  -2  305.47   34.80
  15  -7   2   23.60   14.80
  15  -7   2    9.80   10.80
  15  -7   2   -3.10   10.80
 -15  -7  -2   -7.80   11.70
  15  -7   2   -1.30   12.20
 -15  -7  -2   -7.60   11.90
 -15   7  -2   -4.60   12.00
 -15   7  -2   26.30   12.50
  16  -8  -2   55.19   15.60
  16  -8  -2   19.20   10.80
 -16  -8   2   25.40   13.80
  16  -8  -2   24.50   12.40
  16  -8  -2   19.60   10.20
 -16  -8   2  -16.90   12.20
 -16   8   2   19.60   12.30
 -16   8   2    5.20   11.20
  14  -8  -2  119.99   16.90
  14  -8  -2  117.79   20.30
  14  -8  -2  126.59   17.80
  14  -8  -2  114.19   17.80
  14  -8  -2  156.28   20.80
  14  -8  -2  132.79   20.70
 -14  -8   2   94.79   20.00
 -14  -8   2  133.99   21.00
  14  -8  -2  100.69   17.60
  14  -8  -2  179.28   21.30
 -14   8   2  104.99   18.50
 -14   8   2   91.69   17.70
 -12  -8   2   88.89   18.50
  12  -8  -2  125.59   19.60
  12  -8  -2  130.59   20.40
  12  -8  -2  124.49   20.50
  12  -8  -2   92.49   14.70
  12  -8  -2  104.79   19.60
  12  -8  -2  112.79   18.60
  12  -8  -2  115.89   19.20
 -12  -8   2  104.69   19.20
  12  -8  -2  126.99   16.20
 -12   8   2  139.19   20.50
 -12   8   2  137.09   19.40
 -10  -8   2  -18.60    8.00
  10  -8  -2   -0.30    8.90
  10  -8  -2    1.10    6.10
 -10  -8   2   -4.50    7.00
  10  -8  -2   -3.00    6.20
  10  -8  -2   -4.40    7.50
 -10  -8   2  -19.50    7.20
  10  -8  -2   -9.50    9.00
 -10  -8   2    3.20    9.80
  10  -8  -2   -2.50    8.90
  10   8  -2   -4.50    7.20
 -10   8   2    1.10   12.30
  10   8  -2    8.40    8.60
 -10   8   2  -13.60   10.00
  -8  -8   2  215.78   26.40
  -8  -8   2  191.68   25.60
  -8  -8   2  206.88   23.20
   8  -8  -2  252.47   24.30
   8  -8  -2  223.28   25.50
  -8  -8   2  226.88   25.80
   8  -8  -2  223.88   26.10
  -8  -8   2  221.68   26.00
   8  -8  -2  213.68   26.20
  -8  -8   2  203.98   23.00
   8  -8  -2  216.38   25.40
   8  -8  -2  214.28   23.70
  -8   8   2  306.17   27.00
   8   8  -2  221.78   23.80
   8   8  -2  251.47   23.80
  -6  -8   2   34.00    9.60
   6  -8  -2   19.10    8.80
   6  -8  -2   28.50    9.60
  -6  -8   2   19.20   10.10
   6  -8  -2   11.10    8.60
  -6  -8   2   30.60    9.60
  -6  -8   2   23.60   11.40
   6  -8  -2   21.60   10.10
  -6   8   2   15.70    8.30
  -6   8   2   11.30    7.60
   6   8  -2   12.10    8.10
   6   8  -2   31.30    8.80
   4  -8  -2  203.88   26.10
  -4  -8   2  274.77   28.50
  -4  -8   2  305.77   28.60
   4  -8  -2  228.68   28.00
   4  -8  -2  245.78   26.40
  -4  -8   2  239.18   25.10
  -4  -8   2  186.98   24.50
   4  -8  -2  219.68   26.90
  -4  -8   2  265.77   27.90
   4  -8  -2  199.08   26.20
  -4  -8   2  261.77   28.00
   4  -8  -2  225.98   26.00
  -4  -8   2  304.57   27.70
  -4  -8   2  283.97   27.60
   4   8  -2  242.48   26.00
   4   8  -2  231.18   31.00
  -4   8   2  216.38   26.30
   4   8  -2  229.58   30.70
   4   8  -2  257.17   25.90
  -4   8   2  233.98   26.10
  -2  -8   2   11.10   10.50
   2  -8  -2    6.10    7.70
   2  -8  -2   -1.40    7.60
  -2  -8   2    5.40    9.80
  -2  -8   2   15.20    8.60
   2  -8  -2    8.70    7.30
   2  -8  -2   19.50    9.30
  -2  -8   2   13.50    9.30
   2  -8  -2   22.20   10.00
  -2  -8   2    2.60    8.90
   2  -8  -2   -0.20   10.60
  -2  -8   2    7.90    8.20
  -2  -8   2   24.80    8.00
  -2  -8   2    8.50    7.90
   2  -8  -2    3.20   10.90
   2  -8  -2   -3.30    7.30
   2   8  -2    8.00   15.50
   2   8  -2   11.10   15.20
   2   8  -2   14.70    8.40
  -2   8   2    4.40    8.10
   2   8  -2    4.60    8.00
  -2   8   2    9.40    8.80
   0  -8   2   -3.10    8.60
   0  -8  -2    8.80    8.20
   0  -8  -2   -3.20    6.60
   0  -8   2   15.80    9.20
   0  -8   2  -13.50    8.50
   0  -8  -2   -5.60    6.30
   0  -8  -2   12.30    7.50
   0  -8   2   19.50   10.10
   0  -8  -2    8.50    7.40
   0  -8  -2   -2.80    6.30
   0  -8  -2   -4.90    6.80
   0  -8  -2   -3.40    6.60
   0   8   2    8.50    8.30
   0   8  -2   -5.20    7.30
   0   8  -2    7.30    7.60
   0   8   2   -3.70    7.90
  -2  -8  -2   -9.40    7.90
  -2  -8  -2    5.90    8.90
  -2  -8  -2   -1.40    8.80
   2  -8   2    3.20    8.10
   2  -8   2   -2.70    7.70
  -2  -8  -2   -2.00    9.00
   2  -8   2   -3.30    7.40
  -2  -8  -2   15.40    9.90
   2  -8   2    8.50    9.10
  -2  -8  -2  -10.90    8.40
  -2   8  -2    5.90    7.30
   2   8   2    6.10    7.60
  -2   8  -2   19.90    8.10
   2   8   2    6.50    7.60
  -4  -8  -2  433.46   42.40
   4  -8   2  545.95   42.60
   4  -8   2  421.96   40.80
   4  -8   2  474.75   41.00
  -4  -8  -2  465.65   43.10
  -4  -8  -2  379.06   38.50
   4  -8   2  403.76   40.30
  -4  -8  -2  356.06   38.40
   4   8   2  420.96   38.90
   4   8   2  419.56   38.60
  -4   8  -2  413.86   40.00
  -4   8  -2  389.96   39.80
   6  -8   2    7.30    8.00
  -6  -8  -2    5.20   10.20
   6  -8   2    3.80    8.30
   6  -8   2   10.40    8.10
  -6  -8  -2    7.10    9.60
  -6  -8  -2  -12.70    7.80
  -6  -8  -2   -3.50    8.40
   6  -8   2   22.20    9.10
   6   8   2   -1.50    7.10
  -6   8  -2    4.50    9.30
   6   8   2    6.60    7.00
  -6   8  -2   -6.40    9.20
  -8  -8  -2   -7.60   15.30
   8  -8   2   -9.90    8.50
   8  -8   2    8.90    9.40
   8  -8   2    4.20    9.10
  -8  -8  -2   -1.30   15.60
   8  -8   2   16.70   10.60
  -8   8  -2   10.50   10.10
  -8   8  -2   -0.10   10.20
 -10  -8  -2   44.40   15.30
  10  -8   2   43.60   13.70
  10  -8   2   58.49   15.00
 -10  -8  -2   52.99   15.50
  10  -8   2   76.29   15.80
  10  -8   2   56.49   15.00
 -10   8  -2   42.30   12.70
 -10   8  -2   92.29   16.20
  12  -8   2  223.78   26.30
 -12  -8  -2  156.88   26.20
  12  -8   2  133.39   23.00
  12  -8   2  196.68   24.60
 -12  -8  -2  145.99   26.40
  12  -8   2  154.98   24.40
 -12   8  -2  156.38   23.90
 -12   8  -2  141.59   22.70
 -14  -8  -2   19.80   14.30
  14  -8   2   28.10   13.30
 -14  -8  -2  -18.70   12.80
  14  -8   2   44.60   14.90
 -14   8  -2  -10.70   10.90
 -14   8  -2   16.40   11.70
  15  -9  -2   -7.30   11.60
 -15  -9   2   10.20   11.70
  15  -9  -2  -17.30    8.00
  15  -9  -2  -29.00   10.50
  15  -9  -2    9.90   13.10
  15  -9  -2   -3.40   12.20
  15  -9  -2   -4.40    8.30
 -15  -9   2   -3.30   12.80
 -15   9   2    8.60   12.40
 -15   9   2  -10.00   12.60
  13  -9  -2  220.78   25.80
  13  -9  -2  226.18   26.10
  13  -9  -2  298.37   31.60
  13  -9  -2  313.97   31.20
  13  -9  -2  247.68   30.80
 -13  -9   2  240.28   31.70
 -13  -9   2  230.38   31.80
  13  -9  -2  234.58   30.40
 -13   9   2  270.37   30.90
 -13   9   2  243.68   30.80
  11  -9  -2   16.60    9.50
 -11  -9   2   11.60   14.00
  11  -9  -2   35.00   10.40
  11  -9  -2   31.50   13.60
  11  -9  -2   47.90   12.00
 -11  -9   2   -1.20    9.90
 -11  -9   2    8.80   13.20
 -11  -9   2   24.10   14.30
  11  -9  -2   30.30   13.50
  11  -9  -2   39.00   10.20
 -11  -9   2   47.80   15.30
 -11   9   2   31.00   12.60
 -11   9   2   44.30   13.20
  -9  -9   2  -14.20    9.30
  -9  -9   2  -11.00   19.70
   9  -9  -2   15.30    7.60
   9  -9  -2   -1.70    9.50
  -9  -9   2   20.50    9.60
   9  -9  -2    3.40    9.30
  -9  -9   2   11.10   20.10
   9  -9  -2    0.70    6.90
   9  -9  -2   22.30   11.70
  -9  -9   2    0.70    8.80
   9  -9  -2    9.70   11.00
  -9  -9   2   -4.90    9.80
   9   9  -2   -6.10    8.00
   9   9  -2    9.30    9.50
  -9   9   2   15.40    8.50
  -9   9   2  -16.30    7.40
  -7  -9   2   16.70   10.40
  -7  -9   2   18.40    9.40
   7  -9  -2   35.40    9.00
  -7  -9   2   12.00   10.00
  -7  -9   2   16.50   13.10
   7  -9  -2    3.30   10.40
   7  -9  -2    6.50   10.10
   7  -9  -2   17.50    8.10
  -7  -9   2    1.90   12.30
  -7   9   2   21.90   11.40
   7   9  -2    4.10    8.30
  -7   9   2    2.80   10.60
   7   9  -2   16.80    9.60
   5  -9  -2  305.17   36.00
  -5  -9   2  428.86   38.60
  -5  -9   2  413.56   38.10
   5  -9  -2  307.07   35.20
   5  -9  -2  312.27   35.30
  -5  -9   2  424.56   38.30
  -5  -9   2  362.26   36.60
  -5  -9   2  353.36   36.70
  -5  -9   2  390.96   38.20
   5  -9  -2  338.47   37.10
   5   9  -2  359.36   34.90
  -5   9   2  307.97   35.60
  -5   9   2  298.57   34.80
   5   9  -2  335.97   34.50
   3  -9  -2  187.18   27.70
  -3  -9   2  272.47   29.80
  -3  -9   2  289.27   29.90
  -3  -9   2  266.27   28.70
   3  -9  -2  258.37   27.90
   3  -9  -2  216.38   27.60
   3  -9  -2  236.48   27.90
  -3  -9   2  291.97   28.00
  -3  -9   2  238.48   28.80
   3  -9  -2  246.58   28.90
   3  -9  -2  216.48   26.50
  -3  -9   2  296.87   28.90
   3   9  -2  222.08   26.80
   3   9  -2  242.08   27.20
  -3   9   2  200.78   27.20
  -3   9   2  228.18   27.10
   1  -9  -2   30.50   11.80
   1  -9  -2   -2.30   10.00
   1  -9  -2   28.10   10.50
   1  -9  -2    9.60    9.70
   1  -9  -2   20.60   10.80
  -1  -9   2   39.70   14.00
  -1  -9   2    6.00   10.10
  -1  -9   2   23.40   11.60
  -1  -9   2   23.70   12.30
  -1  -9   2   22.60   11.60
  -1  -9   2   23.20   10.40
   1  -9  -2   12.30    9.80
   1   9  -2   20.20   11.00
  -1   9   2   16.00    7.90
  -1   9   2   16.20    9.60
   1   9  -2   25.30   10.40
   1  -9   2   63.79   15.90
   1  -9   2   72.69   14.70
  -1  -9  -2   70.69   14.60
   1  -9   2   55.09   13.50
  -1  -9  -2   60.89   16.30
   1  -9   2   53.29   15.70
  -1  -9  -2   59.39   14.80
  -1  -9  -2   72.79   14.60
  -1  -9  -2   61.09   15.40
  -1  -9  -2   61.29   14.40
  -1   9  -2   86.29   15.30
   1   9   2   63.79   12.90
   1   9   2   51.89   12.60
  -1   9  -2   56.29   13.30
   3  -9   2   18.90   20.50
   3  -9   2   10.10   11.30
  -3  -9  -2   20.70   15.10
  -3  -9  -2   32.50   15.90
   3  -9   2   33.40   21.60
   3  -9   2    9.90   10.40
  -3  -9  -2   37.60   21.40
  -3  -9  -2  -19.70   17.90
  -3  -9  -2    4.60   16.80
  -3   9  -2   16.40   11.60
   3   9   2   21.80   10.00
  -3   9  -2    9.50   11.30
   3   9   2   13.40   10.00
  -5  -9  -2   16.90   11.30
  -5  -9  -2   34.10   10.70
  -5  -9  -2   26.90   12.60
   5  -9   2   17.80   10.20
   5  -9   2   32.30   17.90
  -5  -9  -2   11.00   10.40
   5  -9   2    2.00    8.60
   5  -9   2   20.40   16.80
   5   9   2    9.50    9.70
  -5   9  -2    8.40    8.30
   5   9   2    4.40    8.30
  -5   9  -2   19.00    8.60
   7  -9   2  127.69   21.10
  -7  -9  -2  141.09   24.20
  -7  -9  -2  128.39   21.40
   7  -9   2  102.59   18.80
  -7  -9  -2  110.59   19.80
   7  -9   2  127.99   22.00
   7  -9   2  121.29   22.30
  -7  -9  -2  115.39   23.10
   7   9   2  187.38   19.60
  -7   9  -2  138.19   21.10
   7   9   2  169.68   19.80
  -7   9  -2  127.79   21.00
   9  -9   2   71.29   17.80
   9  -9   2   79.49   15.70
  -9  -9  -2   84.19   20.30
  -9  -9  -2   84.79   19.60
   9  -9   2   54.39   17.80
   9  -9   2   87.99   17.40
  -9   9  -2   87.29   17.90
  -9   9  -2   94.39   18.40
  11  -9   2  121.39   21.30
  11  -9   2   83.99   18.30
  11  -9   2  106.69   19.90
 -11  -9  -2   84.89   20.20
  11  -9   2  108.69   20.10
 -11  -9  -2   71.69   18.20
 -11   9  -2   70.09   16.20
 -11   9  -2   96.89   17.10
 -13  -9  -2   26.10   14.80
 -13  -9  -2   31.20   15.30
  13  -9   2   -2.40   14.10
  13  -9   2   18.90   13.70
  13  -9   2   12.40   13.60
  13  -9   2   10.00   13.10
 -13   9  -2   -0.90   13.20
 -13   9  -2   16.60   13.30
 -12 -10   2  211.18   27.60
  12 -10  -2  153.98   25.60
 -12 -10   2  205.98   27.20
  12 -10  -2  170.28   20.80
  12 -10  -2  164.98   20.90
 -12 -10   2  199.08   26.60
  12 -10  -2  161.58   25.80
  12 -10  -2  168.88   26.60
  12 -10  -2  174.78   25.40
 -12 -10   2  145.69   25.00
 -12  10   2  130.39   23.00
 -12  10   2  128.39   23.50
  10 -10  -2    8.40   10.80
  10 -10  -2   -5.60   12.20
  10 -10  -2   -7.40    8.00
  10 -10  -2   -7.40   10.00
  10 -10  -2    3.40   12.10
 -10 -10   2   23.10   12.20
 -10 -10   2   -8.00   11.00
  10 -10  -2   -5.50    7.40
 -10 -10   2   -7.40   10.40
 -10 -10   2   13.70   11.60
 -10  10   2    1.80   12.10
 -10  10   2    0.00   11.10
  10  10  -2  -16.50    9.10
  10  10  -2   -4.60    9.60
   8 -10  -2   66.59   14.30
  -8 -10   2   71.99   18.20
  -8 -10   2   81.09   17.20
  -8 -10   2   84.49   17.80
   8 -10  -2   72.79   17.80
   8 -10  -2  105.79   19.20
   8 -10  -2   60.99   13.30
   8 -10  -2   86.99   18.10
   8 -10  -2  108.09   19.20
  -8 -10   2   91.89   19.50
   8  10  -2  100.89   16.80
   8  10  -2   98.59   16.50
  -8  10   2   81.09   16.20
  -8  10   2   70.39   15.90
  -6 -10   2   47.60   14.20
  -6 -10   2   47.70   14.20
   6 -10  -2   16.30   11.70
   6 -10  -2   51.09   14.00
   6 -10  -2   25.20   12.70
  -6 -10   2   42.20   13.60
  -6 -10   2   34.80   13.40
   6 -10  -2   22.80   13.00
  -6 -10   2   40.50   11.90
  -6 -10   2   21.80   13.10
   6  10  -2   28.20   12.20
  -6  10   2   23.10   10.20
  -6  10   2   23.00   10.30
   6  10  -2   58.19   13.40
  -4 -10   2   77.99   17.90
   4 -10  -2   68.99   16.10
   4 -10  -2   64.39   16.70
  -4 -10   2   73.79   15.70
  -4 -10   2   67.09   14.90
  -4 -10   2   72.19   14.50
  -4 -10   2  103.39   20.40
   4 -10  -2   58.99   16.10
  -4 -10   2   70.29   15.80
   4 -10  -2   63.79   16.50
   4  10  -2   82.19   16.30
  -4  10   2   60.59   14.50
   4  10  -2   56.59   14.60
  -4  10   2   38.60   13.80
  -2 -10   2  104.49   18.80
   2 -10  -2   93.39   17.60
   2 -10  -2   69.69   16.70
  -2 -10   2  109.99   19.20
  -2 -10   2  117.89   20.00
  -2 -10   2  108.39   20.50
  -2 -10   2   72.69   16.20
  -2 -10   2  114.29   20.40
   2 -10  -2   90.89   16.90
   2 -10  -2   86.99   17.10
   2 -10  -2   88.39   18.60
   2 -10  -2  105.59   16.90
  -2  10   2   85.69   15.10
  -2  10   2   78.09   14.70
   2  10  -2   68.09   20.00
   2  10  -2   80.69   21.00
   0 -10  -2  -12.80    8.80
   0 -10  -2   12.40   11.80
   0 -10  -2   18.40   10.60
   0 -10   2    3.60   10.70
   0 -10   2   10.80   11.00
   0 -10  -2   -4.10    9.90
   0 -10  -2   11.60   11.20
   0 -10   2   -6.20   11.30
   0 -10  -2   17.80   11.00
   0 -10   2   -3.70   10.60
   0  10   2   -8.70    8.30
   0  10   2    3.30    8.50
   0  10  -2  -16.10   10.20
   0  10  -2   14.40   11.70
  -2 -10  -2   53.09   15.60
   2 -10   2   76.09   15.60
  -2 -10  -2   84.29   18.90
   2 -10   2   59.29   13.80
   2 -10   2   49.10   14.50
  -2 -10  -2   60.49   16.40
  -2 -10  -2   92.19   19.00
   2 -10   2   55.19   15.40
  -2 -10  -2   40.50   14.10
  -2 -10  -2   52.79   15.10
   2  10   2   52.49   14.00
   2  10   2   68.49   14.90
  -2  10  -2   72.49   15.40
  -2  10  -2   70.19   15.40
  -4 -10  -2  219.48   28.50
  -4 -10  -2  210.98   27.10
   4 -10   2  158.38   26.40
   4 -10   2  220.78   27.10
   4 -10   2  156.48   25.20
   4 -10   2  206.98   25.20
  -4 -10  -2  216.88   27.90
  -4  10  -2  202.38   25.70
   4  10   2  157.68   23.70
   4  10   2  161.58   23.10
  -4  10  -2  190.98   25.30
   6 -10   2    7.10   10.50
  -6 -10  -2    6.90   14.30
   6 -10   2   -3.70    9.40
   6 -10   2   12.00   10.10
  -6 -10  -2   -8.10   11.70
  -6 -10  -2   19.90   13.50
   6 -10   2    4.30   10.30
  -6 -10  -2    0.30   13.00
   6  10   2    3.80    8.30
  -6  10  -2   30.80   12.00
  -6  10  -2    2.90   10.90
   6  10   2    7.60    8.50
  -8 -10  -2  136.99   24.90
   8 -10   2  120.99   21.40
  -8 -10  -2  132.59   21.90
  -8 -10  -2  110.39   23.90
   8 -10   2  106.79   20.00
   8 -10   2   99.89   20.00
  -8 -10  -2  122.69   21.40
   8 -10   2  154.18   22.50
   8  10   2  148.09   19.50
  -8  10  -2  125.69   22.50
  -8  10  -2  135.89   22.40
   8  10   2   98.89   16.80
  10 -10   2   -3.00   12.30
  10 -10   2  -26.00   12.50
 -10 -10  -2  -10.10   14.20
  10 -10   2  -21.40   12.00
  10 -10   2   -1.80   12.40
 -10 -10  -2   -7.50   13.70
 -10  10  -2  -10.00   11.40
 -10  10  -2    4.20   12.20
   9 -11  -2  -23.70   10.90
  -9 -11   2   -3.10   13.50
   9 -11  -2    7.80    9.90
  -9 -11   2  -21.60   11.90
   9 -11  -2   10.50   10.00
   9 -11  -2    9.70   13.70
   9 -11  -2   29.70   13.90
  -9 -11   2    8.40   13.20
  -9 -11   2   14.70   15.50
   9 -11  -2    2.70   13.70
  -9  11   2   -0.10   12.20
  -9  11   2   -6.20   12.40
   9  11  -2   -2.70   11.10
   9  11  -2   15.30   11.70
   7 -11  -2   31.00   13.70
  -7 -11   2   36.40   16.70
   7 -11  -2   34.10   11.40
   7 -11  -2   28.00   12.70
   7 -11  -2   71.39   18.10
  -7 -11   2   39.70   16.40
  -7 -11   2   49.60   16.70
  -7 -11   2   37.80   15.40
   7 -11  -2   31.00   11.10
  -7 -11   2   55.29   15.80
   7 -11  -2   53.69   15.90
  -7 -11   2   35.90   15.70
  -7  11   2   43.90   15.30
   7  11  -2   28.60   21.00
  -7  11   2   39.70   16.30
  -5 -11   2   -9.90   11.40
   5 -11  -2  -14.20   10.50
  -5 -11   2   -5.00   12.30
  -5 -11   2  -15.90   11.20
  -5 -11   2  -26.50   11.70
  -5 -11   2   -0.70   12.30
  -5 -11   2  -13.80   11.80
   5 -11  -2  -17.00   11.40
   5 -11  -2  -16.70   10.20
   5 -11  -2    4.90   11.60
  -5  11   2    6.90   13.20
   5  11  -2  -20.80   11.40
  -5  11   2    9.00   12.10
   5  11  -2   18.20   12.20
  -3 -11   2  116.49   22.40
  -3 -11   2  156.88   25.40
  -3 -11   2  128.59   23.50
  -3 -11   2  157.48   24.60
   3 -11  -2  145.19   24.80
   3 -11  -2  166.18   25.20
   3 -11  -2  127.79   23.40
   3 -11  -2  176.78   25.50
  -3 -11   2  113.09   22.90
   3  11  -2  151.48   22.80
  -3  11   2  133.89   21.70
   3  11  -2  158.58   23.90
  -3  11   2  124.39   20.60
   1 -11  -2   97.69   20.80
   1 -11  -2  154.38   24.90
  -1 -11   2  129.09   22.40
  -1 -11   2  133.89   23.00
  -1 -11   2   88.49   19.80
   1 -11  -2  102.19   21.30
   1 -11  -2  198.08   28.40
  -1 -11   2  105.79   20.90
   1 -11  -2  115.89   23.50
   1  11  -2  119.59   21.40
   1  11  -2  112.69   20.40
  -1  11   2  112.99   19.30
  -1  11   2  119.79   19.90
   1 -11   2   25.80   13.20
  -1 -11  -2   31.40   15.10
  -1 -11  -2   38.90   16.10
  -1 -11  -2   59.09   16.60
  -1 -11  -2   49.90   16.50
   1 -11   2   42.60   17.40
  -1 -11  -2    4.30   15.30
   1 -11   2   24.70   14.10
  -1 -11  -2   43.30   17.00
   1 -11   2   50.29   17.00
   1  11   2   41.50   12.90
  -1  11  -2   19.40   13.60
  -1  11  -2   13.80   12.70
   1  11   2   19.10   11.50
   3 -11   2    7.80   12.30
   3 -11   2   -8.50   11.70
  -3 -11  -2   53.09   16.90
   3 -11   2   -1.50   12.20
  -3 -11  -2   -8.70   12.20
  -3 -11  -2   -6.90   14.30
  -3 -11  -2   25.50   14.00
   3 -11   2   19.30   13.30
  -3 -11  -2   14.40   15.70
  -3 -11  -2    8.80   14.40
  -3  11  -2    4.50   12.40
   3  11   2   -5.10   11.10
  -3  11  -2  -12.00   12.30
   3  11   2    0.40   11.30
  -5 -11  -2   16.80   13.70
  -5 -11  -2  -26.00   14.20
   5 -11   2   41.10   14.90
   5 -11   2   32.40   15.90
  -5 -11  -2   -6.00   14.60
  -5 -11  -2   19.90   14.70
   5 -11   2   22.30   14.20
   5 -11   2   52.29   16.10
  -5  11  -2   42.30   17.70
   5  11   2   16.90   15.30
  -5  11  -2   88.09   19.40
   5  11   2   34.60   15.10
  -7 -11  -2  232.78   34.90
  -7 -11  -2  214.28   34.20
   7 -11   2  189.18   30.80
  -7 -11  -2  248.98   34.20
   7 -11   2  277.77   36.00
   7 -11   2  282.17   35.80
  -7 -11  -2  275.07   35.30
   7 -11   2  297.17   35.10
  -7  11  -2  294.87   33.40
  -7  11  -2  179.98   30.40
   7  11   2  271.77   29.00
   7  11   2  247.68   28.90
  -4 -12   2   27.40   17.00
   4 -12  -2   -1.00   14.70
   4 -12  -2   11.80   13.40
   4 -12  -2   21.00   15.50
  -4 -12   2    1.30   14.20
  -4 -12   2   -4.70   14.10
  -4 -12   2   36.90   16.80
   4 -12  -2    3.80   15.20
  -4 -12   2   21.40   15.30
  -4 -12   2   15.30   13.90
  -4  12   2  -12.60   15.10
  -4  12   2   16.00   15.90
   4  12  -2   17.70   15.00
   4  12  -2   31.20   14.20
  -2 -12   2   37.00   16.40
  -2 -12   2  -10.80   13.40
  -2 -12   2    6.70   14.40
   2 -12  -2  -12.40   12.00
   2 -12  -2   -1.30   14.60
  -2 -12   2   14.70   16.10
   2 -12  -2    5.70   15.50
   2 -12  -2   19.30   17.00
   2 -12  -2   13.20   13.10
   2 -12  -2   16.00   15.50
   2  12  -2   -0.30   13.50
  -2  12   2   -9.30   14.30
   2  12  -2    3.40   13.50
  -2  12   2    6.40   14.70
   0 -12  -2   12.30   13.50
   0 -12  -2   15.00   17.10
   0 -12  -2   18.30   16.80
   0 -12  -2  -39.20   14.10
   0 -12  -2   16.20   16.20
   0 -12   2   -2.80   13.60
   0 -12   2   -5.20   15.20
   0 -12   2  -11.40   13.20
   0 -12  -2  -20.10   14.40
   0 -12   2    2.50   13.60
   0  12  -2   13.10   15.90
   0  12   2    4.30   13.60
   0  12   2   -0.80   13.60
   0  12  -2    8.60   14.60
   2 -12   2   12.70   14.70
  -2 -12  -2   15.80   15.60
   2 -12   2   16.20   14.60
  -2 -12  -2    7.80   16.90
  -2 -12  -2    8.80   14.50
  -2 -12  -2    4.70   13.40
  -2 -12  -2    8.60   17.50
   2 -12   2   -3.70   15.00
   2 -12   2   11.10   15.40
  -2 -12  -2   23.20   18.40
  -2  12  -2   37.80   16.80
  -2  12  -2   43.30   15.60
   2  12   2    8.90   13.80
   2  12   2   13.90   14.10
  22   0  -3   15.30   11.80
 -22   0   3  -15.30   10.70
 -22   0   3  -27.60    9.90
  22   0  -3    9.70   11.20
 -20   0   3    7.60    8.50
 -20   0   3    6.80    8.40
  18   0  -3    6.70    7.60
 -18   0   3    0.20    7.60
  18   0  -3   14.80    7.80
 -18   0   3  -11.30    6.70
  16   0  -3    0.30    6.70
 -16   0   3    0.00    5.40
  16   0  -3    8.70    7.30
 -16   0   3    8.20    5.60
 -16   0   3   -2.10    6.10
 -16   0   3  -11.40    6.20
  14   0  -3    0.90    5.40
  14   0  -3    0.70    6.70
  14   0  -3   -2.50    7.20
 -14   0   3    1.50    5.80
 -14   0   3    6.80    5.00
 -14   0   3    4.20    4.70
 -14   0   3    0.40    5.40
  14   0  -3    6.00    5.80
 -14   0   3    9.50    5.10
 -14   0   3   -2.40    5.30
  12   0  -3   -3.50    4.90
  12   0  -3   -0.80    4.70
 -12   0   3    3.90    4.10
 -12   0   3   -7.90    3.60
  12   0  -3   -2.70    5.00
 -12   0   3    0.20    4.00
  12   0  -3   -1.20    4.20
 -12   0   3   -2.50    4.40
 -12   0   3    6.40    4.60
 -12   0   3   -0.70    3.30
 -10   0   3    0.60    4.00
  10   0  -3   -1.00    4.40
 -10   0   3    1.30    3.30
  10   0  -3   -4.20    4.10
 -10   0   3    1.00    3.90
  10   0  -3    4.40    4.10
 -10   0   3   -0.80    3.30
 -10   0   3   -0.50    4.00
 -10   0   3   -1.10    3.20
 -10   0   3    5.20    3.40
  10   0  -3    0.50    3.30
 -10   0   3    3.50    4.40
   8   0  -3   -3.20    2.90
   8   0  -3    0.80    3.20
  -8   0   3    0.80    3.70
   8   0  -3    4.10    3.80
  -8   0   3    3.70    3.40
  -8   0   3    0.40    3.20
  -8   0   3    0.90    3.10
   8   0  -3   -0.20    3.50
  -8   0   3    0.60    3.60
  -8   0   3    3.10    3.20
  -6   0   3   -3.20    2.70
  -6   0   3   -1.90    2.90
   6   0  -3   -2.00    3.40
   6   0  -3    1.10    3.60
  -6   0   3    3.30    3.90
  -6   0   3   -4.20    3.30
   4   0  -3   -2.20    2.70
   4   0  -3   -0.40    2.90
   2   0  -3    0.40    2.90
  -2   0   3    2.00    3.20
  -2   0   3   -2.80    3.20
   2   0  -3    1.30    3.10
   0   0   3   -0.30    2.70
   0   0  -3    0.30    2.40
   0   0   3    0.70    4.50
   0   0  -3    2.00    2.80
   0   0  -3   -2.10    2.70
   0   0  -3   -3.10    3.30
   0   0   3    3.00    3.10
   0   0  -3    2.80    3.80
   0   0  -3   -2.90    2.10
   0   0   3    3.70    4.50
   2   0   3    3.50    3.60
   2   0   3   -1.80    3.90
  -2   0  -3   -0.30    3.10
   2   0   3    0.60    4.10
  -2   0  -3   -1.10    4.00
  -2   0  -3   -1.10    3.90
  -2   0  -3    0.20    3.90
  -2   0  -3    1.10    3.10
   2   0   3   -2.30    3.30
  -2   0  -3    3.00    4.10
  -4   0  -3   -0.10    4.40
  -4   0  -3    4.00    4.50
   4   0   3   -0.70    4.30
  -4   0  -3    0.60    3.50
   4   0   3   -0.20    3.60
   4   0   3   -2.00    4.80
   4   0   3    1.00    5.10
  -4   0  -3    0.70    3.70
   4   0   3    2.30    3.50
   4   0   3   -1.40    4.50
  -4   0  -3    3.10    4.00
  -4   0  -3    1.50    4.30
   6   0   3    2.90    5.00
   6   0   3  -12.30    4.90
   6   0   3    0.20    3.50
  -6   0  -3    2.60    4.60
  -6   0  -3    0.60    4.80
  -6   0  -3    3.20    4.00
   6   0   3    0.60    3.40
   6   0   3    3.90    4.90
  -6   0  -3    3.50    3.90
  -6   0  -3    2.10    4.20
  -6   0  -3   -2.70    4.70
   6   0   3  -13.60    4.90
  -8   0  -3    1.40    5.30
   8   0   3    1.30    5.20
   8   0   3    6.00    6.10
   8   0   3    3.30    6.20
  -8   0  -3    2.70    5.50
   8   0   3    3.40    5.70
  -8   0  -3    0.70    5.00
  -8   0  -3    4.90    5.00
  -8   0  -3    9.10    5.60
  -8   0  -3   -0.10    4.20
 -10   0  -3    7.40    7.30
 -10   0  -3    2.20    5.10
 -10   0  -3    8.40    6.90
 -10   0  -3    2.30    5.30
 -10   0  -3   -6.10    5.70
  10   0   3   -8.00    6.10
  10   0   3    1.50    5.60
  10   0   3    1.70    6.00
 -10   0  -3   -3.40    4.60
 -10   0  -3    2.40    5.90
 -10   0  -3    4.70    5.00
  10   0   3    0.50    6.10
 -12   0  -3    9.10    6.50
  12   0   3    2.60    6.40
 -12   0  -3  -13.70    6.00
  12   0   3   19.20    7.30
 -12   0  -3    2.30    8.10
 -12   0  -3   -8.30    7.90
 -12   0  -3   -1.70    7.80
 -12   0  -3  -12.40    7.30
  12   0   3   -6.80    6.50
 -14   0  -3    6.10    8.10
  14   0   3   -1.80    5.80
 -14   0  -3   -6.80    7.50
  14   0   3   12.10    7.00
 -16   0  -3  -15.10    9.30
 -16   0  -3    0.30    9.90
  16   0   3   -0.80    9.30
  16   0   3   35.10   11.80
  18   0   3   10.00   11.40
  18   0   3    0.50   11.00
 -18   0  -3    4.00   11.30
 -18   0  -3  -14.40   10.60
  23  -1  -3   73.19   17.40
  23  -1  -3   74.89   17.90
 -23  -1   3   40.40   14.70
 -23  -1   3   56.49   15.20
 -23   1   3   75.99   17.20
 -23   1   3   34.80   14.50
  21  -1  -3   13.00   11.80
 -21  -1   3   13.90   14.30
  21  -1  -3   25.70   12.50
 -21  -1   3   20.90   14.90
 -21   1   3    1.30   10.50
 -21   1   3   12.40   12.10
 -19  -1   3   86.19   15.30
 -19  -1   3   82.79   14.90
  19  -1  -3   85.59   17.20
  19  -1  -3  113.39   18.20
 -19   1   3  104.19   17.60
 -19   1   3  112.89   18.90
 -17  -1   3   86.39   14.80
 -17  -1   3   93.99   14.90
  17  -1  -3   75.49   14.40
  17  -1  -3   83.69   14.20
 -17   1   3   76.79   14.40
 -17   1   3   91.39   14.90
  15  -1  -3   50.39   11.70
 -15  -1   3   57.39   10.20
 -15  -1   3   47.70   10.00
 -15  -1   3   74.39   11.10
 -15  -1   3   54.29   10.00
  15  -1  -3   38.10    9.90
  15  -1  -3   43.30   10.00
  15  -1  -3   56.69   11.20
 -15   1   3   66.39   12.70
 -15   1   3   31.10   10.10
  13  -1  -3   -1.20    6.10
  13  -1  -3    5.10    6.40
 -13  -1   3   -5.60    4.50
 -13  -1   3    4.40    5.40
 -13  -1   3   14.90    5.90
 -13  -1   3    5.70    5.20
  13  -1  -3   -1.60    4.20
 -13  -1   3   -2.60    4.90
  13  -1  -3   10.50    6.30
  13  -1  -3   -0.90    5.10
  13  -1  -3    5.60    4.70
 -13  -1   3   -0.80    4.90
 -13   1   3    3.40    5.80
 -13   1   3    2.90    5.00
  13   1  -3    2.50    6.20
  13   1  -3    4.10    5.80
 -13   1   3    0.90    4.90
 -13   1   3    0.20    4.20
 -13   1   3    4.70    5.70
 -13   1   3    4.30    4.10
  11  -1  -3  325.67   29.50
 -11  -1   3  300.17   28.80
 -11  -1   3  285.67   28.70
 -11  -1   3  308.77   29.80
  11  -1  -3  373.26   30.40
  11  -1  -3  414.16   31.10
 -11  -1   3  329.97   29.90
 -11  -1   3  332.97   29.70
  11  -1  -3  334.37   29.70
 -11  -1   3  355.36   29.70
 -11   1   3  341.57   30.30
 -11   1   3  328.97   29.30
  11   1  -3  331.07   30.40
  11   1  -3  362.06   30.50
 -11   1   3  304.37   28.40
 -11   1   3  313.47   29.40
 -11   1   3  324.37   28.60
 -11   1   3  322.77   29.90
  -9  -1   3  690.03   56.99
  -9  -1   3  686.23   57.19
   9  -1  -3  707.53   57.19
   9  -1  -3  696.33   57.09
  -9  -1   3  732.33   57.99
   9  -1  -3  719.83   57.39
   9  -1  -3  778.12   57.99
   9  -1  -3  786.52   58.19
   9  -1  -3  739.33   57.19
  -9  -1   3  700.13   57.79
   9   1  -3  639.34   57.49
  -9   1   3  645.94   57.49
  -9   1   3  765.62   57.19
   9   1  -3  641.64   57.59
  -9   1   3  651.93   56.89
  -9   1   3  634.54   56.89
  -9   1   3  762.22   57.19
  -9   1   3  658.83   57.69
   7  -1  -3  172.28   16.70
   7  -1  -3  175.78   16.20
  -7  -1   3  182.18   16.10
   7  -1  -3  206.08   17.70
  -7  -1   3  185.48   16.20
  -7  -1   3  171.48   17.10
   7  -1  -3  210.48   17.60
   7  -1  -3  174.18   16.80
   7  -1  -3  175.28   16.30
  -7  -1   3  177.28   17.00
  -7   1   3  174.58   17.80
  -7   1   3  168.28   16.00
  -7   1   3  166.48   16.10
   7   1  -3  172.78   16.90
  -7   1   3  191.98   17.30
   7   1  -3  164.68   16.90
  -7   1   3  190.08   17.20
  -7   1   3  191.58   18.20
   5  -1  -3   98.19   11.80
   5  -1  -3  140.19   12.60
   5  -1  -3  106.69   12.00
  -5  -1   3  113.89   11.20
   5  -1  -3  131.29   12.60
  -5  -1   3  113.39   11.30
  -5   1   3  133.79   12.80
   5   1  -3  114.49   11.70
  -5   1   3  119.99   11.20
  -5   1   3  105.89   11.30
   5   1  -3  104.29   11.60
  -5   1   3  128.39   12.50
  -3  -1   3  406.86   34.10
   3  -1  -3  384.86   34.30
  -3  -1   3  416.16   34.20
   3  -1  -3  392.66   34.30
   3  -1  -3  396.46   34.10
   3  -1  -3  391.16   34.20
  -3   1   3  416.36   34.10
  -3   1   3  472.05   35.00
  -3   1   3  467.75   34.90
  -3   1   3  443.26   35.00
  -3   1   3  467.15   35.20
  -3   1   3  426.16   34.20
  -1  -1   3  566.24   41.20
   1  -1  -3  511.65   41.60
   1  -1  -3  535.95   41.80
   1  -1  -3  503.25   42.20
  -1  -1   3  575.74   41.30
   1  -1  -3  501.15   42.30
   1   1  -3  493.75   41.90
  -1   1   3  471.45   41.30
  -1   1   3  494.65   41.50
   1   1  -3  497.35   41.00
   1   1  -3  503.25   41.90
   1   1  -3  496.85   41.00
  -1  -1  -3 1262.07   95.89
  -1  -1  -3 1224.08   95.79
   1  -1   3 1269.17   95.09
   1  -1   3 1298.97   95.29
  -1  -1  -3 1261.17   96.39
  -1  -1  -3 1153.88   94.99
  -1  -1  -3 1239.68   96.29
   1  -1   3 1191.18   95.49
   1  -1   3 1200.38   95.59
  -1  -1  -3 1170.58   95.09
  -1   1  -3 1182.68   95.09
  -1   1  -3 1130.59   95.89
   1   1   3 1134.49   95.39
   1   1   3 1137.49   95.39
  -1   1  -3 1120.59   95.79
  -1   1  -3 1129.89   95.19
   1   1   3 1271.47   96.39
   1   1   3 1330.07   96.69
  -3  -1  -3   69.19    9.20
   3  -1   3   63.79    9.20
  -3  -1  -3   54.69    8.50
   3  -1   3   66.39   10.30
  -3  -1  -3   70.49   10.20
   3  -1   3   63.19   10.20
   3  -1   3   58.99    8.40
   3  -1   3   67.29    9.20
  -3  -1  -3   73.59   10.10
   3  -1   3   62.99    8.70
   3   1   3   64.39    9.10
  -3   1  -3   67.69    9.40
  -3   1  -3   70.69    9.20
   3   1   3   56.09    9.00
   3   1   3   70.49   10.70
   3   1   3   71.29   11.20
   5  -1   3  729.93   57.99
  -5  -1  -3  801.02   59.79
  -5  -1  -3  668.03   58.69
   5  -1   3  717.33   57.89
   5  -1   3  816.42   59.29
  -5  -1  -3  729.13   59.79
   5  -1   3  823.52   59.59
  -5  -1  -3  674.73   59.29
   5  -1   3  688.73   59.19
  -5  -1  -3  650.43   58.39
  -5  -1  -3  778.12   59.79
   5  -1   3  712.03   59.39
  -5   1  -3  732.73   59.69
  -5   1  -3  726.03   59.59
   5   1   3  772.62   59.19
   5   1   3  623.94   58.69
  -5   1  -3  648.94   58.59
   5   1   3  689.43   59.29
   5   1   3  703.93   59.49
  -5   1  -3  647.74   58.39
   5   1   3  613.84   58.69
   5   1   3  788.32   59.09
  -7  -1  -3  689.43   53.89
   7  -1   3  665.13   52.99
  -7  -1  -3  677.13   53.59
  -7  -1  -3  535.65   51.99
  -7  -1  -3  561.34   52.29
  -7  -1  -3  589.24   53.19
   7  -1   3  659.63   53.49
   7  -1   3  723.03   53.09
   7  -1   3  644.84   53.29
  -7  -1  -3  577.14   52.99
   7  -1   3  619.44   53.29
   7  -1   3  634.34   52.49
  -7   1  -3  642.44   53.39
   7   1   3  592.34   52.59
  -7   1  -3  558.24   52.09
   7   1   3  655.33   52.59
  -7   1  -3  651.83   51.89
  -7   1  -3  579.74   52.89
   7   1   3  666.33   52.89
   7   1   3  630.84   52.99
  -7   1  -3  575.44   52.39
  -7   1  -3  584.64   51.59
  -9  -1  -3   -1.10    5.60
   9  -1   3    2.00    4.50
  -9  -1  -3   12.90    6.40
  -9  -1  -3   -2.60    4.60
   9  -1   3    6.90    6.70
   9  -1   3    5.40    5.70
  -9  -1  -3    2.70    5.80
   9  -1   3    0.10    5.80
   9  -1   3    2.00    6.10
  -9  -1  -3   -2.70    4.10
  -9  -1  -3    3.90    6.10
   9  -1   3   -1.30    4.40
   9   1   3   -6.10    5.10
  -9   1  -3    6.70    4.50
   9   1   3   -9.60    5.30
  -9   1  -3    5.60    7.00
   9   1   3    4.50    6.20
  -9   1  -3   -3.70    6.00
   9   1   3   -2.70    4.90
  -9   1  -3    6.00    6.80
  -9   1  -3   -0.20    4.50
  -9   1  -3    1.10    4.70
  -9   1  -3   -1.10    4.30
  -9   1  -3    6.90    6.60
 -11  -1  -3  233.78   25.50
 -11  -1  -3  233.48   25.10
 -11  -1  -3  188.88   27.80
  11  -1   3  275.27   24.80
 -11  -1  -3  221.28   24.80
  11  -1   3  263.17   24.90
 -11  -1  -3  163.98   25.40
 -11  -1  -3  194.28   23.10
 -11  -1  -3  197.58   23.50
  11  -1   3  218.88   24.60
  11  -1   3  247.28   24.50
  11  -1   3  236.78   22.10
  11  -1   3  235.88   21.90
 -11  -1  -3  244.08   25.70
  11   1   3  202.88   23.60
 -11   1  -3  216.48   27.90
 -11   1  -3  241.18   25.20
 -11   1  -3  258.87   25.80
  11   1   3  250.17   24.50
  11   1   3  282.47   25.10
 -11   1  -3  249.08   25.80
  11   1   3  237.38   24.10
 -11   1  -3  192.38   26.80
 -11   1  -3  273.27   26.40
  13  -1   3   83.69   14.00
 -13  -1  -3   75.39   15.30
 -13  -1  -3   92.49   16.00
 -13  -1  -3   78.49   15.70
 -13  -1  -3   82.59   15.80
  13  -1   3   69.99   13.30
 -13   1  -3  101.69   17.40
 -13   1  -3   85.49   17.00
  13   1   3   91.89   14.70
  13   1   3   76.89   14.00
 -13   1  -3   94.59   16.50
 -13   1  -3   82.99   16.30
 -15  -1  -3    5.10    9.70
 -15  -1  -3  -11.00    8.20
  15  -1   3    2.40    7.70
  15  -1   3   -2.50    7.90
 -15   1  -3   12.90    8.00
  15   1   3   12.30    8.10
  15   1   3   11.40    7.80
 -15   1  -3    1.80    8.70
  17  -1   3    2.50   10.20
  17  -1   3    9.60    9.90
 -17  -1  -3   -0.50    9.50
 -17  -1  -3    3.90   10.50
 -17   1  -3   -9.90   10.60
 -17   1  -3   15.20   11.50
 -19  -1  -3  -18.50   10.50
  19  -1   3  -15.40   10.80
 -19  -1  -3    5.90   11.90
  19  -1   3   -0.30   11.60
 -19   1  -3   13.40   13.30
 -19   1  -3    9.50   12.30
  22  -2  -3   14.50   11.70
  22  -2  -3    6.20   11.10
 -22  -2   3    0.90   11.30
 -22  -2   3   18.30   13.20
 -22   2   3   15.10   12.90
 -22   2   3    1.30   12.40
  20  -2  -3  280.07   32.80
  20  -2  -3  247.18   31.60
 -20  -2   3  284.97   31.50
 -20  -2   3  285.77   31.90
 -20   2   3  307.47   32.70
 -20   2   3  295.77   32.70
 -20   2   3  343.37   32.90
  18  -2  -3    4.40    8.10
 -18  -2   3    9.40    8.50
  18  -2  -3   -0.60    7.80
  18  -2  -3    3.20    8.10
  18  -2  -3   -1.40    8.20
  18  -2  -3    2.50    8.00
 -18  -2   3   12.20    8.80
  18  -2  -3   11.20    8.40
 -18   2   3    7.30    7.20
 -18   2   3   19.50    8.00
 -18   2   3   -0.20    7.80
 -16  -2   3   28.10    8.60
  16  -2  -3   11.40    7.60
  16  -2  -3   14.50    7.00
  16  -2  -3   12.80    7.10
 -16  -2   3   10.30    7.80
 -16  -2   3   24.80    9.40
  16  -2  -3    7.60    8.50
 -16  -2   3   -4.70    7.50
  16  -2  -3   16.00    8.50
  16  -2  -3   16.60    7.80
 -16   2   3   -3.20    7.10
 -16   2   3    5.50    7.60
 -14  -2   3  153.48   18.30
  14  -2  -3  158.38   17.70
  14  -2  -3  159.28   17.50
  14  -2  -3  167.68   19.00
 -14  -2   3  168.08   18.00
 -14  -2   3  160.08   18.50
 -14  -2   3  154.08   18.30
  14  -2  -3  164.38   18.40
 -14  -2   3  155.68   18.20
  14  -2  -3  164.28   18.60
 -14  -2   3  187.08   18.50
  14  -2  -3  147.69   18.50
 -14   2   3  139.09   18.10
 -14   2   3  144.79   17.60
 -14   2   3  177.28   17.40
 -14   2   3  145.59   17.30
 -14   2   3  125.29   17.30
 -14   2   3  139.89   18.20
  12  -2  -3  418.16   35.10
  12  -2  -3  381.86   33.70
 -12  -2   3  400.66   34.50
 -12  -2   3  412.36   34.50
 -12  -2   3  394.56   34.20
 -12  -2   3  405.26   35.00
  12  -2  -3  407.96   35.20
  12  -2  -3  381.46   33.80
 -12  -2   3  396.36   35.10
 -12  -2   3  354.66   34.00
 -12   2   3  352.66   33.40
 -12   2   3  372.46   34.30
 -12   2   3  398.66   34.90
 -12   2   3  367.06   33.90
 -12   2   3  386.96   34.90
 -12   2   3  354.96   33.60
 -10  -2   3   44.50    7.30
 -10  -2   3   45.90    7.70
 -10  -2   3   44.80    8.20
  10  -2  -3   35.10    7.70
  10  -2  -3   47.80    7.90
 -10  -2   3   33.20    7.30
  10  -2  -3   48.10    9.40
  10  -2  -3   45.90    7.80
  10  -2  -3   37.40    8.70
 -10  -2   3   36.60    6.70
  10  -2  -3   61.29    9.30
 -10  -2   3   44.80    8.50
 -10   2   3   47.30    7.50
 -10   2   3   51.29    8.80
 -10   2   3   42.20    7.60
 -10   2   3   36.70    7.10
 -10   2   3   48.10    8.60
 -10   2   3   42.60    7.30
  -8  -2   3  178.58   15.00
  -8  -2   3  173.18   15.10
  -8  -2   3  140.99   14.90
  -8  -2   3  138.29   14.90
   8  -2  -3  147.09   15.20
   8  -2  -3  140.89   15.30
   8  -2  -3  142.39   15.90
   8  -2  -3  156.88   16.00
  -8  -2   3  140.39   14.20
   8  -2  -3  130.19   14.90
   8  -2  -3  127.29   14.80
  -8  -2   3  135.89   14.00
   8   2  -3  157.58   14.70
  -8   2   3  150.88   14.50
  -8   2   3  150.58   14.40
   8   2  -3  155.38   14.50
  -8   2   3  138.09   15.10
  -8   2   3  138.09   15.20
  -8   2   3  160.38   15.90
  -8   2   3  158.38   16.00
   6  -2  -3   -1.10    3.20
  -6  -2   3    6.10    3.10
   6  -2  -3    2.60    4.50
   6  -2  -3    6.20    3.80
   6  -2  -3   -1.50    3.50
   6  -2  -3   -4.00    3.40
  -6  -2   3    1.50    2.80
   6  -2  -3   -5.70    4.10
  -6   2   3   -2.10    4.50
  -6   2   3    4.70    3.40
  -6   2   3   -0.10    4.10
  -6   2   3    0.10    4.40
  -6   2   3   -4.60    3.90
  -6   2   3    2.80    3.30
  -6   2   3   -3.20    2.40
  -6   2   3   -0.10    2.80
  -6   2   3    2.50    3.40
  -6   2   3   -1.70    2.80
   4  -2  -3  545.55   48.40
   4  -2  -3  560.74   47.40
  -4  -2   3  611.94   48.10
   4  -2  -3  577.54   47.60
   4  -2  -3  572.64   48.00
   4  -2  -3  572.14   48.40
   4  -2  -3  569.54   48.30
   4  -2  -3  582.54   48.30
  -4  -2   3  660.53   47.80
  -4  -2   3  649.74   47.80
   4  -2  -3  569.94   47.80
  -4  -2   3  589.74   48.00
   4  -2  -3  592.24   47.90
   4  -2  -3  595.64   48.10
  -4   2   3  550.84   48.00
  -4   2   3  653.23   48.60
  -4   2   3  559.44   48.00
  -4   2   3  637.24   48.60
  -2  -2   3  353.16   26.50
   2  -2  -3  273.57   26.30
  -2  -2   3  322.27   26.30
   2  -2  -3  282.97   26.40
   2  -2  -3  301.07   26.40
  -2  -2   3  305.87   26.30
  -2  -2   3  346.67   26.70
  -2  -2   3  345.77   25.80
   2  -2  -3  257.07   25.70
   2  -2  -3  287.57   26.40
   2  -2  -3  283.77   26.00
  -2  -2   3  330.67   25.60
  -2   2   3  366.46   27.40
  -2   2   3  276.57   25.90
  -2   2   3  279.37   26.00
   2   2  -3  304.97   25.90
  -2   2   3  287.17   26.10
   2   2  -3  286.47   25.80
  -2   2   3  269.87   26.00
   2   2  -3  300.97   25.60
   2   2  -3  296.47   25.50
  -2   2   3  353.56   27.30
   0  -2  -3  382.76   34.00
   0  -2  -3  374.26   34.00
   0  -2  -3  389.96   33.90
   0  -2   3  442.96   33.60
   0  -2   3  494.65   35.00
   0  -2   3  389.56   33.60
   0  -2   3  448.76   33.50
   0  -2  -3  391.86   33.90
   0  -2   3  354.36   33.30
   0   2  -3  386.06   33.00
   0   2   3  384.76   33.40
   0   2   3  497.95   35.40
   0   2   3  359.26   33.40
   0   2  -3  371.76   33.80
   0   2  -3  387.66   33.10
   0   2   3  394.86   33.20
   0   2  -3  354.16   33.80
   0   2   3  394.86   33.30
  -2  -2  -3  407.06   37.30
   2  -2   3  386.16   34.10
   2  -2   3  405.06   35.10
   2  -2   3  440.66   34.60
  -2  -2  -3  392.26   34.90
   2  -2   3  403.26   35.10
   2  -2   3  361.26   34.00
  -2  -2  -3  396.86   35.00
  -2  -2  -3  408.56   37.50
   2  -2   3  464.55   34.50
   2   2   3  382.06   35.20
  -2   2  -3  359.36   34.00
  -2   2  -3  404.36   36.10
  -2   2  -3  481.35   35.20
  -2   2  -3  471.85   35.00
   2   2   3  384.16   35.10
   2   2   3  337.47   37.60
  -2   2  -3  380.76   34.00
  -2   2  -3  398.96   35.80
   2   2   3  389.96   33.30
   2   2   3  394.96   33.30
   4  -2   3  107.69   12.40
  -4  -2  -3  118.69   12.50
   4  -2   3  108.99   12.60
   4  -2   3  122.49   13.80
  -4  -2  -3  143.99   15.10
  -4  -2  -3  113.29   14.00
   4  -2   3  111.59   13.40
  -4  -2  -3  105.79   12.60
  -4  -2  -3  115.39   14.00
   4  -2   3  116.69   14.20
  -4  -2  -3  164.78   15.70
   4  -2   3  106.59   14.10
  -4   2  -3  141.09   14.30
   4   2   3  112.59   14.20
  -4   2  -3  105.49   12.80
  -4   2  -3  107.09   13.50
   4   2   3  109.49   14.50
   4   2   3   99.19   12.60
  -4   2  -3  138.39   14.20
   4   2   3   96.29   12.60
  -4   2  -3   98.89   12.50
  -4   2  -3  111.49   13.80
  -6  -2  -3  253.97   26.40
   6  -2   3  279.27   25.90
  -6  -2  -3  277.27   26.90
   6  -2   3  281.97   27.40
  -6  -2  -3  276.87   26.50
   6  -2   3  274.87   25.70
   6  -2   3  252.97   27.10
   6  -2   3  303.57   31.10
  -6  -2  -3  310.47   27.20
   6  -2   3  338.37   32.10
  -6   2  -3  279.77   27.30
   6   2   3  307.67   28.10
  -6   2  -3  288.27   27.30
  -6   2  -3  358.66   27.40
  -6   2  -3  281.77   26.70
  -6   2  -3  260.07   26.70
   6   2   3  272.47   27.10
  -6   2  -3  295.07   25.50
   6   2   3  266.27   27.00
  -6   2  -3  328.57   26.90
  -6   2  -3  315.37   25.80
   6   2   3  282.57   27.80
  -8  -2  -3    9.50    5.70
   8  -2   3   11.20    5.20
  -8  -2  -3   17.70    6.30
  -8  -2  -3   25.70    8.10
   8  -2   3   23.50    6.90
   8  -2   3   18.90    8.00
  -8  -2  -3   19.50    6.60
   8  -2   3   26.10    6.10
  -8  -2  -3   19.50    7.70
   8  -2   3    8.90    6.00
  -8  -2  -3   15.20    5.60
   8  -2   3   19.40    8.00
  -8   2  -3   22.70    6.00
  -8   2  -3    8.20    6.80
  -8   2  -3   13.90    5.90
   8   2   3   12.80    6.20
   8   2   3   14.80    5.80
  -8   2  -3   14.30    6.90
  -8   2  -3   31.80    6.30
  -8   2  -3   12.20    5.70
   8   2   3   20.70    7.40
  -8   2  -3   19.90    6.50
   8   2   3   25.40    7.90
  -8   2  -3   18.60    7.10
 -10  -2  -3  222.48   24.00
  10  -2   3  195.48   20.90
 -10  -2  -3  226.98   22.70
  10  -2   3  244.28   31.00
 -10  -2  -3  189.88   23.40
 -10  -2  -3  218.48   23.50
 -10  -2  -3  194.98   22.50
 -10  -2  -3  205.18   23.10
  10  -2   3  194.08   20.90
  10  -2   3  253.77   23.80
  10  -2   3  255.27   24.00
  10  -2   3  205.08   26.30
 -10   2  -3  219.48   21.80
 -10   2  -3  203.58   21.70
  10   2   3  202.38   22.10
  10   2   3  187.18   22.10
 -10   2  -3  207.98   22.90
 -10   2  -3  190.88   22.90
 -10   2  -3  223.98   21.60
 -10   2  -3  184.88   29.90
 -10   2  -3  210.48   21.50
  12  -2   3   78.59   13.00
 -12  -2  -3   96.09   15.30
  12  -2   3   89.69   13.90
 -12  -2  -3   56.49   12.50
  12  -2   3   91.99   14.20
 -12  -2  -3   65.19   14.90
  12  -2   3   66.99   13.20
  12  -2   3   91.09   12.40
  12  -2   3   78.99   12.30
 -12  -2  -3   70.39   14.60
 -12   2  -3   73.59   14.90
 -12   2  -3   77.09   13.70
 -12   2  -3   81.99   15.20
 -12   2  -3   60.99   12.40
  14  -2   3   18.90    7.40
 -14  -2  -3   20.50   10.20
  14  -2   3    4.10    7.40
 -14  -2  -3   13.10    9.40
 -14   2  -3   18.10   18.30
 -14   2  -3    9.50   17.10
  16  -2   3   51.49   13.00
 -16  -2  -3   56.69   14.20
  16  -2   3   46.20   13.20
 -16  -2  -3   43.00   13.20
 -16   2  -3   37.50   14.20
 -16   2  -3   26.10   13.80
  18  -2   3   -8.20   10.90
  18  -2   3  -18.20    9.90
 -18  -2  -3    3.80   11.60
 -18  -2  -3   -5.40    9.50
 -18   2  -3   19.00   13.20
  21  -3  -3  185.88   24.60
  21  -3  -3  105.09   18.90
 -21  -3   3  181.78   24.30
 -21  -3   3  142.29   22.00
  21  -3  -3  131.89   22.70
  21  -3  -3  143.89   22.80
 -21   3   3  137.39   22.60
 -21   3   3  203.68   25.00
 -21   3   3  168.98   21.10
 -21   3   3  156.98   20.70
  19  -3  -3  260.07   33.50
  19  -3  -3  246.28   26.10
  19  -3  -3  179.28   25.40
 -19  -3   3  247.08   25.70
 -19  -3   3  197.78   24.90
  19  -3  -3  254.07   25.90
  19  -3  -3  218.08   33.50
  19  -3  -3  209.78   24.80
 -19   3   3  158.28   24.80
 -19   3   3  204.08   25.00
 -19   3   3  226.78   23.90
 -19   3   3  213.98   24.40
  17  -3  -3   90.19   15.80
  17  -3  -3  109.29   17.60
  17  -3  -3   95.09   15.80
  17  -3  -3  101.89   15.50
 -17  -3   3   96.99   16.20
  17  -3  -3   79.79   14.60
  17  -3  -3   82.69   14.90
 -17  -3   3  110.79   17.20
 -17   3   3  104.59   15.20
 -17   3   3  113.59   15.80
 -17   3   3   97.79   15.60
 -17   3   3  100.59   14.80
  15  -3  -3  197.98   19.90
  15  -3  -3  163.98   20.50
 -15  -3   3  157.38   20.80
  15  -3  -3  166.98   19.40
  15  -3  -3  159.08   19.90
  15  -3  -3  148.69   19.00
 -15  -3   3  162.78   19.70
 -15  -3   3  174.68   19.80
 -15  -3   3  165.58   19.50
  15  -3  -3  153.88   18.80
 -15   3   3  150.28   18.30
 -15   3   3  167.38   19.60
 -15   3   3  157.98   18.40
 -15   3   3  163.48   18.20
 -15   3   3  167.08   18.30
 -15   3   3  134.59   18.80
 -13  -3   3   -3.70    6.60
  13  -3  -3    6.40    6.00
 -13  -3   3   -9.30    4.70
  13  -3  -3    4.50    6.40
  13  -3  -3    4.30    6.10
 -13  -3   3    0.10    5.70
 -13  -3   3    5.60    7.00
 -13  -3   3   -4.20    5.80
  13  -3  -3    4.40    6.00
  13  -3  -3    0.40    5.60
  13  -3  -3    3.80    6.50
 -13  -3   3    4.50    5.40
 -13   3   3    7.80    6.50
 -13   3   3   -6.60    5.00
  13   3  -3   -2.50    6.00
 -13   3   3    4.00    5.60
 -13   3   3    2.00    4.80
 -13   3   3   -4.90    5.00
 -13   3   3   -6.30    5.50
  13   3  -3  -11.10    5.70
 -13   3   3   -3.10    5.00
 -13   3   3    0.60    5.80
  11  -3  -3  565.14   49.90
 -11  -3   3  605.94   49.90
 -11  -3   3  575.34   49.70
  11  -3  -3  649.14   50.49
 -11  -3   3  583.44   49.80
 -11  -3   3  552.34   49.50
 -11  -3   3  611.04   49.99
 -11  -3   3  608.14   49.60
  11  -3  -3  633.94   50.09
  11  -3  -3  597.84   49.90
 -11   3   3  550.64   49.50
 -11   3   3  586.64   49.40
 -11   3   3  564.64   49.70
 -11   3   3  568.54   49.99
 -11   3   3  547.25   49.10
 -11   3   3  575.44   50.19
  11   3  -3  609.94   49.90
   9  -3  -3  296.57   27.30
  -9  -3   3  277.87   26.70
  -9  -3   3  269.27   26.50
   9  -3  -3  316.17   27.70
   9  -3  -3  271.17   26.80
  -9  -3   3  293.57   26.60
   9  -3  -3  287.37   26.80
  -9  -3   3  292.17   26.60
   9  -3  -3  320.47   27.30
   9  -3  -3  295.97   27.30
  -9   3   3  288.87   26.30
  -9   3   3  318.77   27.30
   9   3  -3  315.37   26.80
  -9   3   3  308.47   26.60
   9   3  -3  312.47   26.70
  -9   3   3  317.17   27.60
  -9   3   3  247.68   26.50
  -9   3   3  290.97   27.20
   7  -3  -3    6.80    5.60
   7  -3  -3    8.10    4.10
   7  -3  -3    9.50    4.50
  -7  -3   3    9.30    3.30
  -7  -3   3    3.40    3.40
   7  -3  -3    0.60    4.10
   7  -3  -3    5.70    4.40
  -7  -3   3    5.20    3.80
   7  -3  -3    6.10    4.30
   7  -3  -3   -3.80    4.90
   7  -3  -3   11.00    5.10
   7  -3  -3    4.70    4.60
  -7  -3   3    9.20    5.20
  -7  -3   3    7.70    3.30
  -7  -3   3    8.30    5.00
  -7   3   3    8.90    5.10
  -7   3   3   11.30    4.40
  -7   3   3    9.60    4.60
   7   3  -3    4.70    4.20
  -7   3   3   10.60    4.20
  -7   3   3    9.60    5.00
  -7   3   3    4.40    4.60
  -7   3   3    6.20    4.40
   7   3  -3    7.80    4.50
  -7   3   3    8.90    5.00
  -7   3   3    0.20    5.50
  -7   3   3    6.40    5.40
  -5  -3   3   99.49    9.80
  -5  -3   3   91.29   10.60
  -5  -3   3   94.69   10.80
   5  -3  -3   97.99   11.40
   5  -3  -3   94.09   11.30
   5  -3  -3   82.59   11.90
  -5  -3   3  111.59   11.60
   5  -3  -3   94.89   11.40
  -5  -3   3   99.09   11.20
  -5  -3   3   89.89    9.80
  -5  -3   3  108.59   11.50
   5  -3  -3   79.69   10.90
   5  -3  -3   93.59   11.50
   5  -3  -3  102.49   11.40
   5  -3  -3   85.89   11.60
   5  -3  -3   86.59   12.40
   5  -3  -3   87.79   11.30
  -5  -3   3  105.19   11.20
  -5   3   3  112.09   12.60
  -5   3   3   95.69   10.50
  -5   3   3   95.39   10.70
  -5   3   3   96.49   12.20
  -5   3   3   90.69   12.40
  -5   3   3  126.29   13.10
  -5   3   3   98.39   12.60
   5   3  -3   89.39   11.00
   5   3  -3   91.09   11.10
  -5   3   3  113.09   12.80
   3  -3  -3  587.94   49.50
  -3  -3   3  651.53   49.70
  -3  -3   3  666.23   50.19
   3  -3  -3  585.64   49.99
  -3  -3   3  583.24   49.60
   3  -3  -3  563.54   49.99
  -3  -3   3  664.63   49.90
   3  -3  -3  558.64   49.90
   3  -3  -3  544.95   50.09
  -3  -3   3  667.63   49.80
   3  -3  -3  586.04   49.99
   3  -3  -3  592.24   50.19
   3  -3  -3  621.04   51.19
  -3  -3   3  659.13   49.60
   3  -3  -3  591.34   49.40
  -3  -3   3  593.84   49.50
  -3  -3   3  670.03   50.19
   3  -3  -3  642.34   51.19
   3   3  -3  582.94   49.20
   3   3  -3  593.04   49.40
  -3   3   3  576.54   49.90
   3   3  -3  621.04   50.09
  -3   3   3  531.85   49.60
  -3   3   3  539.95   49.80
  -3   3   3  659.13   50.79
   3   3  -3  611.54   49.60
   3   3  -3  632.64   49.99
   3   3  -3  573.24   49.20
  -3   3   3  646.84   50.59
  -3   3   3  583.34   49.90
  -1  -3   3  443.86   34.80
  -1  -3   3  432.06   34.80
   1  -3  -3  359.36   32.90
  -1  -3   3  422.56   33.30
  -1  -3   3  420.96   34.20
   1  -3  -3  361.26   33.90
   1  -3  -3  359.06   33.00
   1  -3  -3  354.36   34.10
  -1  -3   3  422.76   33.20
  -1  -3   3  445.76   34.60
   1   3  -3  351.46   33.30
  -1   3   3  362.66   33.20
   1   3  -3  376.76   33.00
   1   3  -3  378.66   32.90
   1   3  -3  347.37   33.20
   1   3  -3  386.96   33.30
   1   3  -3  375.06   33.70
   1   3  -3  371.06   33.40
   1   3  -3  417.16   33.80
  -1   3   3  483.35   35.30
  -1   3   3  452.95   34.80
  -1   3   3  348.67   33.30
  -1  -3  -3    9.80    4.40
  -1  -3  -3   15.20    6.00
   1  -3   3   12.20    6.60
   1  -3   3    8.20    3.80
  -1  -3  -3    5.80    5.10
  -1  -3  -3    8.90    5.10
   1  -3   3    4.20    5.20
   1  -3   3    8.00    3.60
  -1  -3  -3    4.10    3.90
  -1  -3  -3    7.50    5.60
   1  -3   3    4.30    6.00
   1  -3   3   13.70    5.30
  -1   3  -3    6.80    3.60
   1   3   3    9.00    4.70
  -1   3  -3   13.60    5.40
   1   3   3   10.30    4.80
  -1   3  -3   10.50    5.50
  -1   3  -3    7.10    5.60
   1   3   3   14.30    5.20
  -1   3  -3    4.40    5.10
   1   3   3   13.00    4.60
   1   3   3    0.90    6.10
   1   3   3   -3.70    5.80
  -1   3  -3    6.90    3.40
   3  -3   3  665.23   57.89
   3  -3   3  661.43   56.79
   3  -3   3  820.42   57.99
   3  -3   3  674.43   56.99
   3  -3   3  669.83   57.99
  -3  -3  -3  672.83   57.69
  -3  -3  -3  705.13   58.09
   3   3   3  580.04   56.89
  -3   3  -3  714.93   57.29
   3   3   3  675.43   58.09
  -3   3  -3  804.52   57.89
  -3   3  -3  634.44   57.49
   3   3   3  702.13   58.09
  -3   3  -3  783.32   57.49
   3   3   3  708.03   55.79
   3   3   3  699.63   55.89
  -3   3  -3  636.84   57.39
   3   3   3  633.14   57.09
  -3   3  -3  698.43   57.39
   5  -3   3  242.28   25.00
  -5  -3  -3  236.08   23.40
   5  -3   3  204.88   22.50
   5  -3   3  300.17   29.60
   5  -3   3  234.18   25.00
   5  -3   3  287.67   31.40
   5  -3   3  229.48   23.20
  -5  -3  -3  270.67   24.50
  -5  -3  -3  270.47   24.60
  -5  -3  -3  241.68   23.30
  -5   3  -3  236.28   23.90
   5   3   3  269.77   25.20
  -5   3  -3  290.37   24.60
   5   3   3  258.37   25.10
  -5   3  -3  287.17   24.30
  -5   3  -3  248.78   24.50
   5   3   3  235.58   24.00
  -5   3  -3  261.37   24.60
  -5   3  -3  222.48   23.90
   5   3   3  248.18   24.00
   7  -3   3   61.19   11.20
  -7  -3  -3   47.60   10.30
   7  -3   3   53.19   15.80
  -7  -3  -3   51.69    9.90
  -7  -3  -3   55.49   10.20
  -7  -3  -3   59.79   10.10
   7  -3   3   40.50   15.90
  -7  -3  -3   63.79   12.10
   7  -3   3   61.99   10.80
   7  -3   3   52.59    9.60
   7  -3   3   53.69    9.70
  -7  -3  -3   59.09   11.50
  -7   3  -3   56.79   10.20
   7   3   3   59.19   10.70
  -7   3  -3   76.29   12.60
  -7   3  -3   79.69   12.90
  -7   3  -3   56.99   10.30
   7   3   3   42.30    9.30
  -7   3  -3   63.59   10.30
   7   3   3   52.19   10.40
   7   3   3   46.40    9.60
  -7   3  -3   55.99    8.40
  -7   3  -3   53.39   10.40
   9  -3   3  198.58   21.80
  -9  -3  -3  151.48   21.30
  -9  -3  -3  158.08   21.40
  -9  -3  -3  198.18   21.00
   9  -3   3  197.58   21.80
   9  -3   3  250.27   23.10
   9  -3   3  262.37   23.60
  -9  -3  -3  183.48   20.70
  -9  -3  -3  234.88   24.10
  -9  -3  -3  217.58   23.60
   9  -3   3  209.88   20.90
   9  -3   3  183.28   20.70
  -9   3  -3  195.18   19.90
  -9   3  -3  166.08   20.10
   9   3   3  188.18   21.20
   9   3   3  191.28   21.40
  -9   3  -3  196.28   20.00
  -9   3  -3  165.98   20.60
   9   3   3  188.18   21.00
  -9   3  -3  181.68   20.60
   9   3   3  217.78   21.80
  -9   3  -3  181.68   20.10
 -11  -3  -3   59.49   13.60
  11  -3   3   86.29   14.80
  11  -3   3   61.09   13.50
  11  -3   3   61.69   13.10
 -11  -3  -3   55.69   12.00
 -11  -3  -3   54.89   13.60
 -11  -3  -3   59.49   12.10
  11  -3   3   68.49   11.80
  11  -3   3   92.99   14.90
  11  -3   3   73.29   12.30
 -11   3  -3   81.59   15.30
 -11   3  -3   65.89   12.20
  11   3   3   60.49   15.40
 -11   3  -3   66.69   11.80
 -11   3  -3   77.49   14.50
  11   3   3   67.89   15.30
 -11   3  -3   70.39   11.60
 -11   3  -3   77.69   12.30
  13  -3   3   69.79   11.90
  13  -3   3   81.89   13.40
  13  -3   3   49.90   13.10
  13  -3   3   61.09   12.90
 -13  -3  -3   60.69   13.20
  13  -3   3   53.79   11.50
 -13  -3  -3   57.19   13.20
  13  -3   3   56.49   11.80
 -13   3  -3   51.49   12.50
 -13   3  -3   61.59   12.80
 -13   3  -3   65.29   12.90
 -13   3  -3   62.79   12.30
  15  -3   3   83.99   16.20
 -15  -3  -3  104.49   17.60
 -15  -3  -3  101.79   17.90
  15  -3   3   84.09   16.00
  15  -3   3   84.09   14.10
  15  -3   3   75.69   13.90
  17  -3   3    3.40   11.90
  17  -3   3    1.40   11.20
  17  -3   3   26.30   13.10
 -17  -3  -3   21.30   11.20
 -17  -3  -3   32.40   12.40
  17  -3   3    7.00   11.30
 -17   3  -3   18.70   15.70
 -17   3  -3   33.00   15.40
  22  -4  -3  154.78   25.40
  22  -4  -3  161.78   25.70
 -22  -4   3  139.49   25.10
 -22  -4   3  215.08   28.40
 -22   4   3  210.88   24.40
 -22   4   3  200.38   24.40
 -20  -4   3    7.00   21.00
  20  -4  -3   -2.00    8.10
  20  -4  -3  -11.90   10.20
  20  -4  -3   -6.20   10.10
  20  -4  -3   -3.50    7.80
 -20   4   3  -11.10    8.60
 -20   4   3  -15.90    8.40
  18  -4  -3  225.08   28.10
  18  -4  -3  329.17   38.20
  18  -4  -3  269.17   32.60
  18  -4  -3  230.08   28.30
 -18  -4   3  250.87   27.70
 -18  -4   3  258.07   28.30
 -18   4   3  214.98   28.30
 -18   4   3  219.58   26.80
 -18   4   3  288.97   27.20
 -18   4   3  266.57   28.60
  16  -4  -3   29.10    9.60
 -16  -4   3   13.70    9.70
  16  -4  -3   26.50    8.80
  16  -4  -3   29.00    8.80
  16  -4  -3   25.10   10.40
  16  -4  -3   12.70    9.10
  16  -4  -3   11.10    8.10
 -16  -4   3   17.50    9.70
 -16   4   3   12.40    8.50
 -16   4   3   12.60    9.20
 -14  -4   3  -17.40    5.90
 -14  -4   3   -2.90    6.70
 -14  -4   3   -7.90    6.00
  14  -4  -3  -17.90    8.20
 -14  -4   3   -2.60    6.70
  14  -4  -3    1.40    5.70
 -14  -4   3   -8.10    5.70
  14  -4  -3    1.10    6.50
  14  -4  -3   -0.30    5.80
  14  -4  -3    4.10    7.10
  14  -4  -3   -6.50   12.30
 -14  -4   3   -8.00    7.00
 -14   4   3    0.50    6.70
 -14   4   3   -4.70    5.70
 -14   4   3    3.80    6.20
 -14   4   3   -5.30    6.70
  14   4  -3   -3.80    7.20
 -14   4   3   -1.60    5.50
 -14   4   3   -2.90    6.80
  14   4  -3    5.30    7.60
 -12  -4   3    9.60    6.70
 -12  -4   3   -2.30    6.40
  12  -4  -3    2.50    6.60
  12  -4  -3   -8.70    6.00
  12  -4  -3   -3.40    6.90
 -12  -4   3   -5.80    5.10
  12  -4  -3    1.90    6.60
 -12  -4   3    2.40    5.90
 -12  -4   3   -3.60    5.00
 -12  -4   3    6.00    6.40
  12  -4  -3   -1.10    4.60
  12  -4  -3   -0.10    5.30
 -12  -4   3    0.90    5.50
 -12   4   3   11.70    7.00
 -12   4   3    5.30    5.90
 -12   4   3    5.90    5.70
  12   4  -3    1.50    5.90
 -12   4   3    6.80    6.40
 -12   4   3    5.30    6.30
  12   4  -3    1.20    5.90
 -12   4   3    1.80    5.30
  10  -4  -3  603.24   46.40
  10  -4  -3  562.14   47.00
 -10  -4   3  479.05   45.60
 -10  -4   3  504.15   45.60
  10  -4  -3  528.95   46.80
 -10  -4   3  510.35   46.00
  10  -4  -3  508.15   46.40
  10  -4  -3  571.04   47.30
  10  -4  -3  611.14   46.70
 -10  -4   3  514.15   45.80
 -10   4   3  554.24   47.60
 -10   4   3  486.55   45.80
 -10   4   3  502.35   45.80
  10   4  -3  562.94   46.20
 -10   4   3  585.74   46.80
  10   4  -3  564.14   46.50
 -10   4   3  490.05   46.60
 -10   4   3  523.25   46.10
 -10   4   3  614.14   47.30
 -10   4   3  498.05   45.70
   8  -4  -3  852.91   71.29
   8  -4  -3  835.62   72.19
  -8  -4   3  841.12   70.29
   8  -4  -3  852.51   72.29
   8  -4  -3  896.71   72.19
  -8  -4   3  812.92   71.59
   8  -4  -3  878.51   72.69
  -8  -4   3  841.82   71.79
  -8  -4   3  862.91   71.19
  -8  -4   3  872.61   71.09
   8  -4  -3  865.31   71.29
   8  -4  -3  953.40   71.99
   8  -4  -3  925.71   71.99
  -8  -4   3  804.72   70.29
   8   4  -3  908.41   71.99
  -8   4   3 1005.50   75.09
  -8   4   3  865.51   72.09
  -8   4   3  872.81   72.69
  -8   4   3  857.71   71.89
  -8   4   3 1020.30   75.39
   8   4  -3  901.51   71.89
  -8   4   3  887.71   73.09
  -8   4   3  884.81   71.79
  -8   4   3  852.21   71.89
   6  -4  -3   17.80    6.90
  -6  -4   3   23.50    7.50
   6  -4  -3   26.30    7.30
  -6  -4   3   24.90    7.40
   6  -4  -3   29.20    6.70
   6  -4  -3   19.30    6.00
   6  -4  -3   18.40    6.10
   6  -4  -3   27.20    7.20
  -6  -4   3   23.00    7.40
  -6  -4   3   33.50    7.70
   6  -4  -3   31.70    7.50
   6  -4  -3   21.30    6.80
  -6   4   3   23.30    5.90
   6   4  -3   25.10    6.30
  -6   4   3   22.70    5.20
   6   4  -3   15.60    6.20
  -6   4   3   22.20    7.10
  -6   4   3   18.80    7.30
  -6   4   3   17.50    6.80
  -6   4   3   24.90    6.30
  -6   4   3   29.40    6.30
   6   4  -3   19.00    5.80
  -6   4   3   19.90    6.50
  -6   4   3   20.70    5.70
   6   4  -3   15.70    5.80
  -6   4   3   21.60    5.20
  -4  -4   3 1473.25  120.89
   4  -4  -3 1449.26  121.39
  -4  -4   3 1708.93  121.69
   4  -4  -3 1440.86  120.99
   4  -4  -3 1415.46  121.29
  -4  -4   3 1664.83  121.49
  -4  -4   3 1713.93  121.59
   4  -4  -3 1448.16  122.09
  -4  -4   3 1470.45  120.79
   4  -4  -3 1425.36  120.79
   4  -4  -3 1499.35  121.49
   4  -4  -3 1405.86  121.19
   4  -4  -3 1494.85  121.99
  -4  -4   3 1707.33  121.39
   4  -4  -3 1399.06  121.19
   4  -4  -3 1499.15  121.39
  -4   4   3 1672.43  121.99
  -4   4   3 1489.45  121.79
  -4   4   3 1455.15  121.19
   4   4  -3 1525.55  121.09
  -4   4   3 1495.75  121.49
   4   4  -3 1507.05  121.19
  -4   4   3 1689.13  122.19
  -4   4   3 1499.85  121.59
   2  -4  -3  106.29   12.20
  -2  -4   3  105.69   12.10
  -2  -4   3  118.89   13.20
  -2  -4   3  103.19   14.00
   2  -4  -3  113.69   14.60
  -2  -4   3  122.19   13.30
  -2  -4   3  106.19   12.30
   2  -4  -3  104.69   12.30
  -2  -4   3  104.69   13.60
  -2  -4   3  111.49   13.30
   2  -4  -3   96.79   14.00
   2  -4  -3  105.59   12.70
  -2  -4   3  112.39   14.00
   2  -4  -3   90.89   12.60
  -2   4   3   85.99   12.90
   2   4  -3   93.49   11.90
   2   4  -3   98.89   12.20
   2   4  -3   81.19   11.70
  -2   4   3  134.09   15.10
  -2   4   3  100.99   13.00
   2   4  -3   92.99   12.70
   2   4  -3   88.69   11.80
  -2   4   3  121.19   14.70
  -2   4   3   96.09   12.60
   2   4  -3  101.09   12.40
  -2   4   3   92.99   12.90
   0  -4  -3 1121.29   96.69
   0  -4   3 1403.96   97.79
   0  -4  -3 1144.29   96.79
   0  -4   3 1240.98   97.59
   0  -4  -3 1151.88   98.09
   0  -4   3 1444.56   98.79
   0  -4   3 1213.38   97.69
   0  -4  -3 1183.48   98.49
   0  -4   3 1377.76   97.89
   0  -4  -3 1077.49   97.79
   0  -4  -3 1049.59   97.69
   0  -4   3 1455.05   98.99
   0   4   3 1097.99   96.89
   0   4   3 1136.19   96.89
   0   4  -3 1141.29   97.89
   0   4   3 1150.18   97.89
   0   4  -3 1303.97   97.89
   0   4  -3 1265.57   97.79
   0   4  -3 1185.98   97.79
   0   4  -3 1151.08   97.69
   0   4  -3 1171.58   97.69
   0   4   3 1175.78   97.89
   0   4  -3 1265.87   97.99
   0   4  -3 1290.37   97.59
   2  -4   3  577.54   52.79
   2  -4   3  583.14   52.99
   2  -4   3  724.03   53.89
  -2  -4  -3  583.54   53.79
   2  -4   3  705.03   54.69
   2  -4   3  708.43   53.99
  -2  -4  -3  571.14   53.49
   2  -4   3  663.73   54.29
  -2   4  -3  766.02   54.19
  -2   4  -3  630.44   53.19
  -2   4  -3  745.53   54.19
   2   4   3  624.44   52.39
   2   4   3  619.94   54.29
   2   4   3  601.44   53.99
  -2   4  -3  585.64   53.59
   2   4   3  568.84   53.19
   2   4   3  561.34   53.29
   2   4   3  637.24   52.29
  -2   4  -3  638.74   53.79
  -2   4  -3  665.33   53.69
  -4  -4  -3  236.08   24.90
   4  -4   3  247.08   24.90
   4  -4   3  296.77   26.50
   4  -4   3  249.18   24.60
  -4  -4  -3  255.97   25.60
  -4  -4  -3  331.57   27.70
   4  -4   3  259.57   27.40
   4  -4   3  239.38   27.10
   4  -4   3  299.67   26.20
  -4   4  -3  234.78   25.20
   4   4   3  261.97   26.10
  -4   4  -3  274.57   26.50
   4   4   3  264.07   26.00
  -4   4  -3  254.67   25.00
  -4   4  -3  219.28   25.10
  -4   4  -3  265.37   25.00
   4   4   3  243.18   24.70
   4   4   3  275.07   23.50
  -4   4  -3  276.27   26.20
   4   4   3  241.08   24.90
   4   4   3  267.27   23.30
  -6  -4  -3   60.99   12.60
   6  -4   3   66.69   12.40
  -6  -4  -3   79.99   13.50
   6  -4   3   72.29   12.70
  -6  -4  -3   80.39   13.50
  -6  -4  -3   55.49   10.20
  -6  -4  -3   64.19   11.10
   6  -4   3   89.29   13.60
   6  -4   3   62.29   11.20
   6  -4   3   71.79   11.50
  -6  -4  -3   66.49   11.90
   6  -4   3   77.49   12.60
  -6   4  -3   66.09   13.10
  -6   4  -3   94.69   12.90
  -6   4  -3   84.59   12.50
   6   4   3   74.19   12.50
  -6   4  -3   91.19   12.90
  -6   4  -3   67.59   11.90
   6   4   3   70.59   12.30
  -6   4  -3   94.49   14.70
   8  -4   3   65.89   12.30
  -8  -4  -3   39.50   10.60
   8  -4   3   59.09   10.90
  -8  -4  -3   46.30   10.60
  -8  -4  -3   29.90    9.10
  -8  -4  -3   42.40   12.80
   8  -4   3   53.89   10.60
   8  -4   3   47.20   10.10
  -8  -4  -3   55.59   12.70
   8  -4   3   50.79   11.70
   8  -4   3   37.80    9.90
  -8  -4  -3   54.09   12.30
   8   4   3   59.39   12.20
  -8   4  -3   64.39   11.30
   8   4   3   64.39   12.30
  -8   4  -3   44.20    9.20
  -8   4  -3   43.90   10.40
   8   4   3   47.20    9.70
   8   4   3   55.39   11.20
  -8   4  -3   56.39   11.40
  -8   4  -3   49.90   10.70
  -8   4  -3   69.79   11.10
  10  -4   3  384.26   33.20
  10  -4   3  301.47   33.50
  10  -4   3  316.07   32.40
  10  -4   3  312.37   32.50
 -10  -4  -3  275.67   32.10
 -10  -4  -3  303.17   32.20
 -10  -4  -3  333.57   33.80
  10  -4   3  392.66   32.90
 -10  -4  -3  375.96   34.40
  10  -4   3  293.97   34.00
 -10   4  -3  336.97   29.60
  10   4   3  301.37   30.80
 -10   4  -3  312.37   31.30
 -10   4  -3  285.97   33.70
 -10   4  -3  340.27   31.30
 -10   4  -3  301.07   32.80
 -10   4  -3  329.87   29.80
  10   4   3  318.37   31.20
  12  -4   3  346.97   33.70
 -12  -4  -3  354.56   36.10
  12  -4   3  348.47   34.90
  12  -4   3  357.76   33.90
  12  -4   3  322.57   34.80
  12  -4   3  370.16   34.90
 -12  -4  -3  329.57   35.80
  12  -4   3  356.06   35.00
 -12   4  -3  371.36   34.70
 -12   4  -3  348.67   33.80
 -12   4  -3  333.77   32.70
 -12   4  -3  339.27   33.10
  12   4   3  311.77   33.20
  14  -4   3   44.70   13.00
 -14  -4  -3   38.00   14.30
  14  -4   3   44.60   12.50
  14  -4   3   49.60   12.10
  14  -4   3   55.59   13.30
 -14  -4  -3   23.70   13.00
 -14   4  -3   43.70   12.10
 -14   4  -3   45.40   12.10
 -16  -4  -3   77.59   17.80
  16  -4   3   53.49   15.40
 -16  -4  -3   66.79   16.40
  16  -4   3   37.40   14.30
 -16   4  -3   64.69   13.80
 -16   4  -3   74.79   14.10
  18  -4   3    9.70   12.10
 -18  -4  -3    9.80   13.00
 -18  -4  -3  -14.10   13.00
  18  -4   3  -10.50   10.70
 -18   4  -3   -1.70   13.80
 -18   4  -3   -4.20   13.70
 -21  -5   3   23.50   13.70
 -21  -5   3   -9.70   12.40
  21  -5  -3   -2.30   11.00
  21  -5  -3   25.90   13.40
  21  -5  -3   -4.40   10.40
  21  -5  -3   17.20   12.00
 -21   5   3    4.80   19.20
 -21   5   3   37.00   22.00
 -19  -5   3   71.29   18.10
  19  -5  -3   73.89   16.10
  19  -5  -3   70.39   16.10
  19  -5  -3   53.29   13.00
  19  -5  -3   58.49   13.20
 -19  -5   3   36.50   16.40
 -19  -5   3   54.09   14.70
 -19  -5   3   60.19   15.10
 -19   5   3   48.30   12.80
 -19   5   3   69.99   14.20
  17  -5  -3  110.29   18.60
  17  -5  -3   96.69   16.50
  17  -5  -3  100.09   17.60
  17  -5  -3   98.89   16.50
 -17  -5   3  119.49   18.70
 -17  -5   3  111.69   18.40
 -17   5   3  111.69   16.00
 -17   5   3  122.89   17.30
 -15  -5   3  156.48   19.60
 -15  -5   3  153.18   18.90
 -15  -5   3  147.19   19.90
  15  -5  -3  123.29   16.90
  15  -5  -3  133.49   19.00
  15  -5  -3   91.69   15.90
 -15  -5   3  126.99   19.60
  15  -5  -3  122.09   18.10
 -15   5   3  139.99   18.30
 -15   5   3  147.29   19.80
 -15   5   3  134.39   18.10
 -15   5   3  174.28   19.60
  15   5  -3  119.29   20.50
  15   5  -3  143.99   21.10
  13  -5  -3   -0.90    7.30
  13  -5  -3    0.00    8.10
 -13  -5   3    8.20    7.30
 -13  -5   3    8.40    8.20
  13  -5  -3   -3.60    6.60
  13  -5  -3   -9.40    6.10
  13  -5  -3    3.20    6.70
 -13  -5   3  -17.10    6.10
 -13  -5   3   10.90    7.30
 -13  -5   3   -5.40    7.30
  13  -5  -3    1.10    6.30
 -13  -5   3    1.30    7.60
 -13  -5   3   -1.90    7.50
 -13  -5   3   11.60    7.50
  13   5  -3    2.10    7.00
 -13   5   3   -3.40    7.80
 -13   5   3    3.90    9.20
 -13   5   3   10.10    7.70
  13   5  -3    4.20    7.20
 -13   5   3    5.40    6.60
 -13   5   3   -2.00    6.70
 -13   5   3  -10.20    6.50
 -11  -5   3    7.20    6.30
 -11  -5   3    5.60    6.30
  11  -5  -3   -3.10    6.20
 -11  -5   3   -4.30    6.00
 -11  -5   3    1.00    6.50
  11  -5  -3   13.90    7.30
 -11  -5   3    5.70    6.80
  11  -5  -3    0.00    6.60
 -11  -5   3    2.20    5.90
  11  -5  -3    7.10    6.80
  11  -5  -3    0.20    5.60
  11  -5  -3   -4.40    6.80
  11  -5  -3    2.40    6.70
 -11   5   3    5.10    7.90
  11   5  -3  -10.40    5.40
 -11   5   3    7.40    8.50
 -11   5   3   -1.30    6.50
 -11   5   3    9.90    5.70
 -11   5   3   16.90    6.30
  11   5  -3    1.20    6.00
 -11   5   3   11.10    6.70
  -9  -5   3  477.25   42.70
   9  -5  -3  542.25   44.80
   9  -5  -3  484.45   43.30
   9  -5  -3  493.25   43.80
  -9  -5   3  420.26   44.60
   9  -5  -3  550.34   43.60
   9  -5  -3  499.15   43.60
  -9  -5   3  491.55   42.30
  -9  -5   3  489.95   43.00
   9  -5  -3  494.05   44.70
   9  -5  -3  536.35   43.30
   9  -5  -3  437.26   42.70
   9  -5  -3  509.45   44.30
   9  -5  -3  479.15   43.10
  -9  -5   3  448.16   45.60
   9   5  -3  530.95   44.10
  -9   5   3  556.44   45.00
  -9   5   3  509.05   43.90
   9   5  -3  529.15   44.20
  -9   5   3  505.95   43.90
  -9   5   3  565.74   45.40
  -9   5   3  509.35   45.30
  -9   5   3  503.65   44.90
  -9   5   3  479.25   43.60
  -9   5   3  497.15   43.70
   7  -5  -3  221.08   24.20
   7  -5  -3  261.87   25.10
  -7  -5   3  230.48   22.80
   7  -5  -3  257.07   24.80
  -7  -5   3  254.87   25.00
   7  -5  -3  247.88   25.10
   7  -5  -3  241.18   24.60
   7  -5  -3  251.47   24.80
   7  -5  -3  261.37   25.00
   7  -5  -3  239.18   24.60
  -7  -5   3  224.88   22.90
   7  -5  -3  287.47   29.40
  -7  -5   3  263.07   24.80
  -7   5   3  311.97   25.90
   7   5  -3  268.97   23.70
  -7   5   3  224.88   23.70
  -7   5   3  324.37   26.40
   7   5  -3  266.17   24.80
   7   5  -3  292.07   25.10
  -7   5   3  233.28   23.60
  -7   5   3  240.38   24.60
  -7   5   3  219.68   23.90
  -7   5   3  240.18   24.20
  -7   5   3  236.58   24.60
   7   5  -3  260.17   23.70
   5  -5  -3    9.40    8.80
   5  -5  -3    3.50    4.40
   5  -5  -3    7.90    5.40
   5  -5  -3    4.50    6.00
   5  -5  -3   11.30    6.10
   5  -5  -3   10.60    6.50
   5  -5  -3    6.80    8.30
  -5  -5   3   13.50    7.20
  -5  -5   3    7.30    4.60
   5  -5  -3    5.90    5.30
  -5  -5   3    9.60    6.40
   5  -5  -3   10.30    5.10
   5  -5  -3    4.50    5.50
  -5  -5   3   11.10    6.80
  -5  -5   3    9.30    4.60
  -5  -5   3    1.70    5.50
   5   5  -3   11.50    5.30
   5   5  -3   10.80    5.70
  -5   5   3   17.30    6.20
  -5   5   3    8.30    5.70
  -5   5   3   12.10    6.90
   5   5  -3    7.80    5.40
   5   5  -3   10.80    5.00
  -5   5   3   12.00    6.80
  -3  -5   3    4.60    6.00
   3  -5  -3    4.20    5.50
   3  -5  -3    8.60    6.00
   3  -5  -3   13.90    5.80
  -3  -5   3    8.50    6.90
  -3  -5   3    7.10    4.60
  -3  -5   3   13.40    6.20
  -3  -5   3   12.10    6.70
  -3  -5   3   10.50    6.30
   3  -5  -3   17.70    7.00
  -3  -5   3   16.30    5.40
   3  -5  -3    6.60    5.80
   3  -5  -3   10.60    5.40
   3  -5  -3    5.30    5.50
  -3  -5   3    1.50    5.30
   3  -5  -3   15.70    6.90
  -3   5   3    9.60   11.10
   3   5  -3    9.30    5.50
  -3   5   3   13.30    6.50
  -3   5   3   14.70    7.10
  -3   5   3   14.90    7.40
  -3   5   3    1.80    5.50
   3   5  -3    3.80    5.00
   3   5  -3    4.30    4.90
   3   5  -3    7.20    5.40
  -3   5   3   15.40   12.90
  -1  -5   3  277.07   24.70
   1  -5  -3  240.18   25.10
  -1  -5   3  308.07   25.30
  -1  -5   3  284.77   25.30
  -1  -5   3  258.07   24.80
   1  -5  -3  252.07   25.10
   1  -5  -3  232.88   24.10
   1  -5  -3  267.17   24.40
  -1   5   3  263.77   25.10
   1   5  -3  223.78   26.50
   1   5  -3  262.77   24.60
  -1   5   3  285.87   25.60
   1   5  -3  245.58   27.00
  -1   5   3  224.18   23.90
   1   5  -3  232.38   24.50
  -1   5   3  236.18   24.30
  -1   5   3  339.77   27.50
   1   5  -3  251.37   24.30
   1   5  -3  251.57   24.30
  -1  -5  -3  194.68   21.30
  -1  -5  -3  191.68   20.00
   1  -5   3  184.98   20.10
   1  -5   3  214.98   22.50
  -1  -5  -3  212.38   20.20
   1  -5   3  253.17   22.90
  -1  -5  -3  173.18   21.10
  -1  -5  -3  231.48   22.60
  -1  -5  -3  226.88   22.90
   1  -5   3  241.88   22.00
   1  -5   3  189.08   20.40
   1  -5   3  201.08   21.20
  -1   5  -3  209.08   21.10
  -1   5  -3  196.88   21.20
   1   5   3  190.78   20.40
   1   5   3  179.18   21.50
  -1   5  -3  185.48   20.80
  -1   5  -3  217.28   21.30
   1   5   3  168.88   21.30
  -1   5  -3  204.68   21.60
   1   5   3  188.98   20.80
   1   5   3  195.58   20.10
  -1   5  -3  252.17   22.20
  -1   5  -3  210.78   21.00
   1   5   3  201.98   21.40
  -1   5  -3  265.97   22.00
  -3  -5  -3   -1.50    6.20
   3  -5   3    0.60    4.40
   3  -5   3    1.50    4.90
   3  -5   3   -3.70    5.10
  -3  -5  -3    3.80    4.40
  -3  -5  -3    8.20    6.40
  -3  -5  -3    3.00    6.70
   3  -5   3   -2.50    5.70
   3  -5   3   -0.80    5.90
   3  -5   3   -3.70    6.60
  -3  -5  -3   -9.50    5.50
  -3  -5  -3    1.30    4.40
  -3   5  -3    0.80    5.40
  -3   5  -3   -8.20    4.10
  -3   5  -3    7.00    5.30
  -3   5  -3    0.90    5.40
  -3   5  -3   -4.60    5.00
   3   5   3    3.30    4.70
   3   5   3   -4.80    5.20
   3   5   3    3.40    5.10
   3   5   3    2.60    4.70
   3   5   3   13.40    6.30
  -3   5  -3   -1.10    5.00
   3   5   3   -1.00    5.70
  -3   5  -3   -1.70    5.50
  -3   5  -3    4.00    5.10
  -5  -5  -3   49.00   11.40
   5  -5   3   40.20   10.70
  -5  -5  -3   39.70    9.80
   5  -5   3   40.70    8.80
  -5  -5  -3   30.70    9.00
  -5  -5  -3   27.70    9.50
   5  -5   3   25.10    8.70
   5  -5   3   29.00    9.50
   5  -5   3   39.50    9.20
   5  -5   3   34.70    9.90
   5   5   3   35.00    7.00
  -5   5  -3   41.30   10.10
  -5   5  -3   32.40   10.10
   5   5   3   32.80    7.10
  -5   5  -3   38.40    9.70
   5   5   3   30.00    9.50
   5   5   3   30.90    9.90
  -5   5  -3   31.90    9.30
   7  -5   3   21.60    8.30
   7  -5   3   17.00    9.40
  -7  -5  -3    3.80    8.40
  -7  -5  -3    8.00    7.70
  -7  -5  -3   11.20    6.90
   7  -5   3   16.30    9.20
   7  -5   3   24.10    8.90
   7  -5   3   18.30    7.20
  -7  -5  -3   11.40    7.30
  -7  -5  -3   10.80    9.50
   7  -5   3   21.10    8.30
  -7  -5  -3    9.80    6.30
   7   5   3   24.70    8.50
  -7   5  -3   22.10    9.40
  -7   5  -3    9.00    7.10
   7   5   3   -2.50    6.20
   7   5   3    7.40    7.70
   7   5   3    1.40    7.60
  -7   5  -3   21.20    7.90
  -7   5  -3   -0.20    6.80
  -7   5  -3   22.70    7.70
  -7   5  -3    6.60    7.90
   9  -5   3   50.09   12.00
  -9  -5  -3   59.39   13.70
   9  -5   3   68.29   13.30
  -9  -5  -3   74.59   16.00
   9  -5   3   79.39   13.90
   9  -5   3   75.39   13.40
   9  -5   3   69.29   13.90
  -9  -5  -3   69.19   15.70
   9  -5   3   70.09   12.70
  -9  -5  -3   70.69   14.30
  -9   5  -3   77.29   13.00
   9   5   3   56.39   12.90
  -9   5  -3   64.69   12.90
   9   5   3   67.49   13.30
  11  -5   3   87.09   15.20
  11  -5   3   69.89   14.90
  11  -5   3   86.29   14.70
 -11  -5  -3   64.19   16.00
 -11  -5  -3   61.79   15.40
  11  -5   3   96.09   16.50
  11   5   3   61.49   13.10
 -11   5  -3   96.29   13.00
 -11   5  -3   71.29   12.20
 -11   5  -3   99.29   15.60
 -11   5  -3  117.49   16.00
  11   5   3   78.89   14.00
  13  -5   3   -6.60    9.00
 -13  -5  -3   -6.80   10.40
  13  -5   3    8.50    9.00
  13  -5   3    2.20    8.90
 -13  -5  -3   26.10   12.80
  13  -5   3    0.30    9.60
 -13   5  -3   -0.30    8.70
 -13   5  -3   20.10    9.60
 -13   5  -3   -4.00    8.10
 -13   5  -3   13.90    9.10
  15  -5   3   -7.40    9.80
 -15  -5  -3   -8.00   11.30
  15  -5   3    8.30   10.10
  15  -5   3   -4.90   10.20
  15  -5   3   -0.60   10.50
 -15  -5  -3   16.80   11.80
 -15   5  -3   14.00   10.60
 -15   5  -3   -0.40    9.50
 -17  -5  -3  -31.10   11.70
 -17  -5  -3   -1.30   13.50
  17  -5   3   21.70   12.10
  17  -5   3    7.60   12.60
 -17   5  -3   -6.90   13.00
 -17   5  -3    3.80   12.20
  20  -6  -3   -3.50    9.60
 -20  -6   3  -11.40   12.80
  20  -6  -3   -8.00   11.90
  20  -6  -3   -6.50   12.00
 -20  -6   3    2.30   11.90
  20  -6  -3    2.10    9.60
 -20   6   3   -7.40   11.80
 -20   6   3  -24.60   10.50
 -18  -6   3   -9.70   22.00
  18  -6  -3    4.00    8.80
  18  -6  -3    3.50    9.80
 -18  -6   3    2.40   22.30
  18  -6  -3   -4.40    9.10
  18  -6  -3    9.80    8.30
 -18   6   3    4.90   10.30
 -18   6   3   -6.60    9.30
 -16  -6   3  207.88   27.40
  16  -6  -3  243.18   24.40
 -16  -6   3  196.68   26.20
  16  -6  -3  209.48   24.40
 -16  -6   3  250.97   27.80
 -16  -6   3  272.27   27.70
 -16   6   3  211.68   25.50
 -16   6   3  228.88   26.50
 -14  -6   3   61.89   15.50
  14  -6  -3   89.69   14.40
  14  -6  -3   88.29   13.40
 -14  -6   3   87.09   15.60
 -14  -6   3   76.39   15.80
  14  -6  -3   89.49   13.50
  14  -6  -3   72.99   13.60
 -14  -6   3  108.49   17.60
 -14   6   3   86.49   14.90
  14   6  -3   67.49   17.90
  14   6  -3   91.79   17.90
 -14   6   3   69.29   14.00
 -12  -6   3   93.29   17.10
  12  -6  -3  120.19   16.60
  12  -6  -3  120.69   16.40
 -12  -6   3  129.69   19.80
 -12  -6   3  139.19   19.10
  12  -6  -3  148.29   19.10
 -12  -6   3  152.98   17.70
  12  -6  -3  139.79   19.50
 -12  -6   3  114.29   17.30
 -12  -6   3  139.59   17.20
  12  -6  -3  150.88   23.60
  12  -6  -3  141.39   18.30
 -12   6   3  158.88   19.10
  12   6  -3  159.48   19.50
  12   6  -3   86.69   17.00
 -12   6   3  116.19   18.70
 -12   6   3  162.88   19.00
 -12   6   3  157.18   19.90
 -10  -6   3   18.60    8.60
  10  -6  -3   16.70    7.10
 -10  -6   3   26.40    6.50
  10  -6  -3   48.90    9.90
  10  -6  -3   18.20    9.10
  10  -6  -3   25.20    8.70
 -10  -6   3   21.20    7.50
  10  -6  -3   28.80    9.20
 -10  -6   3   25.90    7.70
  10  -6  -3   19.90    6.80
 -10  -6   3   23.70    8.70
 -10  -6   3   32.00    9.80
  10  -6  -3   13.60    7.90
  10  -6  -3   17.60    9.10
  10  -6  -3   24.90    8.70
 -10  -6   3    6.40    8.00
  10  -6  -3   37.50    9.90
 -10   6   3   10.50    9.20
 -10   6   3   19.40    7.90
 -10   6   3   15.50    8.80
  10   6  -3   24.70    9.10
 -10   6   3    6.10    9.00
 -10   6   3   30.80    9.30
  10   6  -3   25.50    8.70
 -10   6   3   18.60    9.80
 -10   6   3   24.10    7.70
 -10   6   3    9.40    8.30
  -8  -6   3  134.39   15.10
  -8  -6   3  141.19   17.40
   8  -6  -3  137.59   16.70
   8  -6  -3  138.29   17.50
   8  -6  -3  131.79   18.40
  -8  -6   3  126.19   17.40
   8  -6  -3  124.69   17.90
   8  -6  -3  140.29   16.60
   8  -6  -3  131.09   18.40
   8  -6  -3  133.59   18.10
   8  -6  -3  139.09   17.80
   8  -6  -3  144.39   17.90
  -8  -6   3  133.19   15.30
   8  -6  -3  153.58   18.50
  -8  -6   3  141.89   17.80
  -8  -6   3  124.89   17.10
  -8   6   3  154.48   24.60
  -8   6   3  145.69   18.60
   8   6  -3  152.78   16.20
  -8   6   3  149.88   18.80
  -8   6   3  163.38   18.90
  -8   6   3  168.88   19.50
  -8   6   3  145.79   24.50
   8   6  -3  135.29   17.90
   8   6  -3  113.99   17.50
   8   6  -3  143.79   15.80
   6  -6  -3  477.85   45.60
  -6  -6   3  620.64   46.80
  -6  -6   3  489.75   45.50
  -6  -6   3  521.75   44.50
  -6  -6   3  503.35   44.30
  -6  -6   3  507.55   45.50
  -6  -6   3  633.74   46.80
   6  -6  -3  464.15   45.60
   6  -6  -3  464.55   45.40
   6  -6  -3  492.95   45.80
   6  -6  -3  488.15   45.50
   6  -6  -3  508.75   45.50
  -6   6   3  508.95   46.10
   6   6  -3  485.25   45.30
  -6   6   3  480.95   46.00
   6   6  -3  539.45   45.50
  -6   6   3  622.44   46.90
  -6   6   3  561.44   46.20
   6   6  -3  477.55   45.10
   6   6  -3  546.45   45.10
   4  -6  -3   89.49   14.00
   4  -6  -3  104.69   15.10
  -4  -6   3   92.69   13.70
  -4  -6   3   90.09   12.30
   4  -6  -3   88.99   14.30
   4  -6  -3   96.29   15.50
  -4  -6   3  104.99   15.30
   4  -6  -3   92.29   14.00
   4  -6  -3   84.79   13.90
  -4  -6   3   93.09   14.80
   4  -6  -3   93.89   15.40
  -4  -6   3   98.89   14.90
   4  -6  -3   88.89   13.80
  -4  -6   3   93.09   13.60
   4  -6  -3   81.89   15.60
  -4  -6   3   98.89   12.50
  -4  -6   3  106.09   14.80
   4  -6  -3   92.19   14.40
  -4   6   3   78.59   13.60
  -4   6   3   69.49   12.60
  -4   6   3   92.89   14.90
   4   6  -3   90.59   13.80
   4   6  -3  104.79   13.70
   4   6  -3   96.89   14.10
  -4   6   3   68.69   12.70
   4   6  -3   81.59   13.20
   2  -6  -3  644.84   59.89
   2  -6  -3  706.83   59.29
   2  -6  -3  628.24   58.89
  -2  -6   3  668.83   58.29
  -2  -6   3  789.32   59.39
   2  -6  -3  675.13   59.89
  -2  -6   3  750.12   59.99
   2  -6  -3  661.13   59.19
  -2  -6   3  734.33   59.29
  -2  -6   3  777.62   59.19
   2  -6  -3  671.53   59.09
   2  -6  -3  636.54   58.79
  -2  -6   3  739.13   59.79
   2  -6  -3  761.72   59.29
  -2  -6   3  764.92   60.19
   2  -6  -3  719.83   58.79
   2  -6  -3  696.23   58.39
  -2  -6   3  699.33   58.39
   2   6  -3  660.03   59.09
   2   6  -3  691.23   58.69
  -2   6   3  585.64   58.69
  -2   6   3  657.63   58.99
   2   6  -3  685.53   58.79
  -2   6   3  657.13   58.59
  -2   6   3  667.33   58.49
   2   6  -3  686.43   58.99
   0  -6   3  156.68   17.00
   0  -6   3  168.78   18.50
   0  -6  -3  123.79   15.60
   0  -6   3  126.39   16.10
   0  -6  -3  149.88   18.60
   0  -6  -3  118.49   15.20
   0  -6  -3  112.19   16.60
   0  -6   3  145.09   16.80
   0  -6   3  126.89   16.20
   0  -6   3  183.18   19.00
   0  -6  -3  130.79   18.10
   0  -6  -3  140.29   17.00
   0   6  -3  149.59   16.80
   0   6  -3  128.19   16.50
   0   6  -3  124.49   16.90
   0   6   3  127.69   17.00
   0   6  -3  126.79   15.70
   0   6  -3  136.39   17.10
   0   6   3  137.79   16.50
   0   6   3  128.59   16.60
   0   6   3  130.69   17.00
   0   6  -3  117.39   15.80
   0   6   3  124.49   16.40
   0   6   3  121.79   16.70
   2  -6   3   59.09   11.10
   2  -6   3   37.70    9.60
  -2  -6  -3   53.99   10.00
  -2  -6  -3   56.39    9.90
  -2  -6  -3   63.09   13.10
  -2  -6  -3   75.99   14.40
   2  -6   3   44.60   10.10
  -2   6  -3   47.60   10.70
   2   6   3   47.90   11.20
  -2   6  -3   71.29   13.00
   2   6   3   49.80   11.40
  -2   6  -3   51.89   12.90
   2   6   3   50.19   10.30
  -2   6  -3   56.49   10.60
   2   6   3   56.29   10.70
  -2   6  -3   81.99   12.20
  -2   6  -3   93.19   13.40
   4  -6   3  358.96   37.80
   4  -6   3  386.76   38.00
  -4  -6  -3  459.45   39.90
  -4  -6  -3  372.66   35.30
   4  -6   3  477.85   38.80
   4  -6   3  424.66   38.00
  -4  -6  -3  348.07   38.30
  -4  -6  -3  472.85   40.50
  -4  -6  -3  383.66   38.40
  -4  -6  -3  372.36   35.10
   4  -6   3  433.86   37.60
   4  -6   3  482.45   38.40
  -4   6  -3  373.56   37.50
   4   6   3  360.26   37.40
  -4   6  -3  429.46   37.80
  -4   6  -3  477.55   38.40
   4   6   3  375.26   37.40
  -4   6  -3  409.16   37.80
  -4   6  -3  370.26   37.40
  -4   6  -3  412.06   38.10
  -4   6  -3  349.47   37.90
   4   6   3  394.16   35.70
   4   6   3  394.16   35.50
   4   6   3  385.86   37.60
  -4   6  -3  486.55   39.00
   4   6   3  389.56   37.60
  -6  -6  -3   -7.70    7.50
   6  -6   3    4.70    8.10
   6  -6   3    2.70    7.80
  -6  -6  -3   18.00    9.20
   6  -6   3   -2.60    7.40
   6  -6   3   -7.40    7.80
  -6  -6  -3   -5.80    7.50
  -6  -6  -3   -4.10    7.60
   6  -6   3   -2.40    8.00
   6  -6   3   -7.30    7.30
  -6   6  -3   -1.50    9.30
   6   6   3    5.40   10.40
  -6   6  -3  -13.20    6.50
  -6   6  -3   -1.90    7.20
   6   6   3    8.70    7.90
   6   6   3   -1.80    6.50
  -6   6  -3   17.20   11.20
  -6   6  -3    6.90   10.90
   6   6   3   21.90   13.40
  -6   6  -3    2.40   10.70
  -8  -6  -3  479.25   43.60
   8  -6   3  385.96   40.90
  -8  -6  -3  477.95   43.70
   8  -6   3  449.66   41.40
   8  -6   3  458.45   41.90
   8  -6   3  352.26   40.30
  -8   6  -3  462.95   41.20
  -8   6  -3  438.66   41.00
  10  -6   3   15.20    8.30
 -10  -6  -3   16.20   11.30
  10  -6   3   12.50    8.80
 -10  -6  -3    4.70   10.80
  10  -6   3   -0.10    8.50
  10  -6   3    6.40    7.20
 -10   6  -3   21.70    8.50
 -10   6  -3   22.50    8.50
 -12  -6  -3   27.60   13.70
  12  -6   3   55.49   12.40
  12  -6   3   50.09   13.30
 -12  -6  -3   10.00   13.80
  12  -6   3   47.20   12.00
  12  -6   3   30.40   11.50
 -12   6  -3   50.79   12.40
 -12   6  -3   40.60   11.00
  14  -6   3   54.39   14.70
  14  -6   3   93.79   17.40
 -14  -6  -3   58.29   17.20
 -14  -6  -3   61.99   18.90
  14  -6   3   68.39   14.80
  14  -6   3   75.09   15.50
 -14   6  -3   75.69   15.60
 -14   6  -3   62.49   14.80
 -16  -6  -3   -6.70   12.40
 -16  -6  -3  -20.10   13.30
  16  -6   3   -9.10   12.10
  16  -6   3   27.70   14.20
 -16   6  -3    2.30   11.30
 -16   6  -3   11.30   12.50
 -19  -7   3   17.70   14.20
  19  -7  -3   19.70   12.00
  19  -7  -3   26.90   11.90
  19  -7  -3   32.30   13.00
  19  -7  -3   25.40   11.60
 -19  -7   3   13.40   14.00
 -19   7   3    8.00   12.40
 -19   7   3   10.30   12.30
  17  -7  -3   20.00    8.70
  17  -7  -3   -2.20   10.30
 -17  -7   3    4.70   11.70
  17  -7  -3    6.50   11.30
  17  -7  -3    2.90    8.60
 -17  -7   3  -15.00   11.90
 -17   7   3    2.50   10.00
 -17   7   3   -0.30    9.50
  15  -7  -3  150.78   21.20
  15  -7  -3  128.99   19.60
 -15  -7   3  119.99   20.30
 -15  -7   3  136.89   21.60
  15  -7  -3  141.59   18.40
  15  -7  -3  144.79   19.20
 -15   7   3  126.29   20.70
 -15   7   3  138.19   21.20
  13  -7  -3  205.08   23.20
 -13  -7   3   93.79   30.00
 -13  -7   3  172.68   21.60
  13  -7  -3  191.98   21.10
  13  -7  -3  128.09   18.50
  13  -7  -3  203.78   21.60
  13  -7  -3  137.79   18.60
  13  -7  -3  169.88   23.30
  13  -7  -3  171.38   22.60
 -13  -7   3  129.09   21.50
  13  -7  -3  179.68   22.00
 -13  -7   3  145.79   31.10
 -13   7   3  162.28   21.70
 -13   7   3  175.78   22.20
  11  -7  -3   36.10    8.00
  11  -7  -3   14.40    9.80
 -11  -7   3    3.80    9.90
 -11  -7   3   25.70    9.30
  11  -7  -3   25.00   10.70
  11  -7  -3   41.00   11.10
  11  -7  -3   50.99   12.30
  11  -7  -3   29.20    7.70
 -11  -7   3   37.50   10.30
  11  -7  -3   27.30    9.80
 -11  -7   3    1.40   10.30
 -11  -7   3   21.30    9.60
  11  -7  -3   37.60   12.20
 -11  -7   3   31.00   10.20
  11   7  -3   12.60    9.50
  11   7  -3   18.70   10.00
 -11   7   3   24.20   10.70
 -11   7   3   41.20   11.50
  -9  -7   3   12.10    8.80
   9  -7  -3    9.00    8.00
   9  -7  -3    3.60    6.50
  -9  -7   3   19.80    9.10
   9  -7  -3    2.80   13.30
   9  -7  -3   18.50   13.10
  -9  -7   3  -11.10    8.10
   9  -7  -3    4.00    6.90
   9  -7  -3   14.90    8.20
  -9  -7   3    5.90    8.00
  -9  -7   3   15.20    6.40
  -9  -7   3   28.90   10.70
  -9  -7   3   17.70    9.10
  -9  -7   3   11.40    5.90
   9  -7  -3    8.00    7.10
   9  -7  -3    2.40    7.30
   9   7  -3   16.00    9.80
   9   7  -3    9.70    9.00
   9   7  -3    2.50    9.30
   9   7  -3   27.10    8.90
  -9   7   3   21.20    8.50
  -9   7   3   13.30    8.50
   7  -7  -3   35.60   10.40
  -7  -7   3   32.10    9.90
  -7  -7   3   27.30    9.00
   7  -7  -3   54.39   12.00
   7  -7  -3   41.00   11.30
  -7  -7   3   33.90   10.20
   7  -7  -3   31.80   11.90
  -7  -7   3   42.50   10.90
   7  -7  -3   33.30   10.40
  -7  -7   3   29.40    9.00
  -7  -7   3   46.40   11.70
   7  -7  -3   20.50   12.10
   7   7  -3   41.90    9.60
   7   7  -3   44.10   11.80
  -7   7   3   45.60    9.60
   7   7  -3   28.70    9.40
  -7   7   3   50.99   11.20
  -7   7   3   40.00    9.20
   7   7  -3   34.30   12.80
  -7   7   3   37.70   11.70
   5  -7  -3  484.05   44.00
  -5  -7   3  580.44   45.50
  -5  -7   3  595.24   45.40
   5  -7  -3  438.66   45.40
  -5  -7   3  605.64   45.90
   5  -7  -3  481.05   44.30
  -5  -7   3  526.05   44.90
   5  -7  -3  459.25   43.50
  -5  -7   3  471.75   42.40
  -5  -7   3  525.25   44.50
   5  -7  -3  473.45   45.00
  -5  -7   3  555.14   45.60
   5  -7  -3  414.46   43.80
   5  -7  -3  408.16   43.80
  -5  -7   3  497.05   42.90
   5  -7  -3  453.95   43.90
   5  -7  -3  419.36   43.70
   5  -7  -3  479.85   44.30
   5   7  -3  513.55   48.50
   5   7  -3  470.75   48.30
   5   7  -3  484.05   43.50
  -5   7   3  475.15   44.70
   5   7  -3  514.95   43.30
  -5   7   3  458.65   43.90
  -5   7   3  417.86   43.90
  -5   7   3  430.26   43.90
  -3  -7   3  563.44   46.80
   3  -7  -3  481.85   45.40
   3  -7  -3  464.45   44.30
   3  -7  -3  479.45   45.20
  -3  -7   3  556.14   46.40
  -3  -7   3  577.64   45.40
  -3  -7   3  563.74   45.90
   3  -7  -3  484.05   46.60
   3  -7  -3  439.36   44.60
   3  -7  -3  481.45   45.50
   3  -7  -3  492.55   47.10
   3  -7  -3  484.05   44.10
  -3  -7   3  582.64   46.80
   3  -7  -3  447.26   45.00
  -3  -7   3  579.64   45.80
   3  -7  -3  447.36   44.50
   3   7  -3  472.65   52.69
   3   7  -3  499.95   44.90
   3   7  -3  488.35   44.60
  -3   7   3  454.65   44.70
  -3   7   3  478.85   44.60
  -3   7   3  460.55   45.10
  -3   7   3  474.45   45.60
   1  -7  -3   84.39   13.60
   1  -7  -3   67.59   14.20
   1  -7  -3   78.59   14.10
  -1  -7   3   67.89   13.00
  -1  -7   3   97.69   16.20
  -1  -7   3   78.59   13.80
   1  -7  -3   70.79   14.60
   1  -7  -3   73.59   13.70
  -1  -7   3   97.39   16.40
   1  -7  -3   58.89   13.60
   1  -7  -3   89.79   15.50
   1  -7  -3   70.89   14.60
  -1  -7   3   87.29   14.50
  -1  -7   3   99.19   14.00
  -1   7   3   75.09   13.50
  -1   7   3   84.39   13.70
   1   7  -3  104.49   15.90
  -1   7   3  100.99   15.80
   1   7  -3   81.49   14.20
   1   7  -3   91.89   14.60
  -1   7   3   63.49   13.40
   1   7  -3   77.79   14.60
   1  -7   3  224.18   23.70
   1  -7   3  200.28   22.50
   1  -7   3  174.98   22.50
  -1  -7  -3  224.88   24.30
  -1  -7  -3  185.28   20.50
   1  -7   3  192.38   22.50
   1  -7   3  229.88   23.30
  -1  -7  -3  159.68   23.80
  -1  -7  -3  223.18   24.10
  -1  -7  -3  172.48   24.60
  -1  -7  -3  161.48   19.60
   1  -7   3  186.68   21.70
   1   7   3  178.28   21.90
  -1   7  -3  202.28   21.60
  -1   7  -3  156.18   22.00
  -1   7  -3  164.48   20.70
   1   7   3  206.68   21.50
  -1   7  -3  195.48   22.10
  -1   7  -3  165.98   22.10
  -1   7  -3  170.68   22.30
   1   7   3  180.58   22.20
   1   7   3  199.28   21.70
  -3  -7  -3  105.29   16.40
   3  -7   3  155.88   19.00
  -3  -7  -3  175.88   20.90
  -3  -7  -3   95.39   15.60
   3  -7   3  132.89   17.90
   3  -7   3  144.49   19.80
   3  -7   3  124.19   17.10
  -3  -7  -3  148.19   20.20
  -3   7  -3  169.88   29.10
  -3   7  -3  145.39   28.20
  -3   7  -3  108.49   18.50
  -3   7  -3  144.49   18.70
   3   7   3  133.69   17.30
  -3   7  -3  137.89   20.40
   3   7   3  152.58   17.40
  -3   7  -3  157.08   18.60
   5  -7   3  629.14   61.49
  -5  -7  -3  832.22   64.59
   5  -7   3  777.62   62.29
   5  -7   3  729.03   62.39
  -5  -7  -3  643.64   58.99
  -5  -7  -3  677.13   59.39
  -5  -7  -3  748.53   64.29
   5  -7   3  608.54   61.09
  -5   7  -3  812.52   62.69
   5   7   3  662.13   60.89
   5   7   3  659.63   60.69
  -5   7  -3  768.72   62.59
   7  -7   3  511.45   54.89
  -7  -7  -3  595.44   57.49
  -7  -7  -3  682.03   57.99
   7  -7   3  513.85   55.29
   7  -7   3  689.13   56.59
   7  -7   3  671.93   55.99
  -7   7  -3  662.63   55.89
  -7   7  -3  620.14   55.59
   9  -7   3   27.90   11.30
   9  -7   3   49.80   12.80
   9  -7   3   21.90   10.50
   9  -7   3   47.20   12.00
  -9   7  -3   45.40   12.30
  -9   7  -3   52.89   12.80
  11  -7   3   17.80   10.00
  11  -7   3   12.60   10.30
  11  -7   3   20.20   10.10
  11  -7   3   -4.00    8.90
 -11  -7  -3   11.60   13.50
 -11  -7  -3    6.00   12.10
 -11   7  -3   38.90   11.40
 -11   7  -3   32.80   12.10
 -13  -7  -3  -12.20   12.80
  13  -7   3    3.80    9.70
  13  -7   3   -3.20    8.60
 -13  -7  -3   -2.80   13.20
  13  -7   3    9.90   11.00
  13  -7   3    8.30   11.00
 -13   7  -3   -6.10    9.60
 -13   7  -3   24.80   12.00
  15  -7   3   36.30   14.70
  15  -7   3   63.69   16.30
  15  -7   3   29.80   14.40
 -15  -7  -3   28.20   15.00
 -15  -7  -3   38.60   15.90
  15  -7   3   52.39   16.00
 -15   7  -3   53.29   15.40
 -15   7  -3   47.60   15.40
  18  -8  -3   23.20   11.20
  18  -8  -3   35.90   11.80
  18  -8  -3   56.89   14.90
 -18  -8   3   50.59   16.30
  18  -8  -3   38.30   14.30
 -18  -8   3  -13.90   12.70
 -18   8   3   20.20   14.00
 -18   8   3   43.30   15.40
  16  -8  -3   17.50   12.10
  16  -8  -3   20.40   12.20
  16  -8  -3  -11.70    9.90
 -16  -8   3   16.80   13.90
 -16  -8   3   25.20   14.40
  16  -8  -3  -16.50    9.60
 -16   8   3   26.90   12.50
 -16   8   3   16.90   10.30
  14  -8  -3  385.96   42.80
  14  -8  -3  415.36   40.50
 -14  -8   3  444.76   44.40
  14  -8  -3  538.45   42.20
  14  -8  -3  414.96   42.30
  14  -8  -3  338.87   42.50
  14  -8  -3  436.16   42.90
  14  -8  -3  397.66   39.90
 -14  -8   3  449.66   44.60
 -14   8   3  492.45   43.10
 -14   8   3  466.35   43.60
  12  -8  -3   38.70   10.60
  12  -8  -3   75.09   14.90
  12  -8  -3   63.49   15.40
 -12  -8   3   55.59   13.90
  12  -8  -3   83.49   16.30
 -12  -8   3   33.30   12.90
  12  -8  -3   68.39   14.50
  12  -8  -3   58.09   11.70
 -12   8   3   64.39   14.30
 -12   8   3   49.60   12.90
 -10  -8   3   20.50    8.60
 -10  -8   3   48.10   12.30
  10  -8  -3   29.10    9.40
 -10  -8   3   14.00    8.80
  10  -8  -3   22.40   10.50
 -10  -8   3   22.30   10.40
 -10  -8   3   38.50   11.50
 -10  -8   3   48.30   12.00
  10  -8  -3   49.50   12.60
  10  -8  -3   39.90    9.90
  10  -8  -3   49.99   13.80
  10  -8  -3   30.70   13.10
  10  -8  -3   48.50   12.90
  10  -8  -3   42.80   12.10
 -10   8   3   24.80   11.60
 -10   8   3   21.60   11.20
  10   8  -3   26.40    9.30
   8  -8  -3   35.30    9.20
   8  -8  -3   -8.80   15.30
   8  -8  -3   28.10    9.30
   8  -8  -3   17.30    8.50
  -8  -8   3   40.80   11.50
   8  -8  -3   30.10   10.40
   8  -8  -3   25.60    8.70
  -8  -8   3   35.30   10.80
   8  -8  -3   26.50    9.60
  -8  -8   3   31.00   10.50
  -8  -8   3   34.80   11.70
  -8  -8   3   17.80    9.90
   8  -8  -3   58.39   18.90
  -8  -8   3   23.20   10.50
  -8   8   3   28.20    9.50
   8   8  -3   40.60   10.50
  -8   8   3   23.70    8.80
   8   8  -3   28.70    9.70
   6  -8  -3  220.58   25.40
  -6  -8   3  243.48   23.70
  -6  -8   3  212.88   25.50
  -6  -8   3  225.78   23.30
   6  -8  -3  220.88   25.60
  -6  -8   3  246.58   25.80
   6  -8  -3  198.58   24.80
  -6  -8   3  209.98   25.40
   6  -8  -3  235.08   26.30
  -6  -8   3  195.58   24.80
  -6  -8   3  238.68   26.00
  -6  -8   3  278.37   26.40
   6   8  -3  177.08   26.60
   6   8  -3  146.79   27.20
  -6   8   3  193.28   24.50
   6   8  -3  211.08   23.80
   6   8  -3  242.18   23.80
  -6   8   3  181.78   24.30
  -4  -8   3 1783.12  127.29
   4  -8  -3 1497.35  125.69
   4  -8  -3 1401.46  125.29
   4  -8  -3 1464.65  124.99
  -4  -8   3 1710.03  126.29
  -4  -8   3 1545.45  124.29
  -4  -8   3 1761.52  125.89
  -4  -8   3 1480.25  124.49
  -4  -8   3 1697.43  126.69
   4  -8  -3 1372.36  125.99
   4  -8  -3 1357.86  125.29
  -4  -8   3 1752.82  126.89
  -4  -8   3 1751.62  127.49
   4  -8  -3 1329.27  126.29
   4   8  -3 1480.95  124.79
   4   8  -3 1563.84  125.49
   4   8  -3 1397.86  125.49
  -4   8   3 1478.25  124.99
  -4   8   3 1414.36  124.49
   4   8  -3 1430.86  125.89
   2  -8  -3   16.90    9.70
  -2  -8   3   -7.80    9.70
  -2  -8   3    5.90    9.00
   2  -8  -3   27.00    9.40
   2  -8  -3   12.60    9.20
  -2  -8   3   -8.00    9.10
   2  -8  -3    0.10    7.50
   2  -8  -3   15.80    9.10
  -2  -8   3   13.10   10.50
   2  -8  -3   10.30    7.20
   2   8  -3   10.50   12.10
  -2   8   3    5.60    7.30
   2   8  -3  -10.90   12.10
   2   8  -3    2.80    7.40
  -2   8   3   13.20    7.40
   2   8  -3   11.80    7.70
   0  -8  -3   -7.70    8.10
   0  -8   3    0.90    7.70
   0  -8  -3   20.00    9.80
   0  -8   3    5.70    8.40
   0  -8  -3   -3.40    8.20
   0  -8  -3   -7.80    7.40
   0  -8   3   -9.30    7.10
   0  -8  -3    9.80    7.10
   0  -8   3   -5.30    8.00
   0  -8  -3    7.60    7.20
   0   8   3    9.00    9.30
   0   8   3   -3.00    8.10
   0   8  -3   -5.70    6.40
   0   8  -3    1.70    6.80
   2  -8   3   38.70   11.50
  -2  -8  -3   71.09   15.60
  -2  -8  -3   72.49   15.80
   2  -8   3   60.89   13.20
   2  -8   3   43.50   12.20
  -2  -8  -3   36.00   10.50
   2  -8   3   70.29   13.90
  -2  -8  -3   52.19   11.00
   2   8   3   46.60   10.20
   2   8   3   48.70   10.20
  -2   8  -3   36.80   11.90
  -2   8  -3   44.50   11.70
  -4  -8  -3  594.24   48.60
   4  -8   3  459.35   45.20
  -4  -8  -3  585.84   48.00
  -4  -8  -3  437.36   45.40
   4  -8   3  443.96   45.30
  -4  -8  -3  441.26   45.50
   4   8   3  451.45   43.00
   4   8   3  476.15   43.40
  -4   8  -3  462.15   44.80
  -4   8  -3  484.95   44.60
  -6  -8  -3 1135.99   96.89
  -6  -8  -3 1137.29   96.79
   6  -8   3 1305.87  107.49
  -6  -8  -3 1221.98  105.29
  -6  -8  -3 1279.67  105.79
   6  -8   3 1063.99  100.09
   6  -8   3 1356.76  107.29
   6  -8   3 1068.79   99.99
   6   8   3 1081.29   96.09
  -6   8  -3 1419.46  107.99
   6   8   3 1096.89   96.39
  -6   8  -3 1396.16  107.79
   8  -8   3   92.29   18.70
  -8  -8  -3  102.79   21.20
   8  -8   3  132.39   19.30
   8  -8   3  101.49   18.10
  -8  -8  -3   82.39   20.40
   8  -8   3   96.09   18.20
  -8   8  -3  121.29   19.70
  -8   8  -3  128.59   19.90
  10  -8   3   29.60   15.80
  10  -8   3   49.20   16.40
 -10  -8  -3   49.80   16.50
 -10  -8  -3   66.19   19.00
  10  -8   3   59.69   14.90
  10  -8   3   24.10   13.40
 -10   8  -3   84.19   15.40
 -10   8  -3   46.40   12.80
  12  -8   3   29.90   13.30
  12  -8   3    7.10   11.10
 -12  -8  -3    1.60   12.70
 -12  -8  -3    3.60   14.80
  12  -8   3    4.10   11.30
  12  -8   3    7.80   12.50
 -12   8  -3   -1.30   11.50
 -12   8  -3   23.10   11.30
 -14  -8  -3   24.10   15.00
  14  -8   3   38.50   14.70
 -14  -8  -3   35.30   16.80
  14  -8   3   33.20   15.60
  14  -8   3   21.30   15.70
  14  -8   3   45.30   15.60
 -14   8  -3   69.59   16.50
 -14   8  -3   45.70   15.60
  15  -9  -3  270.87   32.30
  15  -9  -3  182.08   24.90
 -15  -9   3  188.58   29.70
  15  -9  -3  243.58   29.50
 -15  -9   3  230.08   31.90
  15  -9  -3  222.88   31.00
  15  -9  -3  195.58   25.40
 -15   9   3  277.17   29.80
 -15   9   3  231.78   28.80
 -13  -9   3  328.87   38.40
  13  -9  -3  312.17   34.50
  13  -9  -3  426.56   37.50
 -13  -9   3  336.37   38.80
 -13  -9   3  342.57   38.40
  13  -9  -3  352.56   37.40
 -13  -9   3  350.66   39.00
  13  -9  -3  397.26   36.90
  13  -9  -3  298.77   33.80
  13  -9  -3  354.76   38.00
 -13   9   3  305.17   36.20
 -13   9   3  375.66   36.60
  11  -9  -3  302.77   31.70
 -11  -9   3  282.77   47.90
 -11  -9   3  319.97   32.60
 -11  -9   3  203.28   40.80
  11  -9  -3  280.37   29.60
  11  -9  -3  292.07   29.70
  11  -9  -3  286.67   32.30
 -11  -9   3  229.38   33.60
  11  -9  -3  315.57   32.60
  11  -9  -3  288.57   32.30
 -11  -9   3  237.08   42.60
 -11   9   3  360.26   34.50
   9  -9  -3   45.40   14.40
  -9  -9   3   34.10   14.30
  -9  -9   3   41.70   12.60
  -9  -9   3   56.99   13.90
   9  -9  -3   59.49   15.50
   9  -9  -3   52.09   11.10
   9  -9  -3   40.30   14.30
   9  -9  -3   53.89   12.00
  -9  -9   3   70.99   13.70
  -9  -9   3   47.80   13.30
  -9  -9   3   55.89   15.70
   9  -9  -3   56.99   14.60
  -9   9   3   56.79   14.20
  -9   9   3   31.20   12.60
   9   9  -3   41.50   12.20
   9   9  -3   53.19   12.60
  -7  -9   3  186.38   25.70
  -7  -9   3  196.98   25.40
   7  -9  -3  190.58   25.80
  -7  -9   3  286.27   29.10
  -7  -9   3  222.08   29.50
   7  -9  -3  203.08   27.20
   7  -9  -3  209.48   25.80
  -7  -9   3  242.38   28.60
   7  -9  -3  196.18   26.90
  -7  -9   3  191.58   28.90
  -7   9   3  220.58   26.70
  -7   9   3  211.18   26.80
   7   9  -3  197.48   24.00
   7   9  -3  229.78   24.10
  -5  -9   3  246.78   27.90
   5  -9  -3  195.88   25.60
   5  -9  -3  197.98   25.40
   5  -9  -3  190.58   29.60
   5  -9  -3  191.48   26.00
   5  -9  -3  232.98   29.20
  -5  -9   3  244.48   25.80
  -5  -9   3  206.48   25.40
  -5  -9   3  161.38   23.90
  -5  -9   3  177.08   24.60
  -5  -9   3  275.87   28.60
   5  -9  -3  171.28   26.60
   5   9  -3  221.78   24.80
   5   9  -3  182.88   24.60
  -5   9   3  176.08   23.90
  -5   9   3  172.88   24.40
   3  -9  -3  661.73   59.49
   3  -9  -3  603.54   58.39
  -3  -9   3  744.43   59.69
   3  -9  -3  637.54   59.09
   3  -9  -3  599.84   59.99
  -3  -9   3  716.33   60.59
   3  -9  -3  548.65   59.99
  -3  -9   3  710.03   60.49
   3  -9  -3  575.14   58.59
  -3  -9   3  668.23   60.49
  -3  -9   3  701.03   59.99
  -3   9   3  624.34   58.69
   3   9  -3  666.73   58.79
  -3   9   3  643.14   58.39
   3   9  -3  693.23   58.69
  -1  -9   3  330.57   32.60
  -1  -9   3  332.77   32.60
  -1  -9   3  376.96   35.70
   1  -9  -3  277.77   33.00
   1  -9  -3  307.97   32.10
   1  -9  -3  241.98   30.90
  -1  -9   3  355.76   34.60
   1  -9  -3  281.87   32.10
   1  -9  -3  299.57   33.40
   1  -9  -3  255.07   31.70
   1   9  -3  276.07   32.10
  -1   9   3  274.77   31.30
   1   9  -3  298.67   32.60
  -1   9   3  301.07   31.00
  -1  -9  -3   97.49   27.60
   1  -9   3  113.49   18.20
  -1  -9  -3  111.89   28.10
  -1  -9  -3   86.49   23.30
  -1  -9  -3  101.99   26.00
   1  -9   3   77.79   25.50
   1  -9   3  104.89   18.10
   1  -9   3  104.59   26.80
   1   9   3  114.79   17.70
  -1   9  -3   90.79   17.00
   1   9   3  100.59   17.60
  -1   9  -3   98.29   17.80
   3  -9   3   28.10   13.80
  -3  -9  -3   73.09   16.20
   3  -9   3   40.20   11.30
  -3  -9  -3   52.49   14.10
   3  -9   3   53.49   12.60
  -3  -9  -3   60.09   15.40
  -3  -9  -3   38.80   12.90
   3  -9   3   59.69   14.20
  -3   9  -3   37.60   13.40
  -3   9  -3   42.10   13.50
   3   9   3   31.30   10.30
   3   9   3   42.40   10.40
   5  -9   3   50.79   14.20
  -5  -9  -3   27.20   13.40
  -5  -9  -3   31.60   13.30
  -5  -9  -3   41.90   13.40
  -5  -9  -3   34.60   14.10
   5  -9   3   65.49   16.10
   5  -9   3   32.20   12.80
   5  -9   3   58.29   15.00
   5   9   3   30.80   10.50
  -5   9  -3   22.80   12.10
   5   9   3   23.60    9.40
  -5   9  -3   38.30   13.20
  -7  -9  -3    7.50   12.90
   7  -9   3    7.20    9.80
   7  -9   3   11.70    9.20
   7  -9   3    2.80    9.40
  -7  -9  -3    7.70   12.00
  -7  -9  -3   13.60   12.10
   7  -9   3   12.00   10.50
  -7  -9  -3    3.00   11.00
   7   9   3    0.40    8.50
  -7   9  -3    0.00    9.50
  -7   9  -3    3.60   11.30
   7   9   3    7.20    9.10
  -9  -9  -3   16.90   13.90
   9  -9   3   11.20   12.00
   9  -9   3    5.80   11.40
   9  -9   3    9.80   12.10
  -9  -9  -3    6.40   13.90
   9  -9   3    5.80   12.70
  -9   9  -3   17.80   10.30
  -9   9  -3   26.10   10.70
  11  -9   3   45.10   15.30
 -11  -9  -3   42.20   16.30
  11  -9   3   35.70   13.60
  11  -9   3   42.20   14.10
  11  -9   3   42.60   15.00
 -11  -9  -3   22.60   15.80
 -11   9  -3   33.30   13.50
 -11   9  -3   40.00   15.40
 -14 -10   3   67.29   19.40
 -14 -10   3   78.19   18.90
  14 -10  -3   77.69   15.00
  14 -10  -3  113.89   20.80
 -14 -10   3  110.09   21.20
  14 -10  -3   72.39   14.90
 -14 -10   3   87.99   20.80
  14 -10  -3   72.59   19.20
 -14  10   3  107.69   19.70
 -14  10   3   90.49   19.90
  12 -10  -3   55.69   14.50
 -12 -10   3   39.90   14.20
 -12 -10   3   33.60   14.80
  12 -10  -3   -2.30    9.60
 -12 -10   3   40.50   14.60
  12 -10  -3   43.70   15.90
  12 -10  -3   13.80   10.10
  12 -10  -3   29.20   16.80
  12 -10  -3   13.50   16.20
 -12 -10   3   56.89   15.40
 -12  10   3   28.50   13.90
 -12  10   3   40.60   14.00
 -10 -10   3   23.00   15.10
  10 -10  -3   46.30   11.20
 -10 -10   3   51.29   15.60
  10 -10  -3   27.70   12.70
 -10 -10   3   56.99   15.50
  10 -10  -3   33.10   14.50
  10 -10  -3   31.60   12.80
 -10 -10   3   18.70   13.80
  10 -10  -3   40.10   10.90
  10 -10  -3   46.30   15.80
  10  10  -3   56.99   11.80
 -10  10   3   53.49   14.30
  10  10  -3   43.50   11.00
 -10  10   3   39.60   14.30
   8 -10  -3   80.19   14.80
   8 -10  -3  101.59   15.70
  -8 -10   3   73.79   17.90
   8 -10  -3   77.29   17.00
  -8 -10   3   61.89   16.40
   8 -10  -3   72.79   19.00
  -8 -10   3  114.09   17.90
  -8 -10   3   81.09   16.50
  -8 -10   3   56.89   14.90
  -8 -10   3   62.69   16.70
   8 -10  -3   65.29   17.60
   8 -10  -3   91.59   19.10
  -8  10   3   70.99   16.80
  -8  10   3   63.89   14.50
   8  10  -3   98.69   16.80
   8  10  -3   98.79   16.50
  -6 -10   3  144.09   22.10
   6 -10  -3  143.19   21.10
   6 -10  -3   76.29   17.90
   6 -10  -3  124.99   19.60
  -6 -10   3  146.69   22.20
   6 -10  -3  143.69   21.80
  -6 -10   3  110.39   19.90
  -6 -10   3  122.09   21.60
  -6 -10   3  112.19   19.60
  -6 -10   3  187.18   23.50
  -6  10   3  116.49   21.50
   6  10  -3  124.09   19.80
   6  10  -3  160.68   20.50
  -6  10   3  117.79   20.30
  -4 -10   3   94.49   18.10
   4 -10  -3   98.99   18.10
  -4 -10   3   70.99   18.10
   4 -10  -3   71.99   17.70
   4 -10  -3   71.39   18.80
  -4 -10   3   85.89   19.20
  -4 -10   3   82.59   20.00
   4 -10  -3   73.39   17.50
  -4 -10   3   91.79   20.10
  -4 -10   3  109.69   19.10
   4 -10  -3   72.59   18.80
   4 -10  -3   78.89   17.80
   4  10  -3   74.89   16.90
  -4  10   3   94.29   17.20
  -4  10   3  105.19   18.20
   4  10  -3   76.09   15.30
  -2 -10   3  361.46   36.10
   2 -10  -3  260.47   36.10
   2 -10  -3  235.68   34.50
  -2 -10   3  379.26   37.60
   2 -10  -3  295.07   34.80
   2 -10  -3  332.07   36.00
   2 -10  -3  294.97   35.00
  -2 -10   3  334.37   35.00
  -2 -10   3  349.96   37.80
   2 -10  -3  297.87   35.70
   2  10  -3  358.26   36.00
   2  10  -3  345.77   35.30
  -2  10   3  345.37   34.70
  -2  10   3  298.47   34.70
   0 -10   3   18.60   10.90
   0 -10   3   35.90   13.40
   0 -10   3   15.90   10.10
   0 -10  -3   27.10   13.00
   0 -10  -3   49.00   13.40
   0 -10  -3   44.80   15.00
   0 -10   3   32.40   11.90
   0 -10  -3   39.30   13.20
   0 -10  -3   15.20   12.50
   0 -10  -3   31.70   12.80
   0  10   3   17.00   11.00
   0  10  -3   41.50   13.40
   0  10   3   40.60   13.40
   0  10  -3   43.50   13.40
  -2 -10  -3   35.70   11.30
   2 -10   3   28.50   12.70
   2 -10   3   33.80   14.00
  -2 -10  -3   15.90   14.10
  -2 -10  -3   10.10   12.40
   2 -10   3   10.40   12.10
  -2 -10  -3   21.90   10.40
  -2 -10  -3   29.80   11.90
  -2 -10  -3   22.00   12.30
   2 -10   3   32.30   12.50
   2  10   3   31.00   10.50
  -2  10  -3   12.20   11.50
  -2  10  -3   20.20   12.20
   2  10   3    1.60    9.90
   4 -10   3   97.59   18.70
  -4 -10  -3   78.89   17.90
  -4 -10  -3   96.39   20.50
   4 -10   3   57.19   16.90
  -4 -10  -3   79.29   17.20
  -4 -10  -3   93.19   18.60
   4 -10   3   48.90   16.60
   4 -10   3   50.79   15.00
  -4  10  -3   87.69   17.00
  -4  10  -3   72.99   16.30
   4  10   3   80.29   15.20
   4  10   3  113.59   16.80
   6 -10   3  252.77   30.10
   6 -10   3  251.87   31.30
  -6 -10  -3  170.28   30.50
   6 -10   3  215.08   29.20
   6 -10   3  217.68   29.50
  -6 -10  -3  219.38   31.50
  -6  10  -3  308.97   31.00
   6  10   3  226.68   25.90
  -6  10  -3  229.98   29.40
   6  10   3  251.17   26.10
  -8 -10  -3   58.89   20.80
   8 -10   3  133.39   22.40
  -8 -10  -3   62.29   17.80
  -8 -10  -3   72.09   21.00
   8 -10   3  106.29   22.80
   8 -10   3  133.29   22.80
   8 -10   3  104.99   21.50
   8  10   3   91.19   15.40
  -8  10  -3  106.49   19.90
  -8  10  -3   95.49   19.30
  10 -10   3  -10.90   12.20
  10 -10   3   15.80   14.00
 -10 -10  -3  -14.70   13.80
 -10 -10  -3    6.90   14.00
  10 -10   3  -13.40   13.30
  10 -10   3    9.30   14.40
 -10  10  -3   -7.00   13.40
 -10  10  -3    1.60   12.10
 -11 -11   3  -12.10   14.70
  11 -11  -3   -2.30   15.70
  11 -11  -3   -3.40   14.10
  11 -11  -3  -24.50   12.80
  11 -11  -3   19.80   15.60
 -11 -11   3   12.60   14.20
 -11  11   3    4.10   11.10
 -11  11   3   -3.20   11.40
  -9 -11   3  349.96   41.20
   9 -11  -3  392.06   41.20
   9 -11  -3  411.26   41.60
   9 -11  -3  364.96   42.50
  -9 -11   3  372.56   40.30
  -9 -11   3  355.56   41.90
  -9 -11   3  357.16   40.90
   9 -11  -3  404.06   42.40
  -9 -11   3  307.07   38.50
   9 -11  -3  324.17   35.40
  -9 -11   3  362.36   40.70
   9  11  -3  367.76   42.50
   9  11  -3  335.07   41.80
   7 -11  -3   15.70   13.40
  -7 -11   3    0.60   13.00
  -7 -11   3    3.80   13.00
   7 -11  -3  -11.00   14.10
  -7 -11   3   36.00   14.90
  -7 -11   3   17.30   13.40
   7 -11  -3   34.60   14.70
   7 -11  -3    7.20   14.50
  -7 -11   3   28.50   13.20
  -7 -11   3   35.10   14.60
  -7  11   3   42.70   14.80
   7  11  -3   19.30   12.40
   7  11  -3   28.70   12.40
  -7  11   3   21.10   13.50
  -5 -11   3  165.98   27.20
   5 -11  -3  233.78   32.20
   5 -11  -3  213.48   28.70
  -5 -11   3  196.88   30.00
  -5 -11   3  167.58   27.50
   5 -11  -3  167.08   26.50
  -5 -11   3  173.08   27.70
   5 -11  -3  175.18   29.10
  -5 -11   3  182.88   28.00
  -5 -11   3  282.27   30.40
  -5  11   3  239.78   28.60
   5  11  -3  170.08   25.70
  -5  11   3  186.68   28.10
   5  11  -3  257.97   27.70
  -3 -11   3  115.99   22.70
  -3 -11   3  105.19   22.60
  -3 -11   3   87.09   17.90
   3 -11  -3  108.69   21.30
   3 -11  -3  115.69   21.90
   3 -11  -3   71.89   21.10
   3 -11  -3  139.69   23.90
   3 -11  -3  128.69   22.60
  -3 -11   3   73.59   17.00
   3 -11  -3  118.89   22.10
  -3  11   3  136.09   21.40
  -3  11   3  121.49   22.10
   3  11  -3  124.19   22.20
   3  11  -3  125.39   21.30
   1 -11  -3   88.09   19.30
  -1 -11   3   83.29   19.20
   1 -11  -3   89.79   19.50
   1 -11  -3  124.59   23.50
   1 -11  -3  101.19   21.00
  -1 -11   3   92.09   18.60
   1 -11  -3  121.39   23.10
  -1 -11   3   98.49   19.90
   1 -11  -3   98.49   20.00
  -1 -11   3   87.79   18.50
   1  11  -3  122.29   21.10
  -1  11   3   88.59   18.80
   1  11  -3  144.09   23.50
  -1  11   3  100.99   20.00
  -1 -11  -3  316.97   42.30
   1 -11   3  406.56   42.50
  -1 -11  -3  454.95   44.10
  -1 -11  -3  341.17   42.90
   1 -11   3  445.46   45.90
  -1 -11  -3  395.86   43.40
  -1 -11  -3  459.45   43.00
   1 -11   3  340.67   41.00
   1 -11   3  426.86   45.10
  -1  11  -3  345.97   41.30
   1  11   3  401.66   39.90
  -1  11  -3  421.56   43.30
   1  11   3  350.16   38.70
  -3 -11  -3   15.50   14.00
  -3 -11  -3    5.30   15.00
  -3 -11  -3    2.60   13.10
  -3 -11  -3    8.90   13.60
   3 -11   3   23.50   14.90
   3 -11   3  -24.20   12.40
   3 -11   3   28.70   12.60
  -3 -11  -3    5.90   14.40
   3 -11   3  -14.20   12.20
  -3 -11  -3   29.70   16.30
   3  11   3   -3.10   11.30
  -3  11  -3    6.80   11.60
  -3  11  -3  -16.10   11.10
   3  11   3    0.60   11.90
   5 -11   3  108.19   24.10
  -5 -11  -3  108.09   23.60
  -5 -11  -3   88.79   22.00
   5 -11   3  137.29   23.40
   5 -11   3   84.99   21.70
  -5 -11  -3  111.89   24.10
  -5 -11  -3  121.99   23.50
   5 -11   3  124.79   22.70
   5  11   3  102.09   25.90
   5  11   3   99.19   24.70
  -5  11  -3  144.89   24.00
  -5  11  -3  143.19   23.20
  -4 -12   3   29.80   15.30
   4 -12  -3   10.50   17.30
   4 -12  -3   12.70   15.10
  -4 -12   3    5.40   16.60
   4 -12  -3  -16.80   14.00
  -4 -12   3   16.50   13.50
  -4 -12   3    3.50   16.60
   4 -12  -3   39.90   18.00
   4  12  -3   24.60   13.60
  -4  12   3  -21.20   13.10
   4  12  -3   24.20   13.30
  -4  12   3   23.40   13.40
  -2 -12   3   11.20   14.10
  -2 -12   3   27.20   13.80
  -2 -12   3   -4.50   13.90
   2 -12  -3    8.00   14.00
   2 -12  -3   -5.20   14.70
   2 -12  -3   -8.00   14.40
   2 -12  -3    7.70   14.70
   2 -12  -3  -12.40   14.70
  -2 -12   3   13.20   13.60
   2 -12  -3   45.80   17.40
   2  12  -3    1.00   12.70
  -2  12   3   -3.30   14.40
   2  12  -3   21.90   15.20
  -2  12   3    2.50   13.70
   0 -12   3   62.69   18.60
   0 -12  -3  105.49   21.50
   0 -12  -3  115.79   22.10
   0 -12  -3   90.29   21.50
   0 -12   3   63.79   18.40
   0 -12  -3   49.70   19.30
   0 -12  -3  105.49   21.70
   0 -12   3   50.09   17.90
   0 -12  -3   69.19   20.60
   0 -12   3   75.79   21.00
   0  12  -3   75.09   19.00
   0  12   3   76.09   18.10
   0  12  -3   40.60   17.90
   0  12   3   78.99   17.90
 -24   0   4  192.28   27.90
 -24   0   4  216.38   28.90
 -22   0   4  -30.10   16.80
 -22   0   4  -33.40   15.70
  20   0  -4   47.00   12.90
 -20   0   4   22.50    9.50
 -20   0   4   35.70   10.20
  20   0  -4   50.99   12.30
  18   0  -4  413.56   39.40
 -18   0   4  433.66   39.60
 -18   0   4  421.06   39.80
  18   0  -4  428.36   39.60
  16   0  -4 1502.45  107.59
  16   0  -4 1262.87  105.99
  16   0  -4 1484.05  107.79
 -16   0   4 1127.89  104.99
  16   0  -4 1259.37  105.79
 -16   0   4 1221.08  105.19
  14   0  -4  122.69   14.90
 -14   0   4  117.29   14.20
  14   0  -4  123.39   15.60
 -14   0   4  125.89   15.20
 -14   0   4   96.19   14.10
  14   0  -4  149.69   16.30
 -14   0   4  110.89   14.20
 -14   0   4  126.59   15.40
 -14   0   4  112.89   13.90
  14   0  -4  149.29   15.80
  12   0  -4   10.30    5.20
 -12   0   4    4.50    5.20
 -12   0   4    1.30    4.20
  12   0  -4    0.70    3.40
 -12   0   4    1.70    3.70
 -12   0   4    4.10    4.40
  12   0  -4    3.70    4.80
 -12   0   4    9.20    3.70
 -12   0   4   -1.20    4.30
 -12   0   4    1.10    3.30
 -12   0   4    1.30    3.50
  12   0  -4    1.60    3.20
 -10   0   4  333.07   27.50
 -10   0   4  315.47   28.40
  10   0  -4  313.37   28.70
 -10   0   4  321.57   28.70
  10   0  -4  332.87   27.80
 -10   0   4  317.57   27.50
  10   0  -4  311.37   28.50
 -10   0   4  322.07   27.30
 -10   0   4  302.97   27.30
  10   0  -4  316.77   27.90
  -8   0   4  664.43   56.19
  -8   0   4  731.43   55.99
  -8   0   4  746.63   56.19
   8   0  -4  630.04   56.29
   8   0  -4  674.13   56.29
  -8   0   4  687.43   56.39
  -6   0   4 2553.14  198.58
   6   0  -4 2550.54  198.68
   6   0  -4 2509.95  198.48
  -6   0   4 2540.85  198.68
  -4   0   4  365.36   29.90
  -4   0   4  357.96   29.90
   2   0  -4  653.33   56.49
  -2   0   4  751.42   56.99
  -2   0   4  745.83   56.89
   2   0  -4  656.03   56.49
   0   0  -4  324.37   27.70
   0   0  -4  298.17   26.80
   0   0  -4  297.27   28.30
   0   0   4  363.46   29.10
   0   0   4  363.86   29.20
   0   0  -4  288.37   28.20
   0   0   4  356.26   27.30
   0   0   4  336.17   27.10
   0   0  -4  317.47   27.60
   0   0  -4  303.67   26.90
   2   0   4  836.32   61.99
   2   0   4  755.42   62.99
  -2   0  -4  727.33   62.29
  -2   0  -4  767.52   63.09
  -2   0  -4  722.43   62.29
   2   0   4  770.02   63.19
  -2   0  -4  753.42   63.19
   2   0   4  874.11   62.19
  -2   0  -4  734.73   61.79
  -2   0  -4  712.63   61.59
   4   0   4 3054.89  256.07
   4   0   4 3664.83  255.87
   4   0   4 3293.47  254.57
  -4   0  -4 3232.18  255.47
  -4   0  -4 3274.27  256.47
   4   0   4 3202.58  254.67
   4   0   4 3143.49  256.27
   4   0   4 3603.64  255.67
  -4   0  -4 3281.47  256.57
  -4   0  -4 3037.10  255.77
  -4   0  -4 3211.48  255.27
  -4   0  -4 3106.99  255.87
  -6   0  -4 2991.80  248.48
   6   0   4 3125.09  249.28
   6   0   4 3024.00  247.28
   6   0   4 3097.19  247.18
   6   0   4 3490.45  249.58
  -6   0  -4 3280.57  249.97
  -6   0  -4 2956.20  249.08
   6   0   4 3461.45  249.28
  -6   0  -4 3258.67  249.78
   6   0   4 3193.58  249.48
  -6   0  -4 3005.00  249.08
  -6   0  -4 3077.59  248.78
  -8   0  -4 1851.91  152.28
   8   0   4 2042.70  151.88
  -8   0  -4 1745.93  150.88
  -8   0  -4 1669.73  150.98
   8   0   4 1697.13  149.88
  -8   0  -4 2265.87  153.28
   8   0   4 2053.19  151.58
  -8   0  -4 1836.62  152.08
  10   0   4  170.08   19.50
 -10   0  -4  183.08   20.00
  10   0   4  198.18   20.60
 -10   0  -4  142.99   18.50
  10   0   4  163.98   19.80
 -10   0  -4  133.59   18.70
  10   0   4  189.98   19.90
 -10   0  -4  159.88   19.10
 -10   0  -4  144.89   18.30
 -10   0  -4  135.89   20.30
 -10   0  -4  123.49   20.10
 -10   0  -4  165.98   20.00
 -12   0  -4  978.40   84.09
  12   0   4 1031.80   83.49
  12   0   4 1088.29   83.49
 -12   0  -4 1052.89   84.29
  12   0   4  867.51   80.99
  12   0   4  895.61   81.39
 -14   0  -4  214.28   27.00
  14   0   4  206.78   24.60
 -14   0  -4  207.88   26.90
  14   0   4  207.78   24.50
 -16   0  -4   65.59   17.30
 -16   0  -4   80.29   18.20
  16   0   4   83.99   16.80
  16   0   4   92.09   16.70
  18   0   4   22.20   12.70
 -18   0  -4    7.70   12.00
  18   0   4    6.60   11.50
 -18   0  -4    2.40   13.10
  23  -1  -4   55.99   14.80
 -23  -1   4   72.29   15.00
 -23  -1   4   77.39   14.90
  23  -1  -4   33.50   14.30
 -23   1   4   52.79   15.50
 -23   1   4   38.60   14.70
 -21  -1   4   15.30    9.80
 -21  -1   4   22.80   10.20
  21  -1  -4    2.00   10.60
  21  -1  -4   -2.90   10.20
 -21   1   4   10.20   10.40
 -21   1   4    6.30   10.20
 -19  -1   4   44.40   11.10
  19  -1  -4   51.59   11.00
  19  -1  -4   56.19   12.10
 -19  -1   4   44.90   11.30
 -19   1   4   63.99   11.10
 -19   1   4   43.90   11.00
 -17  -1   4  590.24   51.89
 -17  -1   4  576.34   51.59
 -17  -1   4  558.94   52.09
 -17  -1   4  558.34   52.19
  17  -1  -4  642.64   52.89
  17  -1  -4  675.73   53.39
  17  -1  -4  591.54   51.69
  17  -1  -4  615.84   52.39
 -17   1   4  575.04   52.49
 -17   1   4  564.14   52.19
 -17   1   4  583.54   51.79
 -17   1   4  571.84   51.69
 -15  -1   4  883.51   72.79
  15  -1  -4  958.30   72.59
  15  -1  -4  841.42   71.89
  15  -1  -4  972.80   72.99
 -15  -1   4  845.92   72.79
 -15  -1   4  839.72   71.79
  15  -1  -4  846.32   71.69
 -15  -1   4  842.62   71.59
 -15   1   4  803.12   69.99
 -15   1   4  803.02   71.69
 -15   1   4  914.61   72.89
 -15   1   4  782.32   71.19
 -15   1   4  922.61   73.19
 -15   1   4  825.72   70.19
 -13  -1   4  351.16   31.80
 -13  -1   4  350.76   32.00
  13  -1  -4  354.16   32.60
  13  -1  -4  363.06   32.50
 -13  -1   4  328.57   31.50
  13  -1  -4  407.86   33.60
 -13  -1   4  367.16   33.00
 -13  -1   4  354.66   33.00
  13  -1  -4  462.65   34.40
 -13  -1   4  360.36   32.30
 -13   1   4  382.76   31.60
  13   1  -4  328.17   32.90
 -13   1   4  323.87   31.70
  13   1  -4  323.77   32.70
 -13   1   4  347.57   32.10
 -13   1   4  359.76   31.70
 -13   1   4  390.16   33.40
 -13   1   4  363.76   33.30
 -11  -1   4   17.60    5.70
 -11  -1   4   21.80    5.50
 -11  -1   4   18.70    6.90
  11  -1  -4   20.60    6.70
 -11  -1   4   16.90    4.80
 -11  -1   4   19.30    6.10
  11  -1  -4   30.20    7.30
  11  -1  -4   15.10    4.80
  11  -1  -4   28.80    5.70
 -11  -1   4   25.20    5.20
 -11   1   4   29.00    6.60
 -11   1   4   24.90    6.00
 -11   1   4   19.40    5.90
 -11   1   4   19.70    6.00
 -11   1   4   16.40    5.50
 -11   1   4   18.50    5.70
  -9  -1   4 1215.58   94.29
   9  -1  -4 1171.08   93.39
  -9  -1   4 1137.99   93.19
   9  -1  -4 1288.97   94.69
  -9  -1   4 1190.98   93.39
   9  -1  -4 1148.79   93.19
  -9  -1   4 1209.78   94.39
   9  -1  -4 1328.17   94.69
  -9   1   4 1275.07   93.99
  -9   1   4 1059.89   94.09
  -9   1   4 1088.99   94.29
   9   1  -4 1108.19   94.09
  -9   1   4 1121.69   93.19
  -9   1   4 1240.48   93.99
   9   1  -4 1140.99   94.09
  -9   1   4 1102.49   93.29
  -7  -1   4  695.93   60.69
   7  -1  -4  747.23   61.29
  -7  -1   4  691.63   60.79
   7  -1  -4  723.03   61.09
  -7   1   4  854.21   61.69
   7   1  -4  720.93   60.89
   7   1  -4  743.73   60.89
  -7   1   4  872.51   61.59
  -5  -1   4 1667.03  144.69
  -5  -1   4 1679.53  144.79
  -5   1   4 2086.09  146.19
   5   1  -4 1724.53  144.79
   5   1  -4 1694.43  144.79
  -5   1   4 2131.39  146.09
  -5   1   4 1926.11  144.99
  -5   1   4 1934.11  145.09
   3  -1  -4  200.58   17.50
   3  -1  -4  187.28   17.40
   3  -1  -4  171.68   16.70
   3  -1  -4  186.88   16.90
  -3  -1   4  211.98   17.80
  -3  -1   4  199.98   18.00
  -3   1   4  197.48   18.20
   3   1  -4  159.88   16.70
   3   1  -4  180.18   16.90
  -3   1   4  179.18   16.50
  -3   1   4  197.88   18.00
  -3   1   4  199.38   16.60
   1  -1  -4   20.20    4.20
  -1  -1   4   32.70    7.20
  -1  -1   4   23.20    4.70
   1  -1  -4   22.70    6.10
  -1  -1   4   30.50    7.20
   1  -1  -4   29.40    6.60
   1  -1  -4   27.80    5.90
  -1  -1   4   24.10    4.80
   1  -1  -4   33.70    6.20
   1  -1  -4   25.30    4.60
  -1   1   4   20.80    5.00
   1   1  -4   22.10    4.60
  -1   1   4   30.60    7.50
   1   1  -4   28.90    4.80
   1   1  -4   31.30    6.00
  -1   1   4   28.70    7.20
   1   1  -4   28.40    6.20
  -1   1   4   26.50    5.10
  -1  -1  -4  322.37   27.60
   1  -1   4  318.87   26.70
   1  -1   4  284.37   26.70
   1  -1   4  324.97   26.50
  -1  -1  -4  295.17   26.30
   1  -1   4  376.26   28.70
  -1  -1  -4  333.67   27.60
  -1  -1  -4  300.77   26.20
   1  -1   4  329.17   28.20
   1  -1   4  290.77   26.60
   1   1   4  284.67   26.60
  -1   1  -4  292.07   26.30
   1   1   4  287.17   26.60
  -1   1  -4  297.77   26.50
   3  -1   4  806.72   59.69
  -3  -1  -4  667.83   58.89
   3  -1   4  770.72   59.29
  -3  -1  -4  717.93   60.09
  -3  -1  -4  682.33   59.09
   3  -1   4  669.43   59.99
  -3  -1  -4  730.53   60.69
  -3  -1  -4  712.03   60.19
   3  -1   4  748.23   60.59
  -3  -1  -4  756.32   60.89
  -3   1  -4  699.93   60.29
   3   1   4  833.32   59.79
   3   1   4  734.03   60.79
   3   1   4  766.12   59.29
   3   1   4  722.63   59.79
   3   1   4  722.93   60.49
  -3   1  -4  669.33   58.89
  -3   1  -4  695.73   59.19
   3   1   4  689.73   59.69
  -3   1  -4  705.23   60.39
  -5  -1  -4  652.03   57.89
   5  -1   4  677.03   58.19
  -5  -1  -4  701.73   58.49
  -5  -1  -4  665.83   57.19
   5  -1   4  748.63   57.49
  -5  -1  -4  645.34   57.99
   5  -1   4  665.83   56.19
   5  -1   4  663.43   56.39
  -5  -1  -4  689.63   58.49
   5  -1   4  752.92   57.69
  -5  -1  -4  646.84   56.89
   5  -1   4  661.13   58.09
  -5   1  -4  686.33   58.39
   5   1   4  764.62   57.69
  -5   1  -4  662.03   57.29
  -5   1  -4  662.53   57.09
   5   1   4  761.72   57.49
   5   1   4  673.93   58.19
   5   1   4  669.23   58.39
  -5   1  -4  708.53   58.59
  -7  -1  -4   15.70    6.10
  -7  -1  -4    7.10    6.30
   7  -1   4   10.60    5.20
  -7  -1  -4   12.10    6.70
  -7  -1  -4   10.20    6.10
   7  -1   4   16.20    6.40
   7  -1   4   10.20    4.90
  -7  -1  -4   11.00    5.70
  -7  -1  -4    9.30    4.90
   7  -1   4   11.70    6.50
  -7   1  -4   19.70    7.20
  -7   1  -4   19.70    5.90
  -7   1  -4   10.40    4.80
  -7   1  -4   -5.10    5.20
  -7   1  -4   11.60    6.50
  -7   1  -4    4.60    5.90
  -7   1  -4   15.60    5.30
   7   1   4   15.70    7.10
   7   1   4   13.70    6.40
   7   1   4    8.70    5.90
  -7   1  -4   17.60    5.40
   7   1   4   12.50    7.40
  -9  -1  -4    7.80    8.00
   9  -1   4   13.60    6.70
   9  -1   4   20.70    6.20
  -9  -1  -4    0.90    7.40
   9  -1   4   19.60    7.30
  -9  -1  -4   19.50    8.80
  -9  -1  -4   18.30    7.30
   9  -1   4   12.20    5.90
   9  -1   4   10.10    7.60
  -9  -1  -4   14.10    6.80
  -9  -1  -4   14.70    8.20
   9  -1   4   14.80    7.60
   9   1   4   14.20    7.20
  -9   1  -4    8.00    5.60
  -9   1  -4   11.30    6.20
   9   1   4   20.90    8.60
   9   1   4   23.30    8.60
   9   1   4   13.30    7.30
  -9   1  -4   20.20    8.10
  -9   1  -4   14.60    6.20
  -9   1  -4   14.40    6.60
  -9   1  -4   33.60    8.70
  11  -1   4   31.80    7.50
 -11  -1  -4   24.30   10.60
 -11  -1  -4   18.60   10.00
  11  -1   4   35.20   10.70
 -11  -1  -4   23.60    9.60
 -11  -1  -4   38.50   10.30
  11  -1   4   21.30   10.20
  11  -1   4   32.50    9.80
  11  -1   4   24.30    9.70
  11   1   4   36.60   10.70
 -11   1  -4   16.50    9.20
  11   1   4   29.00    9.00
 -11   1  -4   17.20    8.90
 -11   1  -4   13.80    7.90
 -11   1  -4   52.49   12.00
  11   1   4   30.30    9.40
 -11   1  -4   16.30   11.20
 -11   1  -4   23.10    8.80
  11   1   4   26.60    9.00
  13  -1   4  201.28   24.90
 -13  -1  -4  201.08   26.60
  13  -1   4  207.38   24.40
  13  -1   4  246.28   26.30
  13  -1   4  269.27   27.20
 -13  -1  -4  201.68   26.40
  13   1   4  262.47   26.50
 -13   1  -4  248.48   28.10
  13   1   4  219.18   25.10
  13   1   4  262.57   27.00
 -13   1  -4  262.27   28.90
  15  -1   4  261.67   33.10
 -15  -1  -4  293.07   35.30
  15  -1   4  297.87   34.40
 -15  -1  -4  336.37   35.80
 -15   1  -4  405.06   38.80
 -15   1  -4  380.36   37.60
 -17  -1  -4    5.10    9.70
 -17  -1  -4   -7.20   10.00
  17  -1   4   10.60   11.10
  17  -1   4   19.10   12.00
 -17   1  -4    5.10   10.50
 -17   1  -4    7.90   10.90
  22  -2  -4   33.50   13.20
  22  -2  -4   10.00   12.00
 -22  -2   4   41.90   22.30
 -22  -2   4   41.90   21.90
 -22   2   4    1.00   14.00
 -22   2   4    8.20   13.90
 -20  -2   4  351.96   34.90
 -20  -2   4  327.57   35.00
  20  -2  -4  319.67   34.00
  20  -2  -4  308.77   34.00
  20  -2  -4  313.17   34.00
  20  -2  -4  327.27   33.70
 -20   2   4  350.26   34.60
 -20   2   4  318.37   33.80
  18  -2  -4   14.20    8.30
 -18  -2   4    4.90    8.80
  18  -2  -4   25.80    8.80
  18  -2  -4   16.70    8.40
  18  -2  -4   14.50    7.80
  18  -2  -4    2.10    7.10
  18  -2  -4   10.90    7.70
 -18  -2   4   13.10    9.90
 -18   2   4    6.50    8.20
 -18   2   4    4.30    7.80
 -16  -2   4  145.89   18.30
  16  -2  -4  161.48   19.20
 -16  -2   4  160.78   18.60
 -16  -2   4  182.18   19.20
  16  -2  -4  138.79   18.70
  16  -2  -4  162.88   18.50
  16  -2  -4  177.18   20.20
  16  -2  -4  172.38   19.60
 -16  -2   4  152.08   19.00
  16  -2  -4  160.08   18.90
 -16   2   4  136.09   18.40
 -16   2   4  159.78   18.30
 -16   2   4  149.88   18.00
 -16   2   4  161.58   18.40
 -14  -2   4 1008.60   85.19
  14  -2  -4 1063.99   85.19
  14  -2  -4 1028.80   84.59
  14  -2  -4 1046.10   85.39
  14  -2  -4 1041.40   84.49
  14  -2  -4 1117.59   85.99
 -14  -2   4 1056.69   85.09
 -14  -2   4 1047.20   85.69
  14  -2  -4 1129.79   85.69
 -14  -2   4 1043.40   84.79
 -14  -2   4 1049.89   84.79
 -14  -2   4 1094.39   84.79
 -14   2   4  919.61   84.29
 -14   2   4  920.61   84.19
 -14   2   4  981.20   84.79
 -14   2   4 1040.80   86.19
 -14   2   4  947.71   84.19
 -14   2   4 1116.89   86.39
 -12  -2   4   32.70    6.90
  12  -2  -4   36.60    7.70
 -12  -2   4   24.40    7.30
 -12  -2   4   33.60    6.90
 -12  -2   4   44.90    8.00
 -12  -2   4   44.20    7.80
  12  -2  -4   38.00    7.50
 -12  -2   4   34.30    7.30
  12  -2  -4   45.70    9.10
  12  -2  -4   35.30    8.20
  12  -2  -4   41.30    8.70
  12  -2  -4   30.20    7.60
 -12   2   4   35.50    7.00
 -12   2   4   35.00    8.30
 -12   2   4   23.30    6.50
 -12   2   4   36.50    7.30
 -12   2   4   28.10    6.70
 -12   2   4   38.90    8.70
 -10  -2   4  359.96   32.80
  10  -2  -4  345.77   32.40
 -10  -2   4  381.66   32.60
 -10  -2   4  381.86   32.40
 -10  -2   4  367.56   32.80
  10  -2  -4  369.86   33.20
  10  -2  -4  379.86   33.10
  10  -2  -4  389.76   32.50
 -10   2   4  344.17   33.10
 -10   2   4  428.26   33.40
 -10   2   4  356.26   33.30
 -10   2   4  444.46   33.60
 -10   2   4  356.26   32.40
 -10   2   4  359.66   32.30
   8  -2  -4  574.24   44.90
   8  -2  -4  528.95   43.70
  -8  -2   4  514.55   44.00
   8  -2  -4  593.34   44.90
  -8  -2   4  524.05   44.20
   8  -2  -4  509.05   44.40
   8  -2  -4  555.84   44.00
   8  -2  -4  502.05   44.40
  -8   2   4  499.35   43.90
  -8   2   4  576.74   45.10
   8   2  -4  492.55   43.90
  -8   2   4  501.95   44.10
  -8   2   4  497.75   43.40
  -8   2   4  507.35   43.30
  -8   2   4  620.54   45.10
   8   2  -4  518.25   44.00
   6  -2  -4 1106.09   80.59
  -6  -2   4  975.40   80.49
   6  -2  -4 1078.39   80.69
   6  -2  -4  932.91   81.29
   6  -2  -4  967.30   81.59
  -6  -2   4 1000.00   80.59
  -6   2   4  939.81   80.79
  -6   2   4 1156.08   81.29
   6   2  -4 1051.39   80.59
  -6   2   4  932.31   79.99
   6   2  -4 1020.50   80.59
  -6   2   4  923.31   80.59
  -6   2   4  974.00   80.19
  -6   2   4 1162.68   81.29
   4  -2  -4 1323.37  128.69
  -4  -2   4 1492.25  125.29
  -4  -2   4 1640.94  124.39
  -4  -2   4 1647.04  125.19
  -4  -2   4 1632.94  124.49
   4  -2  -4 1517.75  124.39
   4  -2  -4 1591.94  125.39
   4  -2  -4 1565.84  125.29
   4  -2  -4 1585.14  125.29
   4  -2  -4 1534.35  125.39
   4  -2  -4 1507.05  127.49
  -4  -2   4 1724.83  125.29
  -4  -2   4 1557.44  125.49
  -4   2   4 1774.22  126.09
  -4   2   4 1747.33  125.89
  -4   2   4 1736.93  125.99
   4   2  -4 1438.66  124.39
  -4   2   4 1441.36  124.89
  -4   2   4 1864.71  126.09
  -4   2   4 1427.76  124.89
   2  -2  -4    7.50    4.40
   2  -2  -4    7.30    4.30
  -2  -2   4    2.90    3.50
  -2  -2   4    4.40    3.60
  -2  -2   4    5.80    3.70
   2  -2  -4    3.90    4.20
  -2  -2   4    6.80    5.50
  -2  -2   4    8.40    3.70
  -2  -2   4    5.90    5.30
   2  -2  -4    2.90    4.00
  -2   2   4   -1.10    3.50
   2   2  -4    3.70    3.60
  -2   2   4    6.20    5.80
   2   2  -4    5.40    3.30
  -2   2   4    1.10    3.90
   2   2  -4    3.60    3.20
   2   2  -4    4.20    3.70
  -2   2   4   -3.10    3.30
  -2   2   4    1.80    4.10
  -2   2   4    5.40    5.70
   0  -2   4  717.93   59.69
   0  -2  -4  696.93   60.09
   0  -2   4  706.93   59.49
   0  -2   4  830.72   59.29
   0  -2   4  816.72   60.69
   0  -2  -4  707.13   59.99
   0  -2   4  845.62   59.49
   0  -2  -4  708.03   59.89
   0  -2  -4  702.13   59.69
   0   2   4  692.23   58.99
   0   2  -4  732.13   59.19
   0   2  -4  744.83   60.99
   0   2  -4  745.43   59.09
   0   2   4  667.43   59.19
   0   2   4  665.33   59.09
   0   2   4  701.53   58.89
  -2  -2  -4  504.15   43.60
   2  -2   4  513.65   43.00
  -2  -2  -4  514.55   43.80
   2  -2   4  567.84   43.20
   2  -2   4  588.64   43.50
  -2  -2  -4  512.25   43.90
   2  -2   4  496.75   42.90
   2  -2   4  507.35   44.00
   2  -2   4  527.95   44.20
  -2  -2  -4  473.05   42.20
  -2  -2  -4  526.15   44.00
  -2  -2  -4  472.95   42.10
  -2   2  -4  462.55   43.40
  -2   2  -4  474.35   43.40
   2   2   4  544.85   44.40
  -2   2  -4  511.75   42.90
   2   2   4  482.35   42.90
   2   2   4  510.05   42.20
   2   2   4  511.05   42.30
   2   2   4  528.45   44.50
  -2   2  -4  504.25   42.70
   2   2   4  504.85   43.10
  -4  -2  -4  637.04   55.29
  -4  -2  -4  678.43   56.79
  -4  -2  -4  651.13   55.19
   4  -2   4  700.33   55.69
   4  -2   4  597.34   56.19
  -4  -2  -4  686.73   56.69
   4  -2   4  609.14   56.39
  -4  -2  -4  690.13   56.89
   4  -2   4  724.93   56.19
  -4  -2  -4  660.33   56.89
   4  -2   4  742.13   55.99
   4  -2   4  700.43   55.49
   4   2   4  596.34   55.49
  -4   2  -4  689.93   55.99
  -4   2  -4  654.73   56.39
   4   2   4  673.93   56.69
  -4   2  -4  677.33   55.59
   4   2   4  647.64   55.89
   4   2   4  669.63   56.99
  -4   2  -4  687.23   56.69
  -6  -2  -4  369.26   33.40
  -6  -2  -4  324.07   31.90
  -6  -2  -4  336.27   33.00
   6  -2   4  354.36   31.70
  -6  -2  -4  451.65   34.70
   6  -2   4  344.07   31.70
   6  -2   4  426.16   33.70
  -6  -2  -4  332.67   31.80
   6  -2   4  415.86   33.20
  -6   2  -4  353.76   32.40
  -6   2  -4  390.86   31.30
  -6   2  -4  380.46   31.30
   6   2   4  334.27   33.40
  -6   2  -4  370.36   33.60
  -6   2  -4  343.67   33.20
  -6   2  -4  338.27   32.50
   6   2   4  299.67   33.60
   6   2   4  325.97   32.40
   6   2   4  314.27   32.40
  -8  -2  -4   12.60    7.00
  -8  -2  -4   20.30    8.80
   8  -2   4   20.20    8.30
  -8  -2  -4   17.10    7.60
   8  -2   4   13.00    7.90
  -8  -2  -4   11.30    6.60
   8  -2   4   10.90    8.60
   8  -2   4    8.30    5.30
   8  -2   4   16.80    8.00
   8  -2   4   17.20    6.00
  -8  -2  -4   11.20    6.70
  -8  -2  -4   27.90    8.60
  -8   2  -4   23.90    6.10
  -8   2  -4    6.60    8.10
  -8   2  -4   17.30    5.90
   8   2   4   27.00    8.40
   8   2   4   11.40    7.30
  -8   2  -4    6.30    6.40
  -8   2  -4   12.90    7.60
  -8   2  -4    9.70    7.10
  10  -2   4  349.07   30.70
 -10  -2  -4  326.87   30.90
  10  -2   4  299.97   27.50
  10  -2   4  329.17   30.80
 -10  -2  -4  335.17   31.20
  10  -2   4  293.07   27.60
  10  -2   4  293.27   29.80
  10  -2   4  307.27   30.20
 -10  -2  -4  262.57   30.60
 -10  -2  -4  246.78   29.90
 -10   2  -4  242.08   30.10
  10   2   4  266.47   29.00
  10   2   4  300.87   29.50
 -10   2  -4  266.47   30.60
 -10   2  -4  284.77   28.20
 -10   2  -4  295.67   28.20
 -12  -2  -4   86.99   15.90
 -12  -2  -4   46.10   13.10
  12  -2   4   65.89   13.20
  12  -2   4   62.89   13.40
  12  -2   4   50.69   12.90
  12  -2   4   61.89   11.00
  12  -2   4   28.10    9.50
  12  -2   4   66.99   12.50
  12   2   4   53.39   11.60
 -12   2  -4   58.49   12.60
  12   2   4   45.40   11.40
 -12   2  -4   29.70   10.00
 -12   2  -4   77.69   14.40
 -12   2  -4   41.30   10.50
 -14  -2  -4  328.17   35.30
  14  -2   4  292.27   32.50
  14  -2   4  409.66   33.80
  14  -2   4  265.67   29.90
 -14  -2  -4  325.97   35.20
  14  -2   4  267.87   29.80
  14  -2   4  263.37   32.20
 -14   2  -4  357.16   36.00
 -14   2  -4  404.86   37.30
 -16  -2  -4   70.29   17.30
  16  -2   4  127.19   20.30
 -16  -2  -4  100.99   19.30
  16  -2   4  133.29   20.90
 -16   2  -4  139.19   22.60
 -16   2  -4  120.19   21.20
  18  -2   4    6.40   12.60
  18  -2   4    4.80   11.80
 -18  -2  -4  -24.20   12.80
 -18  -2  -4   24.20   15.20
 -18   2  -4    0.40   14.30
 -18   2  -4    1.00   13.40
  23  -3  -4    9.80   13.70
 -23  -3   4  -17.20   11.40
 -23  -3   4   -6.00   12.40
  23  -3  -4    6.10   11.60
 -23   3   4  -33.40   12.80
 -23   3   4   -2.40   13.00
  21  -3  -4   68.19   15.20
 -21  -3   4   38.20   14.60
  21  -3  -4   51.89   15.10
  21  -3  -4  115.99   17.00
 -21  -3   4   55.19   15.00
  21  -3  -4   46.60   14.70
  21  -3  -4   79.99   16.00
  21  -3  -4   45.90   15.20
 -21   3   4  103.79   16.60
 -21   3   4   70.79   12.60
 -21   3   4   84.39   13.20
 -21   3   4   41.00   16.10
  19  -3  -4    7.80    9.20
  19  -3  -4   15.70    9.60
  19  -3  -4    4.90   10.00
 -19  -3   4   13.20   10.30
  19  -3  -4    9.80    9.80
 -19  -3   4   17.90   10.90
  19  -3  -4   11.30    9.70
  19  -3  -4    9.30    8.90
 -19   3   4   16.90    9.70
 -19   3   4   -1.30    8.30
 -19   3   4   -0.70    8.10
 -19   3   4  -13.50    9.40
 -17  -3   4   61.59   13.30
  17  -3  -4  108.19   22.20
 -17  -3   4   86.69   15.10
  17  -3  -4  106.79   15.20
  17  -3  -4  108.59   21.80
  17  -3  -4   80.89   13.30
  17  -3  -4   72.09   13.00
  17  -3  -4   69.49   13.40
 -17   3   4   75.99   12.50
 -17   3   4   63.59   13.10
 -17   3   4   59.69   11.50
 -15  -3   4   41.60   11.10
 -15  -3   4   44.30   12.00
 -15  -3   4   63.59   11.30
  15  -3  -4   69.09   12.10
  15  -3  -4   67.29   12.30
 -15  -3   4   54.59   10.40
  15  -3  -4   63.29   11.40
 -15  -3   4   62.19   12.10
  15  -3  -4   66.49   12.10
  15  -3  -4   80.59   12.60
 -15  -3   4   44.70   11.90
  15  -3  -4   62.99   12.60
 -15   3   4   73.89   12.00
 -15   3   4   67.59   11.60
 -15   3   4   68.99   11.70
 -15   3   4   64.39   11.80
 -15   3   4   68.29   11.00
 -13  -3   4  891.31   75.89
 -13  -3   4  878.11   78.19
  13  -3  -4 1014.80   76.69
  13  -3  -4  946.81   76.59
 -13  -3   4  886.51   75.59
 -13  -3   4  977.90   75.99
 -13  -3   4  910.51   75.99
  13  -3  -4  942.11   76.39
  13  -3  -4  975.10   76.49
  13  -3  -4  999.30   76.89
 -13  -3   4  929.91   78.89
  13  -3  -4  920.81   76.49
 -13   3   4  906.41   76.79
 -13   3   4  871.21   76.49
 -13   3   4  819.92   75.59
  13   3  -4 1044.50   76.59
 -13   3   4  793.32   75.29
 -13   3   4  853.21   75.59
  13   3  -4 1075.59   76.79
 -13   3   4  854.91   75.79
 -13   3   4  875.11   75.19
  11  -3  -4  723.73   58.99
  11  -3  -4  703.93   59.09
  11  -3  -4  731.23   59.59
 -11  -3   4  717.83   58.79
  11  -3  -4  672.43   59.09
 -11  -3   4  671.83   58.29
 -11  -3   4  715.73   58.39
 -11  -3   4  687.53   58.19
  11  -3  -4  738.93   59.59
  11  -3  -4  782.32   59.69
 -11  -3   4  710.83   58.99
 -11  -3   4  674.23   58.09
 -11   3   4  801.72   62.09
 -11   3   4  644.44   57.89
 -11   3   4  813.82   61.89
 -11   3   4  662.03   58.49
  11   3  -4  788.72   58.89
 -11   3   4  647.34   59.09
 -11   3   4  631.44   59.39
  11   3  -4  757.02   58.69
 -11   3   4  645.24   58.29
 -11   3   4  674.13   58.09
   9  -3  -4   28.60    7.10
  -9  -3   4   21.50    4.70
   9  -3  -4   16.40    7.90
   9  -3  -4   15.80    7.90
   9  -3  -4   15.70    6.30
  -9  -3   4   13.60    5.30
  -9  -3   4   17.20    5.30
  -9  -3   4   16.90    4.30
  -9  -3   4   24.00    6.10
  -9  -3   4   14.80    5.00
   9  -3  -4   18.90    6.10
   9  -3  -4   13.10    6.00
   9   3  -4   20.60    5.30
  -9   3   4   14.10    6.30
  -9   3   4   15.30    5.60
  -9   3   4   14.20    8.70
  -9   3   4   20.70    5.90
  -9   3   4   23.30    9.60
  -9   3   4   22.10    7.00
   9   3  -4   16.80    5.00
  -9   3   4   24.80    5.60
  -9   3   4   15.80    4.90
  -9   3   4    6.00    4.90
  -9   3   4   22.10    6.10
  -7  -3   4  966.10   79.29
  -7  -3   4  983.80   79.19
   7  -3  -4  948.81   79.79
   7  -3  -4  937.21   80.49
   7  -3  -4  937.51   80.59
   7  -3  -4  947.91   79.59
   7  -3  -4 1046.70   79.69
   7  -3  -4 1185.18   81.39
  -7  -3   4 1000.10   79.19
  -7  -3   4  955.20   79.49
  -7  -3   4  914.51   79.29
  -7  -3   4  960.00   79.29
   7  -3  -4  945.21   79.19
  -7   3   4 1185.18   81.39
  -7   3   4  932.71   79.99
  -7   3   4  934.01   79.39
  -7   3   4 1087.09   80.49
  -7   3   4  939.91   80.19
  -7   3   4  900.31   79.49
  -7   3   4 1104.59   80.39
  -7   3   4 1116.19   81.19
   5  -3  -4  594.64   52.79
   5  -3  -4  627.24   53.69
   5  -3  -4  608.14   53.89
   5  -3  -4  624.54   53.39
   5  -3  -4  599.84   53.49
   5  -3  -4  616.94   52.99
   5  -3  -4  583.04   53.69
  -5  -3   4  746.03   53.79
   5  -3  -4  628.34   53.39
  -5  -3   4  738.33   53.79
   5  -3  -4  588.94   53.79
  -5  -3   4  740.93   53.29
  -5  -3   4  732.13   53.19
   5  -3  -4  611.94   54.09
  -5   3   4  752.52   54.69
  -5   3   4  735.13   54.79
  -5   3   4  722.13   54.39
   5   3  -4  616.14   52.79
   5   3  -4  638.64   52.89
  -5   3   4  598.14   54.49
  -5   3   4  684.63   54.39
  -5   3   4  569.94   54.59
   3  -3  -4 1399.06  117.19
  -3  -3   4 1527.15  116.49
  -3  -3   4 1445.36  117.19
   3  -3  -4 1467.35  117.79
   3  -3  -4 1457.15  117.59
   3  -3  -4 1444.36  117.19
  -3  -3   4 1606.24  117.69
  -3  -3   4 1509.15  116.59
  -3  -3   4 1559.94  117.49
  -3  -3   4 1461.15  117.39
  -3   3   4 1417.26  117.29
   3   3  -4 1399.16  116.49
  -3   3   4 1414.36  117.19
   3   3  -4 1400.26  116.69
  -3   3   4 1609.24  118.09
  -3   3   4 1632.34  118.19
   3   3  -4 1402.26  116.69
   3   3  -4 1422.56  116.69
  -1  -3   4 1351.46   98.19
   1  -3  -4 1122.99   97.79
   1  -3  -4 1133.79   98.89
   1  -3  -4 1190.68   98.09
   1  -3  -4 1165.88   98.99
  -1  -3   4 1234.98   98.69
   1  -3  -4 1184.98   98.99
  -1  -3   4 1392.46   99.39
   1  -3  -4 1195.98   98.79
  -1  -3   4 1229.48   98.49
  -1  -3   4 1398.16   99.39
  -1  -3   4 1362.46   98.09
  -1   3   4 1184.18   98.29
   1   3  -4 1232.38   98.69
   1   3  -4 1279.07   98.09
  -1   3   4 1167.58   97.99
   1   3  -4 1210.28   98.79
  -1   3   4 1154.18   98.39
   1   3  -4 1244.98   98.19
  -1   3   4 1166.08   98.09
   1  -3   4  387.76   31.60
   1  -3   4  412.66   33.40
   1  -3   4  339.27   31.40
  -1  -3  -4  324.17   31.90
  -1  -3  -4  349.17   32.50
  -1  -3  -4  328.07   32.00
   1  -3   4  398.06   31.90
  -1  -3  -4  332.97   32.20
   1  -3   4  358.36   31.60
   1  -3   4  395.86   33.10
  -1   3  -4  447.86   32.90
  -1   3  -4  359.36   31.40
   1   3   4  339.97   31.80
   1   3   4  357.96   33.00
  -1   3  -4  352.86   31.30
   1   3   4  368.36   33.10
  -1   3  -4  342.27   31.90
   1   3   4  345.17   31.60
   1   3   4  345.67   30.90
  -1   3  -4  327.97   31.90
   1   3   4  322.17   30.70
   3  -3   4  332.77   29.10
   3  -3   4  310.57   30.40
  -3  -3  -4  331.67   30.60
   3  -3   4  361.56   30.20
  -3  -3  -4  322.47   30.00
  -3  -3  -4  304.17   28.50
   3  -3   4  318.87   30.30
  -3  -3  -4  330.27   28.40
   3  -3   4  358.76   29.80
  -3  -3  -4  315.47   30.60
  -3  -3  -4  304.97   30.10
   3  -3   4  314.27   28.90
  -3   3  -4  292.07   29.60
  -3   3  -4  373.36   30.40
   3   3   4  309.97   29.40
   3   3   4  311.67   29.20
  -3   3  -4  366.76   30.50
  -3   3  -4  329.27   29.00
  -3   3  -4  322.77   29.10
   3   3   4  308.87   27.80
   3   3   4  301.37   30.50
   3   3   4  297.87   30.40
  -3   3  -4  282.87   29.20
   3   3   4  322.87   28.00
   5  -3   4   22.50    7.30
  -5  -3  -4   28.90    6.70
   5  -3   4   27.30    8.20
  -5  -3  -4   24.30    6.10
   5  -3   4   20.30    8.00
  -5  -3  -4   30.00    8.30
   5  -3   4   19.50    5.80
   5  -3   4   21.10    7.30
  -5  -3  -4   24.50    8.00
   5  -3   4   31.30    6.20
  -5  -3  -4   29.50    8.40
  -5  -3  -4   23.60    7.80
  -5   3  -4   21.70    8.20
  -5   3  -4   37.90    9.00
   5   3   4   21.20    6.70
   5   3   4   22.30    6.20
  -5   3  -4   32.20    7.50
  -5   3  -4   22.20    6.60
  -7  -3  -4  230.68   25.20
  -7  -3  -4  246.58   25.30
   7  -3   4  319.97   26.70
   7  -3   4  278.07   25.70
   7  -3   4  232.48   25.80
   7  -3   4  226.18   24.00
  -7  -3  -4  287.07   27.40
   7  -3   4  229.18   25.50
   7  -3   4  247.68   23.90
  -7  -3  -4  307.57   27.40
  -7   3  -4  218.48   27.00
   7   3   4  226.08   25.30
  -7   3  -4  202.08   26.90
   7   3   4  223.18   25.00
   7   3   4  236.88   25.00
  -7   3  -4  253.97   24.70
  -7   3  -4  239.88   24.10
   7   3   4  243.98   25.40
  -9  -3  -4  145.09   18.50
  -9  -3  -4  123.99   17.50
   9  -3   4  122.19   18.30
   9  -3   4  112.79   16.80
   9  -3   4  123.49   18.00
  -9  -3  -4  115.29   18.60
   9  -3   4  145.89   18.20
  -9  -3  -4  156.48   19.00
  -9  -3  -4   94.89   16.20
   9  -3   4  112.49   16.00
   9  -3   4  120.99   15.90
  -9  -3  -4   77.89   16.80
  -9   3  -4  132.99   16.30
   9   3   4  145.89   22.70
  -9   3  -4  124.19   18.30
  -9   3  -4  125.29   14.90
  -9   3  -4  115.59   18.90
  -9   3  -4  113.79   16.50
   9   3   4  106.19   20.70
   9   3   4  124.89   17.10
  -9   3  -4  116.29   18.50
   9   3   4  147.29   19.40
  -9   3  -4  118.89   17.10
  -9   3  -4  103.49   14.80
  11  -3   4   90.79   16.10
  11  -3   4   87.99   15.50
  11  -3   4   81.89   15.70
  11  -3   4   98.69   15.50
 -11  -3  -4   90.49   16.90
  11  -3   4   81.39   15.60
  11  -3   4   87.69   16.10
 -11  -3  -4   62.09   14.80
 -11   3  -4   79.39   13.70
 -11   3  -4   92.09   14.50
  11   3   4   75.39   13.70
  11   3   4   77.89   13.70
  13  -3   4  103.99   15.50
  13  -3   4   86.69   16.80
  13  -3   4   98.49   17.00
 -13  -3  -4   72.39   18.40
  13  -3   4   94.89   16.20
 -13  -3  -4   94.99   20.00
  13  -3   4  107.99   15.40
  13  -3   4   98.39   16.20
  13   3   4  143.89   18.00
  13   3   4  138.49   18.10
  15  -3   4   10.00   11.00
  15  -3   4    5.50   10.00
 -15  -3  -4    1.60   11.10
  15  -3   4   31.60   10.60
  15  -3   4   16.40   10.60
  15  -3   4   36.40   11.80
 -15  -3  -4   28.00   13.20
 -15   3  -4   13.30   11.20
 -15   3  -4   25.20   11.80
  17  -3   4  314.77   36.60
 -17  -3  -4  324.57   37.20
 -17  -3  -4  276.17   36.60
  17  -3   4  278.87   36.00
 -17   3  -4  309.47   39.10
 -17   3  -4  372.16   40.10
  22  -4  -4  128.79   19.60
  22  -4  -4  120.59   21.40
 -22  -4   4  130.69   22.30
  22  -4  -4  120.79   19.60
 -22  -4   4  133.79   23.00
  22  -4  -4  119.19   20.70
 -22   4   4  122.99   19.30
 -22   4   4  138.89   19.60
  20  -4  -4   30.90   12.20
 -20  -4   4   60.09   14.60
  20  -4  -4   32.90   10.20
  20  -4  -4   33.30   11.10
  20  -4  -4   43.70   11.30
 -20  -4   4   70.59   14.40
 -20   4   4   21.40   11.10
 -20   4   4   66.79   12.50
  18  -4  -4  114.99   18.00
 -18  -4   4  139.19   19.90
 -18  -4   4  122.69   18.30
  18  -4  -4  111.09   17.30
 -18   4   4  105.59   17.30
 -18   4   4   94.29   16.90
 -18   4   4  138.49   18.20
 -18   4   4  105.89   16.50
 -16  -4   4    7.30    8.20
 -16  -4   4    1.90    7.50
  16  -4  -4   -2.90    8.30
  16  -4  -4    9.90    7.60
  16  -4  -4   -7.40    6.90
  16  -4  -4    8.80    9.30
  16  -4  -4    6.80    7.30
  16  -4  -4    5.40    7.40
 -16   4   4  -13.10    6.80
 -16   4   4  -19.60    6.30
 -16   4   4   -5.30    7.10
 -16   4   4   -9.90    6.90
 -14  -4   4   25.40   10.00
  14  -4  -4   36.60    9.10
  14  -4  -4   53.19   10.80
  14  -4  -4   38.80   10.20
 -14  -4   4   33.40    9.20
  14  -4  -4   28.90    9.10
 -14  -4   4   37.90   10.30
 -14  -4   4   22.10    8.70
  14  -4  -4   32.80    9.90
 -14  -4   4   51.69   10.30
 -14  -4   4   35.80   10.30
  14  -4  -4   43.30    9.30
 -14   4   4   38.40   10.20
  14   4  -4   38.10   10.70
 -14   4   4   28.80    8.90
 -14   4   4   43.20    9.30
 -14   4   4   33.50   10.20
 -14   4   4   45.20   10.10
  14   4  -4   52.29   11.40
 -14   4   4   34.40    9.60
 -14   4   4   31.60    9.00
 -14   4   4   29.10    9.60
 -12  -4   4  938.41   80.79
  12  -4  -4  969.80   81.59
  12  -4  -4  975.90   81.19
 -12  -4   4  928.51   80.29
  12  -4  -4 1044.90   81.19
  12  -4  -4 1008.00   81.59
 -12  -4   4  919.11   80.39
 -12  -4   4  908.41   80.09
 -12  -4   4  974.10   80.59
  12  -4  -4 1018.60   81.19
 -12  -4   4  910.51   79.99
  12  -4  -4  957.30   81.39
 -12   4   4  910.21   80.09
 -12   4   4  924.71   80.29
  12   4  -4 1095.09   81.29
 -12   4   4  923.31   81.59
  12   4  -4 1089.99   81.09
 -12   4   4  930.71   80.39
 -12   4   4 1153.58   82.09
 -12   4   4 1146.99   81.79
 -12   4   4  914.01   80.19
 -12   4   4  972.30   82.39
  10  -4  -4  543.35   44.40
 -10  -4   4  517.05   43.80
  10  -4  -4  448.46   44.40
 -10  -4   4  480.75   42.30
  10  -4  -4  515.35   45.20
 -10  -4   4  506.15   43.80
  10  -4  -4  521.25   44.90
 -10  -4   4  509.35   43.60
  10  -4  -4  568.54   44.90
 -10  -4   4  520.95   44.10
  10  -4  -4  513.45   44.70
  10   4  -4  532.15   43.80
 -10   4   4  565.84   45.30
 -10   4   4  512.35   44.10
  10   4  -4  546.55   44.00
 -10   4   4  477.25   43.80
 -10   4   4  464.15   44.30
 -10   4   4  551.64   44.90
 -10   4   4  464.05   43.70
 -10   4   4  488.45   43.70
 -10   4   4  523.25   45.10
  -8  -4   4   95.09   11.10
   8  -4  -4  140.99   19.50
   8  -4  -4   97.29   12.20
   8  -4  -4  121.19   15.30
  -8  -4   4   83.09   11.30
  -8  -4   4   87.49   11.10
   8  -4  -4  111.99   13.70
   8  -4  -4   98.29   11.80
  -8  -4   4  103.99   13.10
   8  -4  -4  146.59   19.30
  -8  -4   4   84.69   11.20
  -8  -4   4   82.89   12.40
   8  -4  -4   94.59   13.30
   8  -4  -4   94.59   12.80
   8  -4  -4  101.09   13.30
   8  -4  -4  106.89   16.00
  -8   4   4   95.19   12.60
  -8   4   4  116.39   13.00
  -8   4   4  110.79   14.80
  -8   4   4   98.69   12.10
   8   4  -4  104.99   12.20
  -8   4   4  102.59   13.90
  -8   4   4  125.49   14.20
  -8   4   4  123.79   14.90
  -8   4   4  101.69   13.10
   8   4  -4  104.59   12.30
  -8   4   4  100.59   13.20
  -8   4   4   96.29   11.90
  -6  -4   4   30.90    8.40
  -6  -4   4   36.10    6.90
  -6  -4   4   38.00    8.30
   6  -4  -4   24.10    7.10
   6  -4  -4   12.40    6.10
  -6  -4   4   27.60    6.60
   6  -4  -4   22.80    6.50
   6  -4  -4   34.00    7.40
   6  -4  -4   28.40    7.80
   6  -4  -4   24.60    6.90
  -6  -4   4   23.50    6.10
   6  -4  -4   15.20    6.30
   6  -4  -4   27.00    7.70
   6  -4  -4   15.70    6.50
  -6  -4   4   19.30    5.80
   6  -4  -4   27.50    6.50
  -6   4   4   36.20    8.20
  -6   4   4   28.00    7.50
  -6   4   4   23.40    7.20
   6   4  -4   26.40    7.10
  -6   4   4   29.90    6.60
  -6   4   4   24.50    7.80
   6   4  -4   24.70    7.30
  -6   4   4   29.20    6.70
  -4  -4   4  514.05   41.80
   4  -4  -4  468.05   41.90
  -4  -4   4  537.15   42.50
  -4  -4   4  471.05   41.70
  -4  -4   4  572.54   41.90
   4  -4  -4  460.75   41.90
   4  -4  -4  463.55   41.70
  -4  -4   4  557.64   42.80
  -4  -4   4  573.04   42.10
   4  -4  -4  484.45   42.40
   4  -4  -4  456.95   41.40
   4  -4  -4  481.35   42.80
   4  -4  -4  462.45   42.80
   4  -4  -4  468.35   42.50
   4  -4  -4  474.55   41.90
   4  -4  -4  460.55   41.90
  -4   4   4  471.55   42.10
  -4   4   4  483.55   42.10
   4   4  -4  461.55   42.10
  -4   4   4  523.05   43.40
  -4   4   4  465.45   42.20
  -4   4   4  480.65   42.20
  -4   4   4  536.75   43.40
   4   4  -4  493.35   42.10
   2  -4  -4 1566.24  133.39
   2  -4  -4 1645.44  132.89
  -2  -4   4 1683.53  132.89
  -2  -4   4 1815.92  133.59
   2  -4  -4 1598.94  133.29
  -2  -4   4 1810.12  133.79
  -2  -4   4 1834.82  132.69
  -2  -4   4 1792.52  132.39
   2  -4  -4 1585.44  132.59
   2  -4  -4 1603.74  133.49
  -2  -4   4 1724.93  133.09
   2  -4  -4 1571.64  133.59
   2   4  -4 1574.94  132.49
   2   4  -4 1600.34  132.69
  -2   4   4 1581.34  132.79
  -2   4   4 1935.71  134.39
   2   4  -4 1618.74  132.69
   2   4  -4 1696.83  133.39
  -2   4   4 1574.64  132.69
  -2   4   4 1567.14  132.79
   2   4  -4 1595.94  132.69
  -2   4   4 1575.44  132.99
   2   4  -4 1629.64  133.09
  -2   4   4 1924.51  134.59
   0  -4   4  529.65   49.20
   0  -4   4  664.13   49.60
   0  -4  -4  541.25   48.50
   0  -4   4  644.54   49.70
   0  -4  -4  525.25   49.80
   0  -4  -4  501.45   48.20
   0  -4  -4  521.05   49.70
   0  -4   4  518.95   49.00
   0  -4   4  681.73   50.99
   0  -4  -4  569.34   50.39
   0  -4  -4  559.54   50.19
   0   4   4  580.74   49.20
   0   4   4  683.53   51.49
   0   4  -4  584.04   49.10
   0   4  -4  543.35   49.70
   0   4  -4  585.24   49.30
   0   4  -4  689.53   50.39
   0   4  -4  566.34   49.70
   0   4  -4  551.64   49.40
   0   4  -4  688.53   50.59
   0   4   4  598.14   49.80
   0   4   4  560.04   49.00
   0   4   4  706.53   51.59
   0   4   4  562.04   49.80
   0   4  -4  564.24   49.60
   2  -4   4  332.17   30.80
  -2  -4  -4  266.37   29.30
  -2  -4  -4  305.07   30.30
   2  -4   4  329.07   30.10
   2  -4   4  352.36   31.40
   2  -4   4  339.67   29.80
  -2  -4  -4  331.77   30.90
  -2  -4  -4  292.77   30.00
   2  -4   4  306.67   29.30
   2  -4   4  308.87   29.40
   2   4   4  296.77   29.70
  -2   4  -4  371.16   31.00
  -2   4  -4  335.47   29.70
   2   4   4  323.17   28.70
  -2   4  -4  323.37   30.20
   2   4   4  288.87   33.50
   2   4   4  346.47   28.80
   2   4   4  306.47   36.40
   2   4   4  314.47   29.80
  -2   4  -4  329.17   29.30
  -2   4  -4  302.57   30.00
  -2   4  -4  357.46   30.40
   4  -4   4   31.80    7.50
  -4  -4  -4   31.00    8.70
  -4  -4  -4   33.40    8.70
   4  -4   4   49.50    9.10
   4  -4   4   43.60    9.80
  -4  -4  -4   25.00    9.10
   4  -4   4   38.20    9.30
   4  -4   4   33.20    9.20
  -4  -4  -4   39.50    9.40
   4  -4   4   34.30    9.00
   4   4   4   33.70    6.70
  -4   4  -4   43.00    8.40
   4   4   4   33.80    6.70
  -4   4  -4   31.60    8.90
  -4   4  -4   37.90    9.40
   4   4   4   33.70    9.80
  -4   4  -4   39.90    9.00
   4   4   4   32.20    7.80
   4   4   4   13.40    6.30
   4   4   4   41.20   10.10
  -4   4  -4   49.70    8.90
  -4   4  -4   27.00    7.40
  -6  -4  -4   82.59   15.00
   6  -4   4  103.99   14.90
   6  -4   4  107.79   14.50
  -6  -4  -4   92.49   16.50
   6  -4   4   88.99   15.00
   6  -4   4   88.29   15.40
   6  -4   4   71.09   13.20
  -6  -4  -4   99.89   17.80
  -6  -4  -4   82.29   16.30
  -6  -4  -4  107.99   16.50
  -6  -4  -4   97.59   16.30
  -6   4  -4   78.99   14.50
  -6   4  -4  115.89   14.60
   6   4   4   75.89   13.30
  -6   4  -4   88.49   15.80
  -6   4  -4   99.79   13.90
   6   4   4   80.89   13.60
  -6   4  -4   85.99   14.90
   6   4   4   96.59   16.10
  -6   4  -4   81.69   15.90
   6   4   4   93.09   15.30
   8  -4   4  496.25   49.30
  -8  -4  -4  481.85   45.20
   8  -4   4  569.84   46.00
   8  -4   4  586.04   46.60
   8  -4   4  493.15   49.30
  -8  -4  -4  572.94   47.60
   8  -4   4  489.15   45.80
   8  -4   4  497.15   46.20
  -8  -4  -4  462.95   45.30
  -8  -4  -4  443.56   45.80
  -8  -4  -4  626.54   48.30
  -8  -4  -4  449.95   45.80
   8   4   4  527.55   49.90
   8   4   4  515.65   46.00
  -8   4  -4  463.75   45.80
  -8   4  -4  500.55   45.20
   8   4   4  520.65   50.59
   8   4   4  501.85   46.00
  -8   4  -4  469.75   45.50
  -8   4  -4  503.65   46.40
  -8   4  -4  486.25   45.80
  -8   4  -4  489.45   44.80
  10  -4   4  164.18   20.90
 -10  -4  -4  215.78   25.00
  10  -4   4  174.68   21.20
  10  -4   4  235.58   24.60
  10  -4   4  163.88   22.20
  10  -4   4  169.18   22.40
  10  -4   4  158.18   21.60
 -10  -4  -4  189.58   24.60
 -10   4  -4  190.98   20.10
 -10   4  -4  169.68   19.40
  10   4   4  159.88   21.90
 -10   4  -4  182.08   21.20
 -10   4  -4  198.78   21.90
  10   4   4  185.48   22.40
  12  -4   4   92.49   16.40
 -12  -4  -4   76.29   22.60
  12  -4   4  175.78   21.00
  12  -4   4  160.38   21.70
  12  -4   4   94.39   18.10
 -12  -4  -4   68.39   22.40
  12  -4   4  106.99   18.00
  12  -4   4   99.09   18.60
 -12   4  -4   79.59   13.90
  12   4   4   98.89   16.50
  12   4   4  120.19   17.50
 -12   4  -4  103.29   16.20
 -12   4  -4   89.49   15.00
 -12   4  -4  109.19   16.50
 -14  -4  -4   20.80   11.90
  14  -4   4    4.60    9.70
  14  -4   4    2.20    8.50
  14  -4   4   17.50   10.60
  14  -4   4   -3.30    8.40
 -14  -4  -4   -2.90   10.10
 -14   4  -4   19.90    9.40
  16  -4   4   67.79   15.40
  16  -4   4   37.10   14.70
 -16  -4  -4   23.20   14.70
  16  -4   4   46.60   14.80
 -16  -4  -4   53.09   16.90
  21  -5  -4  280.07   31.90
  21  -5  -4  258.57   29.30
  21  -5  -4  237.08   28.90
  21  -5  -4  299.37   31.40
 -21  -5   4  248.08   33.20
 -21  -5   4  245.68   32.90
 -21   5   4  258.87   34.20
 -21   5   4  259.37   35.90
 -19  -5   4  667.93   58.59
 -19  -5   4  696.13   59.19
  19  -5  -4  647.04   59.59
  19  -5  -4  565.24   56.59
  19  -5  -4  689.93   59.39
  19  -5  -4  570.44   56.59
 -19   5   4  659.63   58.29
 -19   5   4  659.33   57.89
  17  -5  -4   29.00   10.40
  17  -5  -4   -0.50    9.70
 -17  -5   4   15.60   10.40
 -17  -5   4   20.50   10.90
  17  -5  -4   17.80    9.60
  17  -5  -4    2.90   10.30
 -17   5   4    3.90   11.20
  17   5  -4    3.80   15.40
 -17   5   4    6.30    9.20
 -17   5   4   12.10    9.50
 -17   5   4   17.90   11.30
  15  -5  -4   37.30    9.70
 -15  -5   4   38.00   11.20
 -15  -5   4   42.00   11.20
 -15  -5   4   51.69   11.80
 -15  -5   4   46.00   11.60
  15  -5  -4   39.80    9.70
  15  -5  -4   57.59   11.20
  15  -5  -4   66.09   11.90
 -15   5   4   50.99   10.00
  15   5  -4   54.59   12.30
 -15   5   4   42.90   11.10
 -15   5   4   46.60   10.30
 -15   5   4   42.90   11.20
  15   5  -4   55.49   13.50
 -13  -5   4    6.50    7.10
 -13  -5   4   16.50    6.50
  13  -5  -4   12.10    6.70
  13  -5  -4   10.40    6.10
 -13  -5   4    5.80    5.80
  13  -5  -4   13.00    8.50
  13  -5  -4   21.00    8.70
 -13  -5   4   -3.90    5.90
 -13  -5   4    9.30    6.30
 -13  -5   4    1.50    6.00
 -13  -5   4    5.80    7.30
  13  -5  -4    8.30    8.10
  13  -5  -4    1.80    7.10
 -13  -5   4    6.00    6.10
 -13   5   4    5.50    6.40
  13   5  -4   17.30    8.50
 -13   5   4   11.30    8.10
  13   5  -4    0.30    7.10
 -13   5   4   14.90    8.10
 -13   5   4    8.60    7.30
 -13   5   4    7.90    7.40
 -13   5   4   13.00    8.60
 -13   5   4    9.00    6.10
 -13   5   4   16.20    9.00
  11  -5  -4  824.32   73.79
 -11  -5   4  854.41   72.19
  11  -5  -4  996.00   73.69
 -11  -5   4  864.51   72.39
 -11  -5   4  849.61   75.29
  11  -5  -4  863.41   73.29
  11  -5  -4  834.32   73.59
  11  -5  -4  823.52   73.39
  11  -5  -4 1014.80   73.49
 -11   5   4  838.02   72.79
 -11   5   4  821.22   72.59
 -11   5   4  785.42   74.59
  11   5  -4  959.70   73.39
 -11   5   4  949.71   73.99
 -11   5   4  823.72   74.69
 -11   5   4  842.22   72.89
 -11   5   4  852.51   72.99
  11   5  -4  858.91   73.09
 -11   5   4  993.20   74.59
  -9  -5   4 1162.68   97.59
  -9  -5   4 1136.99   96.59
   9  -5  -4 1158.18   98.19
   9  -5  -4 1189.58   97.99
   9  -5  -4 1345.87  101.19
   9  -5  -4 1166.88   97.19
  -9  -5   4 1136.59   96.39
   9  -5  -4 1243.38   97.99
   9  -5  -4 1145.29   97.19
  -9  -5   4 1149.29   96.89
   9  -5  -4 1407.76   98.99
  -9  -5   4 1145.69   96.29
   9  -5  -4 1208.58   97.79
   9  -5  -4 1413.56   98.79
  -9  -5   4 1166.28   97.89
   9  -5  -4 1232.38  100.69
   9   5  -4 1248.68   97.89
  -9   5   4 1440.26   99.79
  -9   5   4 1068.19   97.19
   9   5  -4 1234.58   97.89
  -9   5   4 1106.69   97.59
  -9   5   4 1401.56   99.39
  -9   5   4 1075.79   97.49
  -9   5   4 1173.28   98.69
  -9   5   4 1197.98   99.09
  -9   5   4 1094.29   97.69
  -7  -5   4   95.59   12.30
  -7  -5   4   94.59   13.20
   7  -5  -4  115.59   14.70
  -7  -5   4   87.19   13.10
   7  -5  -4  100.59   14.00
   7  -5  -4  108.89   14.10
  -7  -5   4   97.39   14.40
   7  -5  -4  101.29   14.60
  -7  -5   4   94.59   12.30
   7  -5  -4  109.59   14.00
   7  -5  -4   96.79   18.60
   7  -5  -4  100.59   14.20
   7  -5  -4   92.89   18.10
  -7  -5   4  123.19   14.80
  -7   5   4  118.59   14.40
  -7   5   4  128.69   15.50
  -7   5   4   94.99   13.80
  -7   5   4  120.69   14.50
   7   5  -4  111.29   13.40
  -7   5   4  113.29   15.00
   7   5  -4  111.59   13.70
  -7   5   4  120.69   14.00
   5  -5  -4   11.10    6.50
  -5  -5   4   19.80    6.20
   5  -5  -4    9.30    7.10
  -5  -5   4   24.30    8.50
   5  -5  -4   17.60    6.60
  -5  -5   4   17.50    7.50
   5  -5  -4    9.00    5.30
   5  -5  -4    9.30    7.40
   5  -5  -4   12.20    6.10
  -5  -5   4   14.80    5.50
  -5  -5   4   20.40    6.90
  -5  -5   4   24.00    6.70
   5  -5  -4   12.10    7.40
   5  -5  -4   14.90    6.20
  -5  -5   4   14.40    6.40
  -5  -5   4   20.30    6.30
   5  -5  -4   15.60    7.60
   5  -5  -4   27.30    7.80
   5   5  -4   19.00    6.10
   5   5  -4   10.00    6.50
  -5   5   4   18.10    6.80
  -5   5   4    0.10    5.50
  -5   5   4   12.80    8.00
  -5   5   4   12.80    7.60
  -5   5   4   21.40    6.80
   5   5  -4   11.50    6.60
  -5   5   4   18.00    6.60
   5   5  -4   20.80    6.20
  -3  -5   4  115.99   13.20
   3  -5  -4   84.29   12.10
  -3  -5   4  106.89   13.50
   3  -5  -4  105.19   15.80
  -3  -5   4   91.29   12.20
   3  -5  -4  103.59   13.40
   3  -5  -4  100.19   16.30
   3  -5  -4   89.29   14.90
   3  -5  -4   90.99   12.30
  -3  -5   4   95.49   12.20
   3  -5  -4  103.89   13.60
   3  -5  -4   92.39   16.10
   3  -5  -4   88.39   13.50
   3  -5  -4   82.59   13.50
  -3   5   4   80.49   13.20
   3   5  -4   87.89   12.10
   3   5  -4   85.39   12.00
  -3   5   4   86.29   13.00
  -3   5   4  114.49   15.10
  -3   5   4   87.19   13.40
  -3   5   4   73.79   12.30
   3   5  -4   87.99   12.40
  -3   5   4  105.19   15.00
   3   5  -4   88.99   12.60
  -1  -5   4  322.17   28.80
   1  -5  -4  271.97   28.30
  -1  -5   4  329.57   28.50
  -1  -5   4  292.17   26.90
   1  -5  -4  266.07   26.10
  -1  -5   4  317.97   27.50
   1  -5  -4  262.47   26.00
   1  -5  -4  276.17   27.50
   1  -5  -4  258.17   27.90
   1  -5  -4  250.67   27.50
   1   5  -4  236.18   26.70
  -1   5   4  279.97   27.70
   1   5  -4  253.27   26.70
  -1   5   4  284.47   26.90
  -1   5   4  355.16   29.40
   1   5  -4  273.67   26.70
   1   5  -4  273.57   26.80
   1   5  -4  267.37   26.70
  -1   5   4  273.57   27.00
  -1   5   4  372.46   29.60
  -1   5   4  282.27   27.40
   1   5  -4  275.77   26.80
   1  -5   4  561.34   50.39
   1  -5   4  699.83   52.29
  -1  -5  -4  576.74   51.89
   1  -5   4  670.53   52.29
  -1  -5  -4  534.35   51.09
   1  -5   4  699.13   51.59
   1  -5   4  667.23   50.99
  -1  -5  -4  554.04   50.99
  -1  -5  -4  581.64   49.70
  -1  -5  -4  543.15   51.39
   1  -5   4  528.35   49.99
  -1  -5  -4  562.04   49.50
  -1   5  -4  586.34   51.19
  -1   5  -4  556.54   51.39
  -1   5  -4  580.94   50.49
   1   5   4  543.45   50.89
  -1   5  -4  620.44   51.09
   1   5   4  575.24   49.90
  -1   5  -4  706.33   51.89
   1   5   4  560.74   49.60
  -1   5  -4  692.43   51.39
   1   5   4  542.25   50.69
  -1   5  -4  608.14   51.39
   1   5   4  575.74   51.49
   1   5   4  525.45   51.39
  -1   5  -4  543.45   50.79
   3  -5   4   -0.40    5.40
  -3  -5  -4   16.80    7.00
  -3  -5  -4    7.90    6.90
   3  -5   4    3.40    6.40
   3  -5   4    7.50    6.20
  -3  -5  -4   20.20    8.60
  -3  -5  -4    4.10    4.90
  -3  -5  -4    1.00    5.10
   3  -5   4   11.50    8.10
   3  -5   4    6.20    7.70
   3  -5   4   14.00    6.50
  -3  -5  -4    0.60    7.00
   3   5   4    6.70    7.60
   3   5   4    6.70    6.10
  -3   5  -4    6.20    7.50
   3   5   4    8.20    8.20
   3   5   4    1.30    4.70
   3   5   4   13.40    7.00
  -3   5  -4   11.80    5.90
  -3   5  -4    1.20    5.90
  -3   5  -4    6.10    6.10
   3   5   4    7.70    5.20
  -3   5  -4   13.10    7.70
  -3   5  -4   11.90    6.50
  -5  -5  -4  298.17   27.70
  -5  -5  -4  208.28   25.10
   5  -5   4  271.77   25.90
   5  -5   4  220.48   25.80
   5  -5   4  223.78   24.00
  -5  -5  -4  282.17   27.30
  -5  -5  -4  215.18   24.70
   5  -5   4  195.68   25.10
   5  -5   4  270.07   26.10
   5  -5   4  214.78   24.30
  -5   5  -4  182.48   23.40
  -5   5  -4  250.27   25.70
   5   5   4  248.78   26.60
   5   5   4  216.08   25.90
  -5   5  -4  253.37   25.90
  -5   5  -4  250.87   25.20
  -5   5  -4  237.68   24.30
   5   5   4  219.68   24.80
   5   5   4  209.78   24.30
  -5   5  -4  278.67   25.40
  -7  -5  -4  159.58   20.80
   7  -5   4  112.59   19.00
   7  -5   4  138.09   19.30
   7  -5   4  148.19   20.10
   7  -5   4  140.59   19.10
   7  -5   4  114.99   19.70
  -7  -5  -4  136.99   21.00
   7  -5   4  142.49   20.30
  -7  -5  -4  137.29   20.60
  -7  -5  -4  125.19   18.80
  -7   5  -4  167.18   19.40
   7   5   4  145.99   18.90
   7   5   4  131.59   18.40
  -7   5  -4  146.19   18.50
  -9  -5  -4  835.92   67.79
   9  -5   4  801.22   64.89
   9  -5   4  702.73   64.59
   9  -5   4  681.03   64.39
  -9  -5  -4  782.22   66.99
   9  -5   4  869.41   65.79
   9   5   4  689.63   63.99
  -9   5  -4  677.03   63.39
  -9   5  -4  704.53   63.99
   9   5   4  707.23   64.29
  11  -5   4  288.97   28.60
 -11  -5  -4  214.08   37.00
  11  -5   4  229.88   27.30
 -11  -5  -4  224.18   37.30
  11  -5   4  266.57   28.50
  11  -5   4  245.58   27.90
  11   5   4  212.18   26.10
 -11   5  -4  180.68   23.20
 -11   5  -4  249.68   26.70
 -11   5  -4  256.47   26.70
  11   5   4  224.48   26.00
 -13  -5  -4    0.20   11.40
  13  -5   4   -0.40   10.30
  13  -5   4   10.00    9.40
  13  -5   4    3.20   10.40
 -13  -5  -4   -9.50   11.40
  13  -5   4  -28.10    9.80
 -13   5  -4   -3.60    9.30
  13   5   4    5.40    8.50
 -13   5  -4  -13.80   10.40
 -13   5  -4    5.20    9.60
 -15  -5  -4    3.30   12.40
  15  -5   4   16.70   11.30
  15  -5   4   21.80   13.10
  15  -5   4   -1.10   11.70
 -15  -5  -4   -6.70   10.60
  15  -5   4    5.10   10.70
  20  -6  -4   48.90   13.10
 -20  -6   4   -4.40   14.50
 -20  -6   4   14.40   15.20
  20  -6  -4   34.70   11.50
  20  -6  -4   61.39   13.10
  20  -6  -4   25.90   12.00
 -20   6   4   37.30   12.20
 -20   6   4   16.00   11.60
 -18  -6   4  134.19   18.90
  18  -6  -4  112.99   16.50
  18  -6  -4   97.59   16.40
 -18  -6   4  133.39   20.30
  18  -6  -4  112.09   19.60
  18  -6  -4   94.79   18.10
 -18  -6   4   62.99   16.90
 -18  -6   4  108.79   19.00
 -18   6   4  103.89   17.10
 -18   6   4   87.29   16.70
 -16  -6   4   -1.30    9.80
  16  -6  -4   -4.70    7.20
 -16  -6   4   -9.20    9.80
  16  -6  -4   -4.60    8.80
 -16  -6   4    0.30   10.00
  16  -6  -4   -3.40    8.80
  16  -6  -4  -15.90    7.30
 -16   6   4    4.40    8.00
 -16   6   4    0.80    8.10
  14  -6  -4   24.10    8.60
  14  -6  -4   13.70    7.60
 -14  -6   4    6.90    9.40
 -14  -6   4   20.70   10.70
 -14  -6   4   27.90   10.20
 -14  -6   4   15.70    8.90
  14  -6  -4   17.40    7.80
  14  -6  -4   22.80    9.20
  14   6  -4   19.20   10.60
  14   6  -4   31.70   10.70
 -14   6   4    5.30    8.90
 -14   6   4   46.50   11.30
  12  -6  -4  139.99   18.70
  12  -6  -4  153.88   19.30
  12  -6  -4  126.79   17.70
 -12  -6   4  158.08   19.20
 -12  -6   4  124.39   18.40
  12  -6  -4  172.68   19.80
 -12  -6   4  162.18   20.00
 -12  -6   4  156.88   18.10
 -12  -6   4  147.09   19.10
  12  -6  -4  152.28   17.80
  12  -6  -4  137.79   17.70
 -12  -6   4  128.19   18.20
 -12   6   4  122.69   18.20
  12   6  -4  144.79   19.50
 -12   6   4  164.08   18.60
 -12   6   4  155.08   20.30
  12   6  -4  143.89   19.60
 -12   6   4  143.99   19.00
 -12   6   4  152.28   19.10
 -12   6   4  171.08   20.40
 -10  -6   4  478.25   41.50
  10  -6  -4  550.54   43.10
  10  -6  -4  484.95   43.00
  10  -6  -4  470.65   43.20
  10  -6  -4  390.26   42.30
  10  -6  -4  517.95   44.60
  10  -6  -4  434.96   42.50
  10  -6  -4  454.25   42.90
 -10  -6   4  503.55   41.20
  10  -6  -4  568.14   43.60
 -10  -6   4  465.75   41.20
 -10  -6   4  512.55   43.20
  10  -6  -4  498.15   44.10
 -10  -6   4  491.85   43.10
 -10  -6   4  452.25   43.20
 -10  -6   4  487.85   43.20
  10  -6  -4  474.35   43.20
 -10  -6   4  469.35   40.90
 -10   6   4  530.25   44.60
  10   6  -4  496.95   43.00
 -10   6   4  540.35   44.40
 -10   6   4  428.96   42.50
 -10   6   4  379.86   41.80
 -10   6   4  435.06   43.90
 -10   6   4  429.96   43.70
 -10   6   4  444.96   42.10
  10   6  -4  530.45   43.50
 -10   6   4  443.86   42.60
   8  -6  -4  221.78   24.40
  -8  -6   4  240.18   24.50
  -8  -6   4  221.08   24.20
  -8  -6   4  238.78   24.40
   8  -6  -4  235.58   24.40
  -8  -6   4  239.78   24.40
   8  -6  -4  230.18   24.60
  -8  -6   4  220.88   21.80
   8  -6  -4  234.18   24.30
  -8  -6   4  223.48   22.60
   8  -6  -4  200.88   23.90
   8  -6  -4  208.18   24.00
   8  -6  -4  196.58   24.50
   8  -6  -4  282.57   24.50
  -8  -6   4  219.78   21.90
  -8  -6   4  212.68   22.20
   8  -6  -4  225.58   25.30
   8  -6  -4  297.87   24.70
  -8   6   4  233.58   27.00
   8   6  -4  236.48   25.00
  -8   6   4  266.07   25.80
  -8   6   4  238.18   25.10
  -8   6   4  241.28   27.20
   8   6  -4  255.27   24.90
  -6  -6   4    7.20    6.20
  -6  -6   4    1.90    6.30
  -6  -6   4   -1.90    7.40
   6  -6  -4    6.50    7.00
   6  -6  -4   11.50    8.30
   6  -6  -4    0.30    7.20
   6  -6  -4    4.00    5.50
   6  -6  -4    9.00    7.10
  -6  -6   4   12.60    7.90
  -6  -6   4    3.60    5.00
  -6  -6   4    1.60    4.80
   6  -6  -4    3.40    7.40
   6  -6  -4    3.20    5.40
   6  -6  -4    0.60    5.80
   6  -6  -4   -7.70    6.70
   6  -6  -4    6.10    5.90
  -6   6   4    8.80    6.80
   6   6  -4   12.90    6.20
  -6   6   4   -0.90    6.50
   6   6  -4   -2.20    5.80
   6   6  -4   13.60    6.30
   6   6  -4   -0.80    6.10
  -6   6   4    1.10    5.70
  -6   6   4   13.20    7.00
   4  -6  -4  -10.20    6.80
   4  -6  -4    0.40    7.60
   4  -6  -4    2.40    6.10
   4  -6  -4   -1.30    5.60
   4  -6  -4   -0.50    6.60
  -4  -6   4    0.30    6.00
   4  -6  -4    1.60    6.10
   4  -6  -4    0.20    5.70
  -4  -6   4    0.10    6.60
  -4  -6   4    9.60    6.20
  -4  -6   4    0.10    6.90
  -4  -6   4   -0.50    6.10
   4  -6  -4    2.40    7.50
  -4  -6   4    0.60    5.50
   4  -6  -4   17.80    8.40
  -4  -6   4    0.90    7.00
   4  -6  -4   -2.50    6.50
  -4  -6   4    2.70    6.10
  -4   6   4   15.40    6.70
   4   6  -4   -1.30    5.70
  -4   6   4    0.80    7.10
  -4   6   4    2.30    7.00
  -4   6   4   -2.20    5.80
   4   6  -4    7.50    6.10
   4   6  -4   -3.00    5.30
   4   6  -4    4.00    6.40
  -4   6   4    9.10    6.60
  -4   6   4    3.10    5.70
   2  -6  -4  528.25   45.80
  -2  -6   4  605.84   46.40
   2  -6  -4  537.25   47.20
  -2  -6   4  591.74   47.70
  -2  -6   4  626.74   46.20
   2  -6  -4  509.85   46.50
   2  -6  -4  520.75   46.50
  -2  -6   4  536.25   45.70
   2  -6  -4  489.35   46.50
  -2  -6   4  588.04   47.90
   2  -6  -4  505.15   46.90
   2  -6  -4  526.35   45.50
  -2  -6   4  539.25   46.00
   2  -6  -4  493.85   47.10
   2   6  -4  508.35   45.80
  -2   6   4  467.05   45.20
   2   6  -4  526.95   46.40
  -2   6   4  471.25   46.00
   2   6  -4  504.05   45.70
   2   6  -4  490.05   45.90
  -2   6   4  477.45   45.00
   2   6  -4  490.15   45.70
   2   6  -4  486.85   45.50
  -2   6   4  490.25   46.00
  -2   6   4  581.64   47.40
   0  -6  -4  886.61   76.19
   0  -6   4 1015.80   77.49
   0  -6  -4  856.11   78.29
   0  -6   4 1095.59   79.09
   0  -6   4 1078.19   77.49
   0  -6  -4  857.71   77.89
   0  -6  -4  912.11   76.19
   0   6  -4  928.91   77.49
   0   6   4  908.31   76.49
   0   6  -4  933.81   77.99
   0   6  -4  943.51   77.79
   0   6  -4  867.41   76.79
   0   6   4  919.41   76.29
   0   6  -4  914.21   77.39
   0   6  -4  861.01   76.99
   0   6   4  879.81   77.89
   0   6   4  873.81   77.59
  -2  -6  -4   71.09   14.50
  -2  -6  -4   64.99   13.80
   2  -6   4   83.89   13.00
  -2  -6  -4   54.69   10.30
  -2  -6  -4   91.09   14.60
   2  -6   4   83.69   14.50
   2  -6   4   73.09   13.10
   2  -6   4   92.89   14.30
  -2  -6  -4   64.09   11.00
   2  -6   4   71.89   13.70
   2  -6   4   67.19   12.60
  -2  -6  -4   53.79   12.30
   2   6   4   78.09   14.90
   2   6   4   76.09   14.60
  -2   6  -4   96.79   14.90
   2   6   4   80.79   13.60
   2   6   4   75.89   13.40
  -2   6  -4  112.49   16.10
  -2   6  -4   90.89   14.20
  -2   6  -4   76.99   13.00
  -2   6  -4   74.69   12.40
  -2   6  -4   59.79   12.00
   2   6   4   75.69   13.60
   2   6   4   69.49   13.20
   4  -6   4    2.80    7.60
   4  -6   4    1.90    7.50
   4  -6   4    4.10    8.50
   4  -6   4    3.90    7.80
  -4  -6  -4   11.10    9.10
   4  -6   4    2.60    6.90
  -4  -6  -4   12.20    8.20
   4  -6   4   13.40    7.50
  -4  -6  -4   -3.00    8.60
[truncated: 547,992 more chars]
