# Supplementary material for: Synthesis and crystal structure analysis of bis­(benzo­thia­zole-2-thiol­ato-κS)(1,10-phen­anthroline-κ2N,N′)zinc(II)
Source: Acta Crystallogr E Crystallogr Commun. 2025 Jun 24;81(Pt 7):642–5. doi: 10.1107/S2056989025005468 (PMC12230606; doi:10.1107/S2056989025005468)
Supplement: Supplementary file 2 [file e-81-00642-Isup2.hkl]

data_I                                                                          
_shelx_title ' bBatir1_a.res in C2/c'                                           
_shelx_refln_list_code          4                                               
_shelx_F_calc_maximum      357.67                                               
_exptl_crystal_F_000      1176.00                                               
_reflns_d_resolution_high  0.7993                                               
                                                                                
loop_                                                                           
 _space_group_symop_operation_xyz                                               
 'x, y, z'                                                                      
 '-x, y, -z+1/2'                                                                
 'x+1/2, y+1/2, z'                                                              
 '-x+1/2, y+1/2, -z+1/2'                                                        
 '-x, -y, -z'                                                                   
 'x, -y, z-1/2'                                                                 
 '-x+1/2, -y+1/2, -z'                                                           
 'x+1/2, -y+1/2, z-1/2'                                                         
                                                                                
_cell_length_a    19.9559                                                       
_cell_length_b     9.8232                                                       
_cell_length_c    14.0704                                                       
_cell_angle_alpha  90.000                                                       
_cell_angle_beta  118.642                                                       
_cell_angle_gamma  90.000                                                       
                                                                                
_shelx_F_squared_multiplier     1.000                                           
                                                                                
loop_                                                                           
 _refln_index_h                                                                 
 _refln_index_k                                                                 
 _refln_index_l                                                                 
 _refln_F_squared_calc                                                          
 _refln_F_squared_meas                                                          
 _refln_F_squared_sigma                                                         
 _refln_observed_status                                                         
   4   0   0       5411.76       5047.42       146.51 o                         
   6   0   0        581.32        696.19        38.11 o                         
   8   0   0       9434.27       8973.02       235.19 o                         
  10   0   0      31880.17      29964.36       840.06 o                         
  12   0   0        372.93        339.77        33.42 o                         
  14   0   0       2304.76       2389.44        88.24 o                         
  16   0   0         92.98         59.38        55.32 o                         
  18   0   0         56.30         23.40        70.20 o                         
  20   0   0       3902.09       4106.76       232.98 o                         
   3   1   0       1470.25       1355.07        26.97 o                         
   5   1   0      13782.79      14234.34       229.91 o                         
   7   1   0      17470.00      16908.12       274.18 o                         
   9   1   0      12833.29      11904.63       207.43 o                         
  11   1   0       9582.01       8850.43       177.10 o                         
  13   1   0        839.13        793.06        33.92 o                         
  15   1   0        208.86        282.15        35.62 o                         
  17   1   0       1698.04       1819.99        80.81 o                         
  19   1   0       4567.59       4592.06       203.09 o                         
  21   1   0       2444.05       2390.75       205.49 o                         
   0   2   0      12638.63      12685.98       518.45 o                         
   2   2   0      36344.38      33971.28       577.45 o                         
   4   2   0      25940.00      25459.07       434.49 o                         
   6   2   0         33.12         68.84        12.92 o                         
   8   2   0      17421.92      16961.76       283.52 o                         
  10   2   0       2315.62       2231.84        53.52 o                         
  12   2   0      14766.21      14087.58       258.55 o                         
  14   2   0         14.47         42.02        25.28 o                         
  16   2   0       1150.52       1128.76        79.62 o                         
  18   2   0       5939.42       5866.61       208.46 o                         
  20   2   0        294.18        259.95        73.57 o                         
   1   3   0        124.07        130.54        13.28 o                         
   3   3   0        301.05        315.12        15.25 o                         
   5   3   0      65369.11      65210.19      1134.76 o                         
   7   3   0        228.68        379.64        20.76 o                         
   9   3   0       7434.32       6985.93       138.11 o                         
  11   3   0      12635.22      12487.88       237.40 o                         
  13   3   0       2001.54       2065.88        57.61 o                         
  15   3   0       4891.07       4877.48       138.19 o                         
  17   3   0        158.53        160.25        49.47 o                         
  19   3   0       1823.04       1812.87       103.49 o                         
  21   3   0        446.80        368.37        97.32 o                         
   0   4   0         78.54         63.57        18.94 o                         
   2   4   0       2587.23       2341.39        48.93 o                         
   4   4   0      10925.90       9791.42       164.17 o                         
   6   4   0      28790.19      28521.68       504.62 o                         
   8   4   0        861.53        884.55        33.91 o                         
  10   4   0        878.89        882.68        32.37 o                         
  12   4   0        847.31        920.65        36.98 o                         
  14   4   0      10178.94      10057.45       233.55 o                         
  16   4   0       2109.84       2210.88        99.04 o                         
  18   4   0         37.00        -54.88        54.88 o                         
  20   4   0        366.92        238.80        77.35 o                         
   1   5   0        774.65        896.99        28.84 o                         
   3   5   0      22536.88      20804.81       353.69 o                         
   5   5   0       2671.48       2467.46        54.39 o                         
   7   5   0      17198.11      16113.79       280.53 o                         
   9   5   0        647.18        734.98        35.62 o                         
  11   5   0       6786.47       6603.89       134.21 o                         
  13   5   0       9330.16       9307.02       203.48 o                         
  15   5   0       1415.82       1363.60        80.49 o                         
  17   5   0       5467.35       5998.59       243.05 o                         
  19   5   0       1140.83       1212.45       103.66 o                         
   0   6   0       1152.97       1224.29        50.72 o                         
   2   6   0       2139.76       2224.81        50.99 o                         
   4   6   0       4125.30       3945.93        79.99 o                         
   6   6   0      12429.33      11956.60       195.70 o                         
   8   6   0         22.11         16.48        21.81 o                         
  10   6   0       1335.23       1496.65        55.23 o                         
  12   6   0          8.76         92.61        32.21 o                         
  14   6   0       2506.80       2716.45       105.94 o                         
  16   6   0       3628.65       3686.09       155.77 o                         
  18   6   0         15.68        -69.66        69.66 o                         
   1   7   0       7900.80       8256.59       184.99 o                         
   3   7   0       1897.15       1889.69        51.97 o                         
   5   7   0      13459.05      12826.18       220.03 o                         
   7   7   0        293.29        290.35        28.36 o                         
   9   7   0       2678.13       2834.07        94.41 o                         
  11   7   0       1242.06       1321.15        67.71 o                         
  13   7   0         97.60        120.55        48.20 o                         
  15   7   0       2070.69       2203.71       110.14 o                         
  17   7   0         98.76        136.55        72.94 o                         
   0   8   0       8352.35       8848.13       248.35 o                         
   2   8   0        134.94        160.65        28.46 o                         
   4   8   0         73.64         80.35        32.43 o                         
   6   8   0          5.52          5.64        50.32 o                         
   8   8   0       5205.29       5758.79       163.63 o                         
  10   8   0          6.01         -1.85        38.53 o                         
  12   8   0       2324.63       2292.27       125.79 o                         
  14   8   0         46.84         27.50        48.99 o                         
  16   8   0        168.52        279.76        66.44 o                         
   1   9   0       1830.10       1991.07        73.56 o                         
   3   9   0        732.71        745.79        49.61 o                         
   5   9   0          2.02        -38.09        38.09 o                         
   7   9   0       2613.38       2633.68       105.90 o                         
   9   9   0        271.63        266.96        49.63 o                         
  11   9   0       1645.94       1847.52       111.61 o                         
  13   9   0        172.44        120.03        55.79 o                         
   0  10   0      12502.19      13303.89       418.03 o                         
   2  10   0        329.33        372.32        46.60 o                         
   4  10   0        228.19        265.50        45.56 o                         
   6  10   0        224.01        307.73        46.13 o                         
   8  10   0        167.42         96.71        46.50 o                         
  10  10   0       3067.21       3564.96       206.72 o                         
  12  10   0         66.21        -54.73        66.60 o                         
   1  11   0        679.16        726.91        55.31 o                         
   3  11   0       1395.84       1320.36        72.56 o                         
   5  11   0        607.66        741.22        64.79 o                         
   7  11   0         25.51         80.62        54.28 o                         
   9  11   0        234.93        205.21        59.70 o                         
   0  12   0         25.90        -82.54        82.54 o                         
   2  12   0        633.97        536.21        62.45 o                         
   4  12   0        239.14        146.59        56.75 o                         
 -21   1   1       2554.00       2558.69       147.72 o                         
 -19   1   1         25.24       -116.31       116.62 o                         
 -17   1   1        815.07        788.68        49.06 o                         
 -15   1   1       2474.25       2539.22        77.82 o                         
 -13   1   1       1790.48       1842.58        62.78 o                         
 -11   1   1       1672.05       1615.80        44.67 o                         
  -9   1   1          0.57         29.26        11.93 o                         
  -7   1   1       1163.31       1123.79        32.72 o                         
  -5   1   1      17045.35      16928.61       304.91 o                         
  -3   1   1      42332.29      43624.38       735.03 o                         
  -1   1   1       1576.84       1151.72        23.89 o                         
   1   1   1        380.32        358.92        12.18 o                         
   3   1   1     127924.73     139646.03      2296.18 o                         
   5   1   1       8007.69       8428.26       134.27 o                         
   7   1   1        503.44        592.00        22.86 o                         
   9   1   1      26434.74      25330.85       462.53 o                         
  11   1   1       3190.06       3121.62        76.38 o                         
  13   1   1        875.87        830.34        36.37 o                         
  15   1   1         68.02         45.85        34.88 o                         
  17   1   1        654.32        792.56        73.01 o                         
  19   1   1       2774.86       2598.14       149.00 o                         
  21   1   1          0.58         82.12        78.60 o                         
 -22   2   1        542.25        322.19        83.04 o                         
 -20   2   1        155.17         84.65        67.39 o                         
 -18   2   1         35.89         53.21        54.81 o                         
 -16   2   1       6717.58       6416.86       185.60 o                         
 -14   2   1         13.17         71.95        21.33 o                         
 -12   2   1        371.22        366.39        24.07 o                         
 -10   2   1         43.21         56.96        14.26 o                         
  -8   2   1        674.19        799.83        28.32 o                         
  -6   2   1       6782.17       6621.77       122.88 o                         
  -4   2   1      46842.09      47019.86       860.50 o                         
  -2   2   1      22601.24      21186.92       338.81 o                         
   0   2   1        112.60         83.07         9.89 o                         
   2   2   1       4063.94       4192.90        87.10 o                         
   4   2   1      54354.13      53267.97       925.66 o                         
   6   2   1       1160.83       1223.00        30.29 o                         
   8   2   1       4003.11       3910.59        76.02 o                         
  10   2   1          5.16         24.06        15.99 o                         
  12   2   1        190.25        197.68        22.37 o                         
  14   2   1       6232.50       6184.70       153.04 o                         
  16   2   1        150.23        171.10        54.95 o                         
  18   2   1         93.89         54.79        58.66 o                         
  20   2   1         13.11        -77.51        77.51 o                         
 -21   3   1         16.85        -57.32        85.21 o                         
 -19   3   1        487.53        507.26        58.00 o                         
 -17   3   1          5.10          6.42        37.22 o                         
 -15   3   1       9802.92       9739.67       224.97 o                         
 -13   3   1        627.58        655.65        29.96 o                         
 -11   3   1         84.98         85.61        15.72 o                         
  -9   3   1       2527.43       2906.60        66.31 o                         
  -7   3   1       2113.32       1886.81        41.89 o                         
  -5   3   1      25138.77      24296.16       408.67 o                         
  -3   3   1      24789.28      22185.35       373.77 o                         
  -1   3   1        568.24        686.98        23.68 o                         
   1   3   1          2.92          7.39        10.71 o                         
   3   3   1      11418.40      11182.68       188.47 o                         
   5   3   1       2188.22       1910.17        42.12 o                         
   7   3   1        128.54         73.32        13.40 o                         
   9   3   1       1440.16       1494.07        39.31 o                         
  11   3   1        914.44        974.56        36.67 o                         
  13   3   1       1375.17       1307.36        56.10 o                         
  15   3   1       4630.61       4802.06       150.64 o                         
  17   3   1       1162.78       1082.20        78.30 o                         
  19   3   1          9.85        -24.72        92.75 o                         
 -20   4   1        315.94        136.92        87.59 o                         
 -18   4   1       4220.85       4291.90       184.43 o                         
 -16   4   1        244.59        218.14        38.17 o                         
 -14   4   1       1071.71       1102.49        45.57 o                         
 -12   4   1       2199.21       2186.95        55.39 o                         
 -10   4   1       3692.53       3480.24        67.30 o                         
  -8   4   1      65833.41      66143.90      1216.13 o                         
  -6   4   1       9166.73       9438.10       160.30 o                         
  -4   4   1       2988.47       2692.30        54.17 o                         
  -2   4   1         80.12         74.64        13.96 o                         
   0   4   1        342.72        406.95        19.07 o                         
   2   4   1      12359.34      11061.09       201.49 o                         
   4   4   1         18.32         66.79        13.77 o                         
   6   4   1       1610.45       1620.28        48.85 o                         
   8   4   1       3930.12       4243.55        81.82 o                         
  10   4   1        166.10        229.88        20.91 o                         
  12   4   1      12586.47      11997.64       276.38 o                         
  14   4   1       1931.38       2047.01        83.51 o                         
  16   4   1       3038.73       3339.16       137.34 o                         
  18   4   1        232.74        138.01        62.96 o                         
  20   4   1        383.24        468.32       225.49 o                         
 -19   5   1         98.95        -15.28        64.38 o                         
 -17   5   1       2401.27       2524.65       134.43 o                         
 -15   5   1       1372.11       1404.93        72.65 o                         
 -13   5   1        133.84        102.84        29.72 o                         
 -11   5   1        318.96        310.66        24.92 o                         
  -9   5   1       4927.78       4854.04        97.44 o                         
  -7   5   1       1452.96       1346.64        37.82 o                         
  -5   5   1         16.04         16.18        12.18 o                         
  -3   5   1         59.73         56.56        14.49 o                         
  -1   5   1       1915.42       1890.94        43.44 o                         
   1   5   1       2136.68       2040.20        47.09 o                         
   3   5   1        475.75        424.35        23.31 o                         
   5   5   1        920.77        965.09        36.02 o                         
   7   5   1        317.57        284.96        25.64 o                         
   9   5   1        201.58        222.96        23.53 o                         
  11   5   1       1428.77       1468.29        52.73 o                         
  13   5   1        259.65        263.34        40.25 o                         
  15   5   1        438.98        465.72        64.97 o                         
  17   5   1        108.40        239.24        64.59 o                         
  19   5   1        256.15        153.77        93.19 o                         
 -18   6   1          4.00         33.26        58.59 o                         
 -16   6   1       3166.77       3100.58       136.62 o                         
 -14   6   1        328.52        373.15        71.35 o                         
 -12   6   1         27.26          1.35        30.56 o                         
 -10   6   1      17522.01      18130.47       349.94 o                         
  -8   6   1       1813.66       1906.55        52.17 o                         
  -6   6   1       2696.66       2469.57        56.01 o                         
  -4   6   1       1648.66       1477.56        42.19 o                         
  -2   6   1       6341.53       6171.28       134.75 o                         
   0   6   1      11189.28      11442.06       234.40 o                         
   2   6   1        749.42        755.22        31.45 o                         
   4   6   1       4682.24       4499.36        91.61 o                         
   6   6   1        640.42        693.00        30.37 o                         
   8   6   1       2387.48       2337.13        70.67 o                         
  10   6   1       6755.36       7090.70       186.73 o                         
  12   6   1         53.86        100.31        37.61 o                         
  14   6   1        696.35        782.08        67.23 o                         
  16   6   1        109.73         74.46        68.16 o                         
  18   6   1       2266.86       2196.84       187.15 o                         
 -17   7   1         32.27         48.42        52.79 o                         
 -15   7   1       1585.38       1406.72        86.68 o                         
 -13   7   1       8395.63       8250.96       221.07 o                         
 -11   7   1       1408.36       1476.33        67.64 o                         
  -9   7   1        960.54        955.52        49.73 o                         
  -7   7   1        134.53        142.12        23.62 o                         
  -5   7   1        382.45        338.58        25.25 o                         
  -3   7   1      12604.29      12475.55       205.33 o                         
  -1   7   1       5474.86       5271.43       111.64 o                         
   1   7   1       9641.45       9765.23       168.12 o                         
   3   7   1       2820.51       2741.81        67.30 o                         
   5   7   1        387.02        377.13        28.61 o                         
   7   7   1       3555.02       3727.27       117.49 o                         
   9   7   1       3533.59       3478.07       135.22 o                         
  11   7   1        841.18       1044.36        88.06 o                         
  13   7   1         95.84        106.11        41.80 o                         
  15   7   1        443.56        401.23        63.49 o                         
  17   7   1       2536.60       2855.55       266.81 o                         
 -16   8   1       1844.32       1566.17        99.02 o                         
 -14   8   1       2342.78       2166.93       100.37 o                         
 -12   8   1       8058.52       8828.72       305.61 o                         
 -10   8   1       1150.58       1198.10        82.32 o                         
  -8   8   1        113.16         83.05        29.76 o                         
  -6   8   1        256.78        307.29        32.69 o                         
  -4   8   1       1538.77       1466.77        63.01 o                         
  -2   8   1      11618.93      12180.94       331.18 o                         
   0   8   1       4384.99       4727.65       105.80 o                         
   2   8   1      11921.70      12797.55       381.80 o                         
   4   8   1         39.62         94.61        32.27 o                         
   6   8   1       4357.91       4452.77       135.08 o                         
   8   8   1       4625.31       4950.45       242.09 o                         
  10   8   1       1655.29       1888.74       105.36 o                         
  12   8   1        676.44        616.78        70.48 o                         
  14   8   1        183.00        161.01        54.95 o                         
 -15   9   1       2557.24       2200.68       166.42 o                         
 -13   9   1        596.89        536.40        59.61 o                         
 -11   9   1       5741.90       6118.38       192.17 o                         
  -9   9   1        953.03        955.26        54.24 o                         
  -7   9   1         56.01         58.48        31.90 o                         
  -5   9   1       7347.91       8080.70       198.77 o                         
  -3   9   1        710.93        801.61        47.77 o                         
  -1   9   1       3862.00       4407.08       141.05 o                         
   1   9   1        202.41        198.45        37.03 o                         
   3   9   1       3622.01       3779.90       121.78 o                         
   5   9   1       1454.23       1484.69        77.78 o                         
   7   9   1        396.81        386.48        49.40 o                         
   9   9   1       9415.17      10991.37       328.37 o                         
  11   9   1        186.23        157.06        63.96 o                         
  13   9   1        238.14        224.95        76.02 o                         
 -12  10   1        740.91        816.03        69.97 o                         
 -10  10   1       2495.41       2408.41        89.97 o                         
  -8  10   1       1374.69       1327.39        71.61 o                         
  -6  10   1        146.49        136.69        38.67 o                         
  -4  10   1       1052.47       1241.51        67.45 o                         
  -2  10   1       5890.81       6478.40       162.14 o                         
   0  10   1       1299.34       1240.30        67.04 o                         
   2  10   1        292.99        330.67        50.80 o                         
   4  10   1       1622.56       1723.58        98.86 o                         
   6  10   1       1700.20       1645.67        82.43 o                         
   8  10   1       1943.08       1538.14        74.14 o                         
  10  10   1        581.15        534.93        78.08 o                         
  -9  11   1       3665.25       3798.86       139.72 o                         
  -7  11   1       4562.30       5330.43       186.18 o                         
  -5  11   1        105.10         27.20        45.07 o                         
  -3  11   1       3946.50       4093.61       131.32 o                         
  -1  11   1        598.97        531.81        52.68 o                         
   1  11   1       1716.90       1613.20        79.84 o                         
   3  11   1       2136.41       1811.81        94.51 o                         
   5  11   1        389.59        373.14        59.96 o                         
   7  11   1       3924.09       3728.70       136.22 o                         
   9  11   1         54.35       -198.01       198.01 o                         
  -4  12   1        497.42        316.30        60.32 o                         
  -2  12   1        236.10        232.05        56.87 o                         
   0  12   1       3550.73       3157.67       180.28 o                         
   2  12   1       1433.48       1339.63        79.16 o                         
 -22   0   2        501.59        564.06       132.02 o                         
 -20   0   2       4062.92       4429.04       279.85 o                         
 -18   0   2       5013.64       4981.10       248.01 o                         
 -16   0   2       2660.90       2525.49       129.70 o                         
 -14   0   2         23.17        117.40        29.53 o                         
 -12   0   2      11726.07      11842.32       345.64 o                         
 -10   0   2       6830.01       6898.72       184.88 o                         
  -8   0   2        384.08        470.75        31.77 o                         
  -6   0   2       8752.65       8043.02       205.16 o                         
  -4   0   2       7895.46       7066.23       284.21 o                         
  -2   0   2      14286.47      16081.88       887.26 o                         
   0   0   2      91440.26     101439.79      3450.59 o                         
   2   0   2      47822.81      47565.82      1309.08 o                         
   4   0   2     124570.07     136324.30      3276.99 o                         
   6   0   2      31030.39      33436.42      1085.83 o                         
   8   0   2      56622.14      55436.66      1533.66 o                         
  10   0   2       5842.01       5830.31       179.64 o                         
  12   0   2       4506.44       4596.79       141.13 o                         
  14   0   2       6248.89       6418.92       246.65 o                         
  16   0   2        877.31        946.36       105.68 o                         
  18   0   2       5630.34       5811.70       307.33 o                         
  20   0   2        531.32        551.60       152.91 o                         
 -23   1   2       4133.20       4049.43       223.88 o                         
 -21   1   2        463.38        499.57        75.32 o                         
 -19   1   2       1749.00       1689.85       119.60 o                         
 -17   1   2       1166.47       1111.96        76.11 o                         
 -15   1   2       4555.51       4417.14       116.07 o                         
 -13   1   2      15733.85      15402.98       307.34 o                         
 -11   1   2       4844.45       4766.22       100.31 o                         
  -9   1   2       4327.36       4465.19        87.63 o                         
  -7   1   2        120.85        131.43        14.69 o                         
  -5   1   2      12522.98      12136.44       232.16 o                         
  -3   1   2      16681.36      16838.42       312.95 o                         
  -1   1   2      29114.88      28927.67       527.80 o                         
   1   1   2        163.88        235.66        13.75 o                         
   3   1   2       1364.81       1439.42        34.73 o                         
   5   1   2        289.06        582.01        21.50 o                         
   7   1   2      20029.46      19322.35       314.22 o                         
   9   1   2       2909.11       2628.01        55.77 o                         
  11   1   2       2428.59       2299.51        56.69 o                         
  13   1   2         15.00        -27.85        27.85 o                         
  15   1   2       1502.31       1586.08        82.75 o                         
  17   1   2       4329.01       5139.64       217.95 o                         
  19   1   2       1166.65       1344.52       109.43 o                         
 -22   2   2       2572.51       2844.25       205.87 o                         
 -20   2   2         14.27        -35.50        70.60 o                         
 -18   2   2       2557.36       2680.51       115.58 o                         
 -16   2   2        632.66        697.65        43.51 o                         
 -14   2   2       8267.84       8297.00       164.42 o                         
 -12   2   2      10181.08       9723.14       182.51 o                         
 -10   2   2       1610.28       1503.86        39.34 o                         
  -8   2   2      16539.49      16466.96       293.29 o                         
  -6   2   2        740.56        969.73        27.34 o                         
  -4   2   2      36033.71      33976.63       562.32 o                         
  -2   2   2      27850.08      27349.82       454.25 o                         
   0   2   2       8938.34       8444.97       152.20 o                         
   2   2   2       2013.28       1799.70        42.35 o                         
   4   2   2         26.35         44.31        13.77 o                         
   6   2   2      31460.08      30386.49       513.99 o                         
   8   2   2       2433.81       2199.83        49.04 o                         
  10   2   2       4110.46       4060.74        96.31 o                         
  12   2   2       5770.11       5926.71       150.09 o                         
  14   2   2         26.89        -30.88        30.88 o                         
  16   2   2       4819.60       5552.58       232.43 o                         
  18   2   2       1057.38        989.20        96.60 o                         
  20   2   2        592.52        537.91        94.60 o                         
 -21   3   2       3820.65       4040.95       165.79 o                         
 -19   3   2        709.71        749.83        58.71 o                         
 -17   3   2       1331.50       1535.40        72.49 o                         
 -15   3   2       5991.58       6223.66       156.51 o                         
 -13   3   2        152.51        166.87        22.35 o                         
 -11   3   2      11539.77      11231.70       198.89 o                         
  -9   3   2       4818.55       4862.42        94.62 o                         
  -7   3   2      10898.23      10831.00       203.17 o                         
  -5   3   2      28434.33      27249.88       444.94 o                         
  -3   3   2      10099.44       9845.12       159.35 o                         
  -1   3   2       9986.26       8860.22       141.56 o                         
   1   3   2        599.82        854.96        30.43 o                         
   3   3   2       9835.28       8747.31       157.12 o                         
   5   3   2       8355.05       8505.16       167.92 o                         
   7   3   2        217.60        380.28        20.99 o                         
   9   3   2       8801.85       8695.60       175.10 o                         
  11   3   2        776.13        860.73        36.49 o                         
  13   3   2       8634.79       8766.94       207.24 o                         
  15   3   2       4015.62       4002.51       182.76 o                         
  17   3   2        155.09         27.25        54.44 o                         
  19   3   2       1900.05       1787.26       134.90 o                         
 -20   4   2       2380.05       2256.98       134.66 o                         
 -18   4   2       3032.95       3324.16       114.20 o                         
 -16   4   2        658.20        620.44        43.02 o                         
 -14   4   2       1551.59       1661.31        57.17 o                         
 -12   4   2       1384.58       1350.73        40.75 o                         
 -10   4   2       7305.46       7383.37       152.04 o                         
  -8   4   2       1158.67       1061.37        34.09 o                         
  -6   4   2      33639.03      34011.63       523.24 o                         
  -4   4   2       4049.62       4166.52        77.09 o                         
  -2   4   2       1660.88       1473.07        34.58 o                         
   0   4   2       1610.78       1357.36        35.25 o                         
   2   4   2      15859.34      15035.93       246.88 o                         
   4   4   2      16095.97      15064.96       280.14 o                         
   6   4   2         17.20         44.27        17.72 o                         
   8   4   2       2024.60       2047.86        50.61 o                         
  10   4   2       2102.46       2167.40        54.50 o                         
  12   4   2       5442.25       5585.50       154.51 o                         
  14   4   2       5177.52       5203.20       186.17 o                         
  16   4   2        254.47        125.92        59.14 o                         
  18   4   2        192.10         67.32        83.60 o                         
 -21   5   2          4.57        -78.22        78.22 o                         
 -19   5   2       2680.90       2621.42       153.52 o                         
 -17   5   2       3635.41       3744.11       131.13 o                         
 -15   5   2        265.59        195.52        37.61 o                         
 -13   5   2       4836.49       4750.92       116.99 o                         
 -11   5   2         82.59        108.37        19.45 o                         
  -9   5   2       4647.70       4307.35        84.28 o                         
  -7   5   2       6337.71       5927.37       101.05 o                         
  -5   5   2        134.82        295.54        19.36 o                         
  -3   5   2       2069.73       1927.53        45.98 o                         
  -1   5   2       2266.59       2369.78        52.30 o                         
   1   5   2      51386.96      47974.54       972.76 o                         
   3   5   2       6635.07       6304.42       115.19 o                         
   5   5   2       5807.20       5626.74       105.15 o                         
   7   5   2       2124.30       2099.75        59.24 o                         
   9   5   2        235.40        191.94        27.37 o                         
  11   5   2       7728.20       7508.92       181.83 o                         
  13   5   2        697.19        748.50        56.71 o                         
  15   5   2         31.77         89.77        55.49 o                         
  17   5   2        132.51         -6.45       118.94 o                         
 -20   6   2        112.89         32.91        59.81 o                         
 -18   6   2       2460.77       2674.79       128.55 o                         
 -16   6   2       3657.78       3891.25       150.25 o                         
 -14   6   2        145.87        152.71        59.61 o                         
 -12   6   2       2869.71       2942.48        84.30 o                         
 -10   6   2       7099.52       7020.29       130.45 o                         
  -8   6   2       9123.49       9243.94       150.01 o                         
  -6   6   2       6992.52       6974.55       125.54 o                         
  -4   6   2       1203.23       1192.97        38.22 o                         
  -2   6   2       1023.86       1211.38        37.17 o                         
   0   6   2       7507.60       8037.13       182.85 o                         
   2   6   2       8064.95       7476.02       139.29 o                         
   4   6   2       6698.99       6604.76       129.68 o                         
   6   6   2        127.43        113.47        22.61 o                         
   8   6   2         50.60         41.72        35.99 o                         
  10   6   2       1858.92       2053.25       101.83 o                         
  12   6   2       2904.39       2673.70       137.59 o                         
  14   6   2       2947.12       3036.70       135.52 o                         
  16   6   2         20.95         16.12        65.34 o                         
 -19   7   2         34.74        -60.02        60.02 o                         
 -17   7   2       1764.83       1764.89       101.24 o                         
 -15   7   2       1587.57       1488.88        92.08 o                         
 -13   7   2       3688.15       3809.97       127.73 o                         
 -11   7   2       1212.32       1263.71        66.28 o                         
  -9   7   2       5566.42       5563.29       117.84 o                         
  -7   7   2       8504.79       8608.94       154.59 o                         
  -5   7   2         64.71         62.58        21.43 o                         
  -3   7   2        524.55        471.59        28.38 o                         
  -1   7   2       9373.80       9863.73       196.56 o                         
   1   7   2       3862.73       4034.74        86.97 o                         
   3   7   2      13715.72      13696.48       243.31 o                         
   5   7   2       6003.60       6420.58       212.59 o                         
   7   7   2         63.32         59.19        32.82 o                         
   9   7   2       4326.31       4466.43       164.85 o                         
  11   7   2         86.56         98.24        55.50 o                         
  13   7   2       4240.63       4830.16       182.34 o                         
  15   7   2         58.44         54.64        62.59 o                         
 -16   8   2        425.96        265.91        69.39 o                         
 -14   8   2       1782.89       1805.74        85.22 o                         
 -12   8   2       1692.02       1700.67        77.62 o                         
 -10   8   2         20.94        -30.58        30.58 o                         
  -8   8   2       3130.34       3299.80        93.23 o                         
  -6   8   2        259.17        309.46        37.79 o                         
  -4   8   2       3352.42       3551.92        87.47 o                         
  -2   8   2         94.76        126.66        27.28 o                         
   0   8   2         14.47         22.62        30.14 o                         
   2   8   2         66.23         40.72        31.59 o                         
   4   8   2       6191.03       6219.75       168.37 o                         
   6   8   2         69.41         48.76        34.83 o                         
   8   8   2        101.01         43.45        53.16 o                         
  10   8   2        858.94        881.31        77.97 o                         
  12   8   2       2347.79       2413.85       135.90 o                         
  14   8   2        275.51        168.47       123.88 o                         
 -15   9   2          3.62        -49.46        49.46 o                         
 -13   9   2       3617.51       3669.82       136.57 o                         
 -11   9   2        415.89        413.33        51.71 o                         
  -9   9   2         40.87         43.93        37.27 o                         
  -7   9   2        141.53        205.04        39.84 o                         
  -5   9   2       4641.52       5143.65       152.39 o                         
  -3   9   2       3092.32       3572.70       101.29 o                         
  -1   9   2        179.23        273.83        37.84 o                         
   1   9   2        975.06        929.68        55.81 o                         
   3   9   2        227.34        220.61        53.11 o                         
   5   9   2        174.53        223.08        42.61 o                         
   7   9   2       1800.05       1996.98        87.78 o                         
   9   9   2       1208.19       1183.64        91.85 o                         
  11   9   2       1354.35       1359.30        95.56 o                         
  13   9   2        289.81        196.85        70.68 o                         
 -12  10   2       2473.01       2449.55       102.34 o                         
 -10  10   2         54.20        -24.63        39.26 o                         
  -8  10   2       1238.63       1225.85        65.08 o                         
  -6  10   2        464.88        502.86        48.28 o                         
  -4  10   2        798.56        998.38        60.93 o                         
  -2  10   2       1188.10       1346.70        64.31 o                         
   0  10   2          5.61         31.66        39.95 o                         
   2  10   2        930.72        928.14        59.42 o                         
   4  10   2       2733.15       2781.59       112.42 o                         
   6  10   2         91.69         95.21        44.20 o                         
   8  10   2       1801.56       1811.68        88.11 o                         
  10  10   2          2.56        -63.90        63.90 o                         
  -9  11   2         63.36         35.30        46.76 o                         
  -7  11   2        665.81        593.34        55.51 o                         
  -5  11   2          3.51        -44.78        44.78 o                         
  -3  11   2       2262.30       2077.33        94.07 o                         
  -1  11   2       1922.77       1774.34        86.89 o                         
   1  11   2        582.57        466.72        56.27 o                         
   3  11   2         47.24         75.31        50.71 o                         
   5  11   2        706.37        406.45        89.67 o                         
   7  11   2       3877.90       3681.32       140.29 o                         
  -4  12   2        256.64        185.77        57.64 o                         
  -2  12   2         79.24         78.49        55.55 o                         
   0  12   2         39.07          2.17        56.07 o                         
   2  12   2        252.45        210.26        58.97 o                         
 -23   1   3        845.50        874.69        99.54 o                         
 -21   1   3        231.40        201.32        73.31 o                         
 -19   1   3       1299.75       1405.82        99.29 o                         
 -17   1   3       1252.25       1228.62        86.13 o                         
 -15   1   3        662.26        775.94        48.40 o                         
 -13   1   3         21.02         36.52        16.54 o                         
 -11   1   3       4516.34       4838.95       101.22 o                         
  -9   1   3      10647.67      10257.02       196.81 o                         
  -7   1   3       2746.51       2620.31        57.55 o                         
  -5   1   3       1789.52       1708.53        49.49 o                         
  -3   1   3       5910.94       6183.17       144.73 o                         
  -1   1   3       8071.88       7502.58       175.04 o                         
   1   1   3      18339.63      17772.57       331.39 o                         
   3   1   3        709.72        948.16        34.14 o                         
   5   1   3      10431.53      10467.49       183.15 o                         
   7   1   3       7865.07       9088.66       163.33 o                         
   9   1   3          8.94         15.68        15.56 o                         
  11   1   3       3350.00       3404.75        73.33 o                         
  13   1   3       1223.41       1223.71        64.07 o                         
  15   1   3         15.55         59.10        41.91 o                         
  17   1   3         13.46         47.81        60.84 o                         
  19   1   3          6.90        -26.35        71.15 o                         
 -22   2   3         71.53        131.75        70.94 o                         
 -20   2   3       3864.85       4252.99       176.55 o                         
 -18   2   3        120.63         87.44        35.09 o                         
 -16   2   3         78.47        163.09        32.49 o                         
 -14   2   3       2233.43       2275.12        61.57 o                         
 -12   2   3       5483.22       5609.11       124.47 o                         
 -10   2   3        699.09        639.57        26.81 o                         
  -8   2   3       2275.23       2156.19        48.52 o                         
  -6   2   3          4.84          1.96        11.44 o                         
  -4   2   3       9335.28       8650.89       165.04 o                         
  -2   2   3       4526.14       4463.31        84.21 o                         
   0   2   3       6048.89       5858.21       117.53 o                         
   2   2   3       6337.53       5887.88       110.97 o                         
   4   2   3       1599.24       1687.83        41.70 o                         
   6   2   3       4568.69       4224.57        83.87 o                         
   8   2   3        289.47        263.83        19.05 o                         
  10   2   3       2936.36       3070.11        72.99 o                         
  12   2   3       1094.37       1133.57        52.64 o                         
  14   2   3        112.17        198.09        57.20 o                         
  16   2   3        647.32        644.77        80.10 o                         
  18   2   3         32.98        -43.74        74.54 o                         
 -21   3   3       2203.23       2276.64       114.56 o                         
 -19   3   3       3073.76       3178.64       108.73 o                         
 -17   3   3       1320.40       1431.44        65.45 o                         
 -15   3   3       2357.32       2352.97        69.65 o                         
 -13   3   3          6.86         -6.52        17.45 o                         
 -11   3   3       8454.46       8537.46       175.22 o                         
  -9   3   3       4502.85       4295.87        91.89 o                         
  -7   3   3        192.47         96.59        12.23 o                         
  -5   3   3       1460.38       1408.07        31.06 o                         
  -3   3   3       8544.93       8849.66       132.56 o                         
  -1   3   3       6143.24       5762.15       114.67 o                         
   1   3   3         53.41        116.97        14.07 o                         
   3   3   3      10329.89      10122.27       191.37 o                         
   5   3   3       3844.49       3675.51        79.75 o                         
   7   3   3        744.39        826.28        32.01 o                         
   9   3   3       2560.45       2860.18        65.71 o                         
  11   3   3        851.06       1007.46        44.78 o                         
  13   3   3        880.84        894.60        52.51 o                         
  15   3   3       1340.22       1278.48        92.80 o                         
  17   3   3        424.45        247.14        63.73 o                         
 -22   4   3       3030.30       2670.14       183.58 o                         
 -20   4   3         26.46        -50.77        50.77 o                         
 -18   4   3       3232.31       3687.65       132.57 o                         
 -16   4   3        287.22        273.49        41.70 o                         
 -14   4   3          5.68        -21.07        21.07 o                         
 -12   4   3         33.86         22.31        18.48 o                         
 -10   4   3       7908.17       7849.95       150.43 o                         
  -8   4   3      12533.98      12839.94       213.87 o                         
  -6   4   3        205.22        333.99        18.28 o                         
  -4   4   3      21922.27      22390.54       362.80 o                         
  -2   4   3       1258.22       1500.30        36.63 o                         
   0   4   3      19112.87      17915.89       291.60 o                         
   2   4   3       9309.68       9342.73       175.59 o                         
   4   4   3       3630.33       3807.02        80.46 o                         
   6   4   3       1024.35       1082.60        39.96 o                         
   8   4   3        711.61        758.52        33.58 o                         
  10   4   3       4398.26       4717.70       109.92 o                         
  12   4   3       5091.83       5008.10       137.75 o                         
  14   4   3        640.32        637.95        65.13 o                         
  16   4   3       1124.59        928.46        89.21 o                         
  18   4   3         70.93        -28.58        74.16 o                         
 -21   5   3        224.64        135.73        78.67 o                         
 -19   5   3        928.97        872.12        67.24 o                         
 -17   5   3       1737.86       1580.36        88.78 o                         
 -15   5   3       1899.30       1992.97        72.65 o                         
 -13   5   3         21.11          5.34        21.89 o                         
 -11   5   3         54.18         46.74        20.21 o                         
  -9   5   3       7722.70       7301.23       127.45 o                         
  -7   5   3       3708.76       3697.27        71.25 o                         
  -5   5   3         38.36        128.26        16.90 o                         
  -3   5   3         75.11        132.42        16.96 o                         
  -1   5   3       4211.54       3792.76        83.14 o                         
   1   5   3       3120.27       3020.06        60.34 o                         
   3   5   3         10.80          4.15        14.75 o                         
   5   5   3        425.70        510.54        31.33 o                         
   7   5   3        133.88        179.64        23.86 o                         
   9   5   3        884.95        989.62        52.27 o                         
  11   5   3       1199.08       1225.58        63.57 o                         
  13   5   3         94.65         67.39        44.87 o                         
  15   5   3        100.73         28.70        53.17 o                         
  17   5   3         26.63        -17.36        77.99 o                         
 -20   6   3          8.75        -56.63        56.63 o                         
 -18   6   3          9.09         18.37        52.78 o                         
 -16   6   3       3261.17       3316.22       133.70 o                         
 -14   6   3       1253.22       1211.51        63.02 o                         
 -12   6   3       1907.47       1977.29        62.87 o                         
 -10   6   3        215.46        323.62        23.35 o                         
  -8   6   3       1997.39       2032.30        50.43 o                         
  -6   6   3       7373.58       7592.07       147.93 o                         
  -4   6   3       1090.67       1326.93        39.70 o                         
  -2   6   3      10874.37      10106.97       168.26 o                         
   0   6   3       2007.91       1958.52        49.45 o                         
   2   6   3        885.66        858.09        40.20 o                         
   4   6   3       5995.42       5938.53       110.56 o                         
   6   6   3         49.22          5.15        26.41 o                         
   8   6   3       5845.64       6379.97       213.50 o                         
  10   6   3        209.71        178.44        44.68 o                         
  12   6   3        465.31        595.72        64.86 o                         
  14   6   3        919.57       1015.03        81.44 o                         
  16   6   3          9.46          7.71        83.16 o                         
 -19   7   3        191.04        279.43        64.30 o                         
 -17   7   3         85.14         43.04        51.28 o                         
 -15   7   3       1915.76       1976.44       103.23 o                         
 -13   7   3       2161.85       2428.96        96.70 o                         
 -11   7   3        364.94        395.44        36.01 o                         
  -9   7   3        154.16        159.24        25.17 o                         
  -7   7   3        512.51        556.04        34.00 o                         
  -5   7   3       7282.25       7107.30       126.50 o                         
  -3   7   3       7064.30       7267.01       137.90 o                         
  -1   7   3       1128.10       1195.96        44.22 o                         
   1   7   3       2756.97       2754.07        68.55 o                         
   3   7   3       1894.31       2011.89        68.49 o                         
   5   7   3       9260.69      10391.31       287.21 o                         
   7   7   3       7968.51       9048.12       318.22 o                         
   9   7   3        549.51        600.12        69.98 o                         
  11   7   3        230.81        241.69        57.02 o                         
  13   7   3          6.22         37.76        54.50 o                         
  15   7   3        759.53        640.70        78.45 o                         
 -18   8   3        741.84        452.44        90.75 o                         
 -16   8   3        281.64        146.36        76.07 o                         
 -14   8   3       6051.79       6367.06       185.73 o                         
 -12   8   3        778.34        861.89        61.35 o                         
 -10   8   3        477.59        491.70        39.92 o                         
  -8   8   3        417.44        415.59        34.75 o                         
  -6   8   3       3101.92       3178.68        85.62 o                         
  -4   8   3      21232.54      22512.36       442.29 o                         
  -2   8   3         91.77        109.57        31.33 o                         
   0   8   3         14.54          6.68        29.67 o                         
   2   8   3        722.54        749.69        49.81 o                         
   4   8   3       6711.51       7045.26       213.40 o                         
   6   8   3      15502.14      17658.77       509.20 o                         
   8   8   3       1490.43       1584.56        98.97 o                         
  10   8   3        800.96        775.65        80.78 o                         
  12   8   3         85.84        136.15        62.11 o                         
  14   8   3        678.79        582.46        79.97 o                         
 -15   9   3       3547.36       3294.81       139.46 o                         
 -13   9   3       5279.79       5079.53       154.67 o                         
 -11   9   3       4076.73       4231.52       142.00 o                         
  -9   9   3        720.22        738.40        48.37 o                         
  -7   9   3       2831.49       3104.48       102.79 o                         
  -5   9   3       2728.27       2966.47       100.65 o                         
  -3   9   3       8815.88       9518.73       222.30 o                         
  -1   9   3       4085.06       4381.87       125.61 o                         
   1   9   3       1538.90       1476.17        86.51 o                         
   3   9   3        547.05        680.01        53.45 o                         
   5   9   3        560.32        549.47        53.09 o                         
   7   9   3         47.38         89.38        42.53 o                         
   9   9   3        223.95        185.36        60.98 o                         
  11   9   3        525.96        548.32        75.53 o                         
 -14  10   3       1437.69       1276.51        84.80 o                         
 -12  10   3        574.42        458.46        59.84 o                         
 -10  10   3        556.97        606.94        50.92 o                         
  -8  10   3       1171.11       1187.72        60.00 o                         
  -6  10   3       1825.11       1923.66        82.29 o                         
  -4  10   3       1159.13       1242.36        65.29 o                         
  -2  10   3       4397.16       4694.52       137.78 o                         
   0  10   3        477.17        458.18        48.18 o                         
   2  10   3        283.72        312.46        45.62 o                         
   4  10   3       1198.45       1196.94        71.14 o                         
   6  10   3       3562.88       3453.71       133.83 o                         
   8  10   3       1704.61       1440.59        98.56 o                         
  10  10   3         47.33        -26.27        68.10 o                         
 -11  11   3         12.53        -21.43        68.36 o                         
  -9  11   3       5337.54       5245.22       163.33 o                         
  -7  11   3        400.11        284.34        52.65 o                         
  -5  11   3       2963.47       2967.60       132.54 o                         
  -3  11   3       1728.44       1642.80        81.81 o                         
  -1  11   3       1470.10       1490.92        78.18 o                         
   1  11   3       5276.86       5730.02       170.34 o                         
   3  11   3         33.34         56.33        49.92 o                         
   5  11   3       2004.67       1701.08        98.09 o                         
  -4  12   3        173.98        177.00        61.41 o                         
  -2  12   3        127.26        101.35        55.16 o                         
   0  12   3       1217.91       1129.62        75.33 o                         
 -24   0   4       4152.00       2960.31       290.40 o                         
 -22   0   4         68.00       -165.79       165.79 o                         
 -20   0   4        534.87        563.27        83.02 o                         
 -18   0   4       5862.81       6143.36       286.69 o                         
 -16   0   4      17161.10      19210.10       821.10 o                         
 -14   0   4       1340.85       1792.91        68.13 o                         
 -12   0   4         73.33         42.67        16.33 o                         
 -10   0   4       4779.05       4622.73       128.05 o                         
  -8   0   4      10940.92      10065.38       334.15 o                         
  -6   0   4      41092.78      37893.62      1482.21 o                         
  -4   0   4       5353.15       5253.75       307.10 o                         
  -2   0   4      11078.09      10288.54       414.16 o                         
   0   0   4       4525.90       4736.23       127.48 o                         
   2   0   4      12121.80      11202.46       287.86 o                         
   4   0   4      48069.05      48558.62      1096.30 o                         
   6   0   4      46626.58      46876.36      1061.95 o                         
   8   0   4      27172.64      27964.05       957.73 o                         
  10   0   4       2074.40       2338.95        83.79 o                         
  12   0   4      13195.25      14374.46       491.39 o                         
  14   0   4       2895.76       3023.78       185.63 o                         
  16   0   4       1236.02       1184.38       124.48 o                         
  18   0   4        197.71        139.79        88.73 o                         
 -23   1   4        970.83        843.97        92.19 o                         
 -21   1   4         20.56        130.56        60.33 o                         
 -19   1   4        704.74        748.62        66.38 o                         
 -17   1   4       8303.93       8600.60       218.31 o                         
 -15   1   4      12391.16      12567.21       279.11 o                         
 -13   1   4       5403.16       5273.14       111.08 o                         
 -11   1   4        291.88        315.56        20.90 o                         
  -9   1   4      17096.41      17243.38       342.65 o                         
  -7   1   4      11152.90      11085.05       314.74 o                         
  -5   1   4      27189.63      27649.66       916.20 o                         
  -3   1   4       2908.21       2750.02        72.10 o                         
  -1   1   4        435.88        384.39        18.73 o                         
   1   1   4       4816.08       4506.19       104.30 o                         
   3   1   4      11252.15      10588.28       194.90 o                         
   5   1   4      11164.44      10029.41       187.53 o                         
   7   1   4        187.49        167.62        18.04 o                         
   9   1   4        171.93        221.39        21.97 o                         
  11   1   4        294.18        395.99        31.59 o                         
  13   1   4       2645.26       3415.47       118.35 o                         
  15   1   4       4148.47       4797.01       290.31 o                         
  17   1   4         67.46         91.38        62.68 o                         
 -22   2   4        356.57        287.81       105.69 o                         
 -20   2   4       4315.32       4739.62       175.18 o                         
 -18   2   4        100.63        159.45        37.42 o                         
 -16   2   4       2199.49       2302.34        72.60 o                         
 -14   2   4      14988.00      15106.67       291.53 o                         
 -12   2   4        452.41        517.00        25.69 o                         
 -10   2   4       5993.71       5476.71       127.25 o                         
  -8   2   4       7550.82       7756.29       160.41 o                         
  -6   2   4      15977.80      14929.50       315.37 o                         
  -4   2   4      23836.57      23527.54       413.00 o                         
  -2   2   4         26.92         56.69        12.69 o                         
   0   2   4      11294.80      10689.98       217.10 o                         
   2   2   4       7736.64       7438.40       133.96 o                         
   4   2   4      10901.12       9750.88       182.56 o                         
   6   2   4       5521.70       5238.24       109.80 o                         
   8   2   4        197.04        217.66        22.92 o                         
  10   2   4       4298.84       4287.20       107.12 o                         
  12   2   4        660.48        816.27        53.31 o                         
  14   2   4       4550.51       4725.64       233.79 o                         
  16   2   4       1644.00       1689.16       123.87 o                         
  18   2   4        169.84         22.96        77.96 o                         
 -23   3   4         77.15        -78.42        78.42 o                         
 -21   3   4        997.45       1058.49        94.18 o                         
 -19   3   4        149.40        104.15        39.21 o                         
 -17   3   4        997.26       1146.33        69.82 o                         
 -15   3   4        864.22        923.81        41.10 o                         
 -13   3   4      13633.34      13471.10       242.17 o                         
 -11   3   4      10163.77      10329.83       182.76 o                         
  -9   3   4        161.09        263.78        17.07 o                         
  -7   3   4      14894.77      14614.90       254.28 o                         
  -5   3   4       8727.70       9566.39       186.67 o                         
  -3   3   4      21708.73      21694.29       405.01 o                         
  -1   3   4      18638.17      18068.03       322.18 o                         
   1   3   4       5416.08       5231.36       101.18 o                         
   3   3   4       5458.67       4684.29        87.42 o                         
   5   3   4        327.58        374.37        24.44 o                         
   7   3   4       3914.41       3615.15        87.02 o                         
   9   3   4       1727.05       1777.83        51.56 o                         
  11   3   4       1095.88       1217.73        62.79 o                         
  13   3   4       1420.04       1554.54        82.22 o                         
  15   3   4        338.56        264.28        53.77 o                         
  17   3   4       4699.18       4541.89       221.61 o                         
 -22   4   4       2038.56       1839.16       105.15 o                         
 -20   4   4        601.31        679.46        88.29 o                         
 -18   4   4       1649.95       1692.38        90.60 o                         
 -16   4   4         19.25        -31.93        35.70 o                         
 -14   4   4        500.56        548.34        30.07 o                         
 -12   4   4      14561.52      14352.28       250.90 o                         
 -10   4   4       7657.07       7459.31       139.90 o                         
  -8   4   4       1624.35       1493.43        35.64 o                         
  -6   4   4        312.04        385.50        20.51 o                         
  -4   4   4       6851.63       7181.23       125.04 o                         
  -2   4   4      24361.07      24587.45       398.03 o                         
   0   4   4       9005.86       8621.78       158.38 o                         
   2   4   4       4878.34       4677.28        93.54 o                         
   4   4   4        464.62        517.18        25.82 o                         
   6   4   4       1262.22       1335.15        47.57 o                         
   8   4   4       7415.94       7382.91       144.00 o                         
  10   4   4       2483.06       2650.47        84.79 o                         
  12   4   4       1369.60       1572.83        88.60 o                         
  14   4   4        196.43        111.24        55.04 o                         
  16   4   4        845.43        680.91        98.50 o                         
 -21   5   4       4197.64       3791.77       163.60 o                         
 -19   5   4       8894.09       9364.43       298.28 o                         
 -17   5   4        204.09        171.37        45.54 o                         
 -15   5   4        651.88        701.46        42.73 o                         
 -13   5   4         97.76        124.34        20.64 o                         
 -11   5   4      12997.16      12798.81       244.89 o                         
  -9   5   4      17908.56      17717.57       280.01 o                         
  -7   5   4       1568.45       1548.72        43.79 o                         
  -5   5   4        120.57        225.53        18.06 o                         
  -3   5   4       1350.36       1358.33        39.30 o                         
  -1   5   4       4965.84       4159.31        84.56 o                         
   1   5   4       9428.05       8662.21       145.18 o                         
   3   5   4        105.97        105.33        18.65 o                         
   5   5   4       3579.71       3464.92        89.49 o                         
   7   5   4       1789.94       2028.90        75.42 o                         
   9   5   4      10121.19      10859.46       301.81 o                         
  11   5   4       3182.05       3444.21       121.66 o                         
  13   5   4          6.61        -41.62        45.41 o                         
  15   5   4        166.81         88.01        68.06 o                         
 -20   6   4        446.17        467.42        89.04 o                         
 -18   6   4       1581.28       1544.18        81.40 o                         
 -16   6   4         17.67        -40.79        40.79 o                         
 -14   6   4        249.35        301.87        38.70 o                         
 -12   6   4       2142.89       2148.49        61.07 o                         
 -10   6   4       6875.32       6964.97       117.46 o                         
  -8   6   4       3378.98       3408.18        71.77 o                         
  -6   6   4         41.04         61.62        18.45 o                         
  -4   6   4         26.20         28.04        17.24 o                         
  -2   6   4       7805.49       7633.58       134.10 o                         
   0   6   4      13912.82      13520.43       272.71 o                         
   2   6   4       1093.91       1111.34        39.20 o                         
   4   6   4         64.20         67.07        21.48 o                         
   6   6   4        699.16        702.14        51.14 o                         
   8   6   4       2875.45       3340.63       121.15 o                         
  10   6   4       3993.16       4135.30       142.96 o                         
  12   6   4        977.74        986.45        93.37 o                         
  14   6   4          7.63        -37.19        66.85 o                         
 -19   7   4         48.50          7.71        56.23 o                         
 -17   7   4       1263.30       1169.05        86.06 o                         
 -15   7   4        198.68        169.67        48.94 o                         
 -13   7   4        261.40        312.49        50.14 o                         
 -11   7   4       1088.90       1189.90        43.75 o                         
  -9   7   4        138.71        183.47        25.67 o                         
  -7   7   4       8125.00       7755.71       156.69 o                         
  -5   7   4        634.61        616.07        31.82 o                         
  -3   7   4       2161.21       2123.08        58.72 o                         
  -1   7   4       5022.66       5168.88       102.90 o                         
   1   7   4       2119.77       2375.93        69.38 o                         
   3   7   4       2876.79       2905.76        89.55 o                         
   5   7   4          7.12         72.38        31.04 o                         
   7   7   4       6697.70       8173.15       267.45 o                         
   9   7   4       5007.27       5633.31       260.17 o                         
  11   7   4       3101.61       3221.52       165.71 o                         
  13   7   4       1099.35       1035.36        85.60 o                         
 -18   8   4        166.58         73.47        59.84 o                         
 -16   8   4        986.72        815.04        75.57 o                         
 -14   8   4       3051.86       3389.44       191.49 o                         
 -12   8   4        455.37        317.84        40.47 o                         
 -10   8   4       4593.68       4486.31       110.82 o                         
  -8   8   4       1079.03        999.13        47.36 o                         
  -6   8   4       1172.87       1233.16        49.14 o                         
  -4   8   4       1920.24       1916.70        65.02 o                         
  -2   8   4         19.52         20.71        31.96 o                         
   0   8   4       2887.38       2866.94       106.78 o                         
   2   8   4       1333.70       1272.21        65.44 o                         
   4   8   4         74.46         65.64        35.88 o                         
   6   8   4       1250.51       1230.64        86.92 o                         
   8   8   4       1395.35       1487.06       127.34 o                         
  10   8   4         14.52        -55.40        60.66 o                         
  12   8   4        124.76         87.81        62.05 o                         
 -15   9   4        365.57        134.96        59.06 o                         
 -13   9   4        277.83        205.07        49.63 o                         
 -11   9   4         28.68        -40.33        40.33 o                         
  -9   9   4        542.05        565.59        48.75 o                         
  -7   9   4          3.66         55.04        37.59 o                         
  -5   9   4       5407.81       5854.41       148.69 o                         
  -3   9   4        110.05        170.46        41.28 o                         
  -1   9   4          6.54         -3.06        46.71 o                         
   1   9   4        974.60        978.37        67.45 o                         
   3   9   4        934.55       1038.44        68.43 o                         
   5   9   4       2803.39       3010.77       110.71 o                         
   7   9   4          3.14        -19.84        51.24 o                         
   9   9   4        361.39        410.08        70.80 o                         
  11   9   4        151.63        102.72        88.90 o                         
 -14  10   4          2.40        -49.91        49.91 o                         
 -12  10   4        673.32        516.18        68.51 o                         
 -10  10   4       2275.36       2194.07        92.40 o                         
  -8  10   4        169.74        148.81        40.12 o                         
  -6  10   4       2745.77       3020.08       104.62 o                         
  -4  10   4        494.98        545.90        53.21 o                         
  -2  10   4        874.31        919.70        59.22 o                         
   0  10   4       2723.57       2614.36        98.16 o                         
   2  10   4        121.54         87.99        54.21 o                         
   4  10   4       1419.74       1388.80        79.44 o                         
   6  10   4       1076.47        962.93        74.07 o                         
   8  10   4        616.10        533.43        83.37 o                         
 -11  11   4        531.98        383.50        58.56 o                         
  -9  11   4         16.47        -52.36        52.36 o                         
  -7  11   4        154.01         73.73        56.61 o                         
  -5  11   4        634.66        618.65        58.99 o                         
  -3  11   4         46.55         34.34        47.83 o                         
  -1  11   4        209.39         92.47        49.64 o                         
   1  11   4        315.96        283.16        54.21 o                         
   3  11   4        729.41        630.02        71.22 o                         
   5  11   4       1805.78       1756.11       104.94 o                         
 -23   1   5        118.18        -57.50        84.35 o                         
 -21   1   5       4244.78       4722.16       194.90 o                         
 -19   1   5        588.28        644.17        72.30 o                         
 -17   1   5       3706.17       3639.32       101.76 o                         
 -15   1   5        425.70        474.46        30.21 o                         
 -13   1   5       1204.22       1314.23        41.37 o                         
 -11   1   5        392.25        263.02        18.96 o                         
  -9   1   5       6178.59       6886.30       205.16 o                         
  -7   1   5       8441.42       8532.54       247.73 o                         
  -5   1   5       1424.50       1451.43        66.35 o                         
  -3   1   5        340.31        479.45        27.41 o                         
  -1   1   5      12213.41      12489.38       249.92 o                         
   1   1   5       6617.56       6588.41       124.98 o                         
   3   1   5       4795.05       4425.33        86.51 o                         
   5   1   5       1522.37       1548.44        44.26 o                         
   7   1   5        893.99       1035.01        39.15 o                         
   9   1   5      16512.00      16232.43       274.85 o                         
  11   1   5        284.13        248.42        31.56 o                         
  13   1   5        176.11        179.28        43.54 o                         
  15   1   5        368.89        355.96        71.02 o                         
  17   1   5        362.97        272.92        83.02 o                         
 -24   2   5         48.64        -73.51        73.51 o                         
 -22   2   5       2878.79       3151.79       160.73 o                         
 -20   2   5       1149.01       1193.69        68.06 o                         
 -18   2   5        314.07        350.60        40.57 o                         
 -16   2   5       3043.46       3227.49       106.61 o                         
 -14   2   5        819.98        889.42        39.76 o                         
 -12   2   5      10931.11      10848.30       211.34 o                         
 -10   2   5        583.33        678.18        27.70 o                         
  -8   2   5       1949.72       2360.05        65.32 o                         
  -6   2   5       2940.81       3140.07        97.14 o                         
  -4   2   5       5231.75       5448.64       124.50 o                         
  -2   2   5       5686.96       5427.42       104.88 o                         
   0   2   5        597.21        787.91        28.66 o                         
   2   2   5        169.90        270.12        20.28 o                         
   4   2   5       2589.89       2347.36        61.97 o                         
   6   2   5       3784.67       3645.51        79.69 o                         
   8   2   5       6343.86       6035.04       124.83 o                         
  10   2   5         35.35         13.59        29.38 o                         
  12   2   5         39.05         16.45        44.76 o                         
  14   2   5       1402.95       1364.72        77.39 o                         
  16   2   5       1171.73       1003.38       102.34 o                         
 -23   3   5       2992.59       3048.63       155.93 o                         
 -21   3   5       3815.65       3933.20       156.06 o                         
 -19   3   5        133.28        127.59        42.39 o                         
 -17   3   5       1358.51       1367.03        58.19 o                         
 -15   3   5        522.82        566.62        32.79 o                         
 -13   3   5       8326.17       7906.56       175.87 o                         
 -11   3   5       3963.04       3835.95        79.62 o                         
  -9   3   5        735.50        761.26        31.27 o                         
  -7   3   5       1270.95       1480.57        38.94 o                         
  -5   3   5        234.31        348.28        20.26 o                         
  -3   3   5      16396.76      15689.68       282.20 o                         
  -1   3   5        801.42        799.99        41.03 o                         
   1   3   5         92.81        184.12        19.19 o                         
   3   3   5       3782.42       3568.09        78.76 o                         
   5   3   5       1603.49       1493.47        45.02 o                         
   7   3   5       9798.20       9006.79       180.65 o                         
   9   3   5        426.63        416.61        42.59 o                         
  11   3   5        168.12        113.65        37.67 o                         
  13   3   5       1318.27       1315.81        70.20 o                         
  15   3   5          2.15        -65.89        65.89 o                         
 -22   4   5       1152.72       1080.78        95.02 o                         
 -20   4   5        262.57        167.31        48.92 o                         
 -18   4   5       4833.44       5085.52       182.76 o                         
 -16   4   5         10.20         18.46        25.24 o                         
 -14   4   5        754.14        756.96        33.40 o                         
 -12   4   5       1972.37       2059.11        54.81 o                         
 -10   4   5       9503.09       8715.71       161.04 o                         
  -8   4   5        359.72        334.03        21.50 o                         
  -6   4   5         85.86         81.13        13.99 o                         
  -4   4   5       2263.89       2521.69        59.11 o                         
  -2   4   5      22095.52      23342.39       396.66 o                         
   0   4   5      22377.12      23687.87       515.89 o                         
   2   4   5        158.63        108.36        18.08 o                         
   4   4   5       5219.55       5229.13       132.26 o                         
   6   4   5         16.21         18.27        20.63 o                         
   8   4   5       1812.26       1744.88        75.83 o                         
  10   4   5       1835.41       2080.76        81.91 o                         
  12   4   5       1531.07       1741.25        89.15 o                         
  14   4   5       1076.54        977.11        87.53 o                         
  16   4   5        275.56        135.18        71.41 o                         
 -21   5   5        333.90        274.59        64.50 o                         
 -19   5   5       1549.57       1470.90        95.03 o                         
 -17   5   5       1139.48       1272.52        86.22 o                         
 -15   5   5       2185.24       2365.11        70.59 o                         
 -13   5   5        837.27        961.27        38.00 o                         
 -11   5   5       1427.52       1442.77        42.97 o                         
  -9   5   5       3512.96       3546.40        68.68 o                         
  -7   5   5        829.69        771.96        29.99 o                         
  -5   5   5       1889.76       1896.98        48.50 o                         
  -3   5   5        562.78        451.73        23.97 o                         
  -1   5   5       2226.19       2160.08        55.69 o                         
   1   5   5        933.79        975.17        37.97 o                         
   3   5   5        117.42        128.12        23.90 o                         
   5   5   5        966.79       1028.06        38.77 o                         
   7   5   5        100.23         42.61        34.84 o                         
   9   5   5        195.69        206.43        42.49 o                         
  11   5   5        614.44        618.19        59.25 o                         
  13   5   5        454.20        415.32        64.31 o                         
  15   5   5          4.60         51.19        74.82 o                         
 -20   6   5         30.67        -61.39        61.39 o                         
 -18   6   5       4077.91       3925.31       147.52 o                         
 -16   6   5        835.07       1018.92        65.92 o                         
 -14   6   5         89.81        122.67        34.34 o                         
 -12   6   5       1204.92       1268.00        45.55 o                         
 -10   6   5         71.43        104.23        21.87 o                         
  -8   6   5      13030.78      13061.42       239.47 o                         
  -6   6   5       2742.94       2821.05        60.47 o                         
  -4   6   5       1654.47       1653.94        48.75 o                         
  -2   6   5         11.80         28.06        20.03 o                         
   0   6   5         10.37         19.86        19.06 o                         
   2   6   5      13709.01      13181.02       226.92 o                         
   4   6   5        630.40        586.16        51.21 o                         
   6   6   5       2924.20       2976.18       125.61 o                         
   8   6   5         21.19         91.27        46.28 o                         
  10   6   5         21.58        142.32        49.80 o                         
  12   6   5       4962.32       4978.20       186.57 o                         
  14   6   5          8.92         55.80        66.95 o                         
 -19   7   5       1827.18       1699.95       153.52 o                         
 -17   7   5       1499.27       1492.54        89.54 o                         
 -15   7   5       3279.45       3680.34       172.06 o                         
 -13   7   5         37.84          6.65        31.10 o                         
 -11   7   5         73.00        102.13        26.91 o                         
  -9   7   5        425.05        505.99        34.97 o                         
  -7   7   5       6346.91       6336.70       121.16 o                         
  -5   7   5       3701.45       3710.83        77.54 o                         
  -3   7   5        177.31        201.43        25.17 o                         
  -1   7   5        127.11        130.72        26.12 o                         
   1   7   5       1363.09       1382.47        62.46 o                         
   3   7   5       5774.21       6006.22       163.18 o                         
   5   7   5       2813.84       2875.26        99.77 o                         
   7   7   5          5.66        -22.07        48.95 o                         
   9   7   5       3467.02       3467.30       159.21 o                         
  11   7   5       1026.96       1008.65        86.93 o                         
  13   7   5       1794.28       1585.96       104.61 o                         
 -18   8   5       1060.68        777.15        77.73 o                         
 -16   8   5       2547.86       2451.80       137.04 o                         
 -14   8   5        865.76        945.87        66.44 o                         
 -12   8   5        636.81        518.48        42.07 o                         
 -10   8   5       1104.26       1242.88        53.36 o                         
  -8   8   5       1049.54       1188.32        54.69 o                         
  -6   8   5       7083.86       7383.59       160.22 o                         
  -4   8   5       1757.38       1875.44        70.18 o                         
  -2   8   5        113.75        121.86        32.47 o                         
   0   8   5       2377.68       2632.68       102.54 o                         
   2   8   5       1523.23       1556.15        72.06 o                         
   4   8   5       5846.62       5711.91       240.67 o                         
   6   8   5        623.78        610.74        59.59 o                         
   8   8   5        609.02        620.58        71.07 o                         
  10   8   5       3578.31       3364.67       157.91 o                         
  12   8   5        442.41        313.46        82.92 o                         
 -15   9   5        412.44        445.50        62.81 o                         
 -13   9   5       1604.43       1283.75        67.12 o                         
 -11   9   5       1131.36       1023.37        81.04 o                         
  -9   9   5       4226.23       4108.72       138.08 o                         
  -7   9   5       7217.79       7274.18       174.82 o                         
  -5   9   5        961.01       1022.82        71.62 o                         
  -3   9   5       2345.27       2521.33       114.78 o                         
  -1   9   5         15.49         51.43        39.56 o                         
   1   9   5       4326.46       4502.60       154.93 o                         
   3   9   5       4231.98       4563.03       164.87 o                         
   5   9   5        718.19        616.43        60.15 o                         
   7   9   5        298.20        375.33        57.51 o                         
   9   9   5       2505.73       2285.46       129.73 o                         
 -14  10   5        504.23        413.02        66.06 o                         
 -12  10   5        944.36        911.45        75.81 o                         
 -10  10   5        397.58        411.10        50.69 o                         
  -8  10   5       2185.58       2441.64        98.28 o                         
  -6  10   5       1365.97       1616.88        76.40 o                         
  -4  10   5        954.44        942.76        57.06 o                         
  -2  10   5       2420.95       2450.90        95.27 o                         
   0  10   5        358.07        388.09        56.75 o                         
   2  10   5       1265.95       1430.79        79.48 o                         
   4  10   5       1661.06       1622.55        92.28 o                         
   6  10   5       1227.09       1220.24        82.91 o                         
  -9  11   5        951.70        854.07        65.89 o                         
  -7  11   5         83.70        152.97        56.60 o                         
  -5  11   5       2505.04       2403.99       114.29 o                         
  -3  11   5        801.76        803.45        70.62 o                         
  -1  11   5       4888.27       5400.47       167.48 o                         
   1  11   5       1171.15       1153.69        72.74 o                         
   3  11   5        758.20        696.29        70.44 o                         
 -24   0   6        244.51        164.45       125.17 o                         
 -22   0   6         43.21        -83.63        83.63 o                         
 -20   0   6        916.97        931.17        99.28 o                         
 -18   0   6      17520.35      17965.08       554.73 o                         
 -16   0   6       3245.83       3462.69       113.97 o                         
 -14   0   6       2532.86       2574.76        84.75 o                         
 -12   0   6       2271.74       2487.34       106.48 o                         
 -10   0   6       1748.69       1571.17        93.64 o                         
  -8   0   6      21090.64      17188.43       974.24 o                         
  -6   0   6       5538.06       6653.34       277.92 o                         
  -4   0   6      12133.18      12506.68       507.56 o                         
  -2   0   6       2735.26       3416.45       152.12 o                         
   0   0   6      10588.69      10636.92       308.41 o                         
   2   0   6      41537.27      40006.08      1110.92 o                         
   4   0   6        395.58        401.14        32.41 o                         
   6   0   6       1181.23       1294.07        57.49 o                         
   8   0   6        731.03        870.89        52.60 o                         
  10   0   6      20238.58      20321.37       586.57 o                         
  12   0   6      29523.37      30063.25      1083.63 o                         
  14   0   6       1960.43       1677.84       136.26 o                         
  16   0   6       1030.74       1059.91       132.52 o                         
 -23   1   6         47.82        172.59        69.81 o                         
 -21   1   6       1890.08       2058.00       134.33 o                         
 -19   1   6       4137.30       4561.11       129.82 o                         
 -17   1   6      10768.09      10729.82       242.47 o                         
 -15   1   6       1945.93       1896.52        53.75 o                         
 -13   1   6        162.90        145.23        20.39 o                         
 -11   1   6       7861.01       7170.57       219.51 o                         
  -9   1   6      20277.92      19756.20       593.34 o                         
  -7   1   6      33627.42      36089.21       997.18 o                         
  -5   1   6       7307.77       7533.64       207.67 o                         
  -3   1   6         63.78         79.24        22.05 o                         
  -1   1   6       7433.32       7081.03       150.23 o                         
   1   1   6       8400.17       8022.29       145.05 o                         
   3   1   6      19755.84      18636.42       345.49 o                         
   5   1   6       1524.13       1569.16        48.09 o                         
   7   1   6         57.67         24.81        19.82 o                         
   9   1   6        716.64        691.38        39.78 o                         
  11   1   6       3215.19       3571.92       144.38 o                         
  13   1   6       1125.26       1249.51        68.26 o                         
  15   1   6         33.54          7.05        59.66 o                         
 -24   2   6          8.22        -53.20       116.34 o                         
 -22   2   6        111.07        136.81        66.73 o                         
 -20   2   6       4058.19       4774.40       207.40 o                         
 -18   2   6       1689.87       1790.08        70.76 o                         
 -16   2   6       6175.24       6402.45       181.09 o                         
 -14   2   6        318.60        303.19        25.27 o                         
 -12   2   6       4998.81       5165.81       113.81 o                         
 -10   2   6       7018.37       6712.44       204.58 o                         
  -8   2   6       5447.10       5583.21       151.89 o                         
  -6   2   6      27800.66      34363.64      1014.71 o                         
  -4   2   6         20.40         42.90        18.27 o                         
  -2   2   6       8503.48       8067.22       149.48 o                         
   0   2   6      16158.98      15792.29       299.59 o                         
   2   2   6        552.73        439.93        26.35 o                         
   4   2   6      14895.22      13610.05       267.46 o                         
   6   2   6        172.96        210.91        23.88 o                         
   8   2   6       3350.43       3243.30        95.95 o                         
  10   2   6       1306.13       1284.67        63.09 o                         
  12   2   6        601.04        637.99        53.52 o                         
  14   2   6       3914.16       3715.77       125.76 o                         
  16   2   6         39.43         54.22        70.98 o                         
 -23   3   6       1853.04       1550.81        84.43 o                         
 -21   3   6        208.49        217.70        54.73 o                         
 -19   3   6        458.39        471.64        54.73 o                         
 -17   3   6        547.91        486.26        40.15 o                         
 -15   3   6        686.71        731.24        39.03 o                         
 -13   3   6      12255.48      11798.02       250.38 o                         
 -11   3   6       1783.66       1759.19        49.77 o                         
  -9   3   6      15341.63      14920.00       315.23 o                         
  -7   3   6        466.89        448.46        26.03 o                         
  -5   3   6       4364.05       4639.62        95.19 o                         
  -3   3   6      20180.44      19523.58       348.39 o                         
  -1   3   6       2618.88       2774.40        67.65 o                         
   1   3   6      22843.62      23235.15       404.37 o                         
   3   3   6        878.86        866.69        34.04 o                         
   5   3   6       2700.24       2672.41        69.13 o                         
   7   3   6       9487.41       9041.26       219.46 o                         
   9   3   6         79.34        110.39        37.40 o                         
  11   3   6        861.73        856.61        53.30 o                         
  13   3   6         19.27         36.23        47.85 o                         
  15   3   6        906.24        722.90        86.58 o                         
 -22   4   6       2788.37       3083.91       134.43 o                         
 -20   4   6         45.55        -42.88        42.88 o                         
 -18   4   6         10.37        -37.01        37.01 o                         
 -16   4   6         76.10         17.14        33.70 o                         
 -14   4   6       5687.62       5561.05       120.01 o                         
 -12   4   6       9952.49       9641.03       195.87 o                         
 -10   4   6       1499.32       1546.99        50.42 o                         
  -8   4   6       1071.72       1114.79        36.86 o                         
  -6   4   6        697.72        655.86        27.95 o                         
  -4   4   6      15541.10      14960.01       264.94 o                         
  -2   4   6      12115.92      11957.96       227.56 o                         
   0   4   6       1453.14       1574.90        48.48 o                         
   2   4   6       3248.35       3330.93        77.51 o                         
   4   4   6        479.14        495.84        29.48 o                         
   6   4   6       9062.84       8720.99       209.04 o                         
   8   4   6       4570.35       4851.96       221.81 o                         
  10   4   6        792.90        723.37        73.05 o                         
  12   4   6         18.63         -9.36        61.90 o                         
  14   4   6         23.04         97.69        54.96 o                         
 -21   5   6       2963.89       3094.76       136.09 o                         
 -19   5   6        796.70        875.06        87.47 o                         
 -17   5   6       3429.38       3459.18       134.55 o                         
 -15   5   6       9065.87       9148.86       208.09 o                         
 -13   5   6       2745.22       2900.26        73.01 o                         
 -11   5   6       8505.20       8453.73       166.65 o                         
  -9   5   6       3040.88       2969.18        67.50 o                         
  -7   5   6       1084.56       1153.22        39.44 o                         
  -5   5   6      11509.12      11208.35       183.82 o                         
  -3   5   6       4620.06       4770.09        99.51 o                         
  -1   5   6       9127.89       9138.67       168.18 o                         
   1   5   6       7435.40       7861.26       151.80 o                         
   3   5   6         34.74          6.10        22.56 o                         
   5   5   6       6763.88       6771.81       180.86 o                         
   7   5   6       1140.66       1164.03        72.70 o                         
   9   5   6      10311.88      10579.57       333.98 o                         
  11   5   6        857.11        968.07        82.79 o                         
  13   5   6        985.29        907.74        87.33 o                         
 -20   6   6        142.81        121.80        56.80 o                         
 -18   6   6         10.59        -43.45        43.45 o                         
 -16   6   6        408.15        351.69        51.25 o                         
 -14   6   6       4999.33       5331.50       129.00 o                         
 -12   6   6       1765.79       2033.86        67.35 o                         
 -10   6   6       1152.94       1092.53        40.08 o                         
  -8   6   6         30.33         37.81        19.45 o                         
  -6   6   6        356.30        370.30        29.61 o                         
  -4   6   6      10007.11       9792.82       171.86 o                         
  -2   6   6       4779.42       4587.19       102.11 o                         
   0   6   6         92.38        121.69        23.14 o                         
   2   6   6         98.01        111.16        27.90 o                         
   4   6   6        745.64        853.20        54.51 o                         
   6   6   6       8349.12       8695.56       261.77 o                         
   8   6   6       1488.59       1453.03        85.17 o                         
  10   6   6         30.46         90.20        49.42 o                         
  12   6   6        392.37        369.82        67.91 o                         
 -19   7   6        144.49         99.85        55.13 o                         
 -17   7   6        210.52        143.30        48.78 o                         
 -15   7   6        551.47        495.55        47.77 o                         
 -13   7   6       4210.95       4474.43       115.58 o                         
 -11   7   6        208.22        242.97        32.67 o                         
  -9   7   6        519.62        566.78        37.26 o                         
  -7   7   6         10.84         59.76        24.89 o                         
  -5   7   6        356.50        420.26        29.88 o                         
  -3   7   6       9016.31       9223.87       181.87 o                         
  -1   7   6          8.50         -6.51        27.23 o                         
   1   7   6       2695.29       2870.88        98.08 o                         
   3   7   6          7.85        -11.29        36.68 o                         
   5   7   6       1448.35       1566.24        90.09 o                         
   7   7   6       4386.53       4736.83       206.66 o                         
   9   7   6         27.27         74.71        54.03 o                         
  11   7   6       3144.77       2996.39       134.68 o                         
 -18   8   6          4.54        -55.67        55.67 o                         
 -16   8   6        981.13       1034.80        68.55 o                         
 -14   8   6         93.06         87.86        50.47 o                         
 -12   8   6       2316.99       2423.23        80.15 o                         
 -10   8   6       1891.87       1740.38        59.93 o                         
  -8   8   6       1507.91       1297.42        58.69 o                         
  -6   8   6       9160.16       8939.43       200.94 o                         
  -4   8   6          7.23          9.39        28.94 o                         
  -2   8   6        951.35        952.89        55.37 o                         
   0   8   6       1365.78       1463.51        74.42 o                         
   2   8   6        234.26        271.31        47.02 o                         
   4   8   6       4252.04       4468.71       154.04 o                         
   6   8   6        277.21        234.68        50.07 o                         
   8   8   6          7.59        -29.29        58.25 o                         
  10   8   6        220.68         95.42        65.02 o                         
 -15   9   6        274.18        217.67        57.14 o                         
 -13   9   6        258.71        200.25        48.37 o                         
 -11   9   6        389.42        399.50        49.81 o                         
  -9   9   6        548.05        553.61        65.94 o                         
  -7   9   6        901.32        992.62        67.28 o                         
  -5   9   6        714.72        868.01        59.98 o                         
  -3   9   6        531.45        527.85        50.28 o                         
  -1   9   6        552.73        558.43        54.24 o                         
   1   9   6       1360.28       1438.37        82.65 o                         
   3   9   6       2280.39       2401.29       108.80 o                         
   5   9   6         13.13        -25.02        55.38 o                         
   7   9   6          2.09        -60.08        64.06 o                         
 -14  10   6        136.55         92.43        56.47 o                         
 -12  10   6         12.70         13.62        50.73 o                         
 -10  10   6        321.03        334.53        49.90 o                         
  -8  10   6       2824.50       2867.38       133.93 o                         
  -6  10   6        936.71        888.77        61.27 o                         
  -4  10   6        227.65         98.91        44.67 o                         
  -2  10   6        155.38        127.59        46.97 o                         
   0  10   6        826.85        854.09        68.87 o                         
   2  10   6       3387.39       4656.66       212.85 o                         
   4  10   6        610.89        455.01        67.84 o                         
   6  10   6         19.36        -55.51        62.64 o                         
  -9  11   6        325.92        334.76        62.73 o                         
  -7  11   6        611.20        437.17        70.95 o                         
  -5  11   6        379.40        304.80        59.75 o                         
  -3  11   6        328.53        250.62        57.59 o                         
  -1  11   6        342.08        247.41        58.30 o                         
   1  11   6         10.46        -40.47        53.80 o                         
 -23   1   7         60.62         57.70        59.17 o                         
 -21   1   7       1377.19       1491.11        83.38 o                         
 -19   1   7       2064.78       2213.02        77.18 o                         
 -17   1   7       2565.94       2618.61        76.87 o                         
 -15   1   7       1380.84       1389.43        58.50 o                         
 -13   1   7        207.89        300.57        32.23 o                         
 -11   1   7       2514.86       2388.80       107.86 o                         
  -9   1   7      14402.82      15006.23       621.36 o                         
  -7   1   7       2523.03       2374.18        98.60 o                         
  -5   1   7        654.55       1174.51        58.40 o                         
  -3   1   7       4112.85       4543.01       109.54 o                         
  -1   1   7       7903.94       8645.51       180.43 o                         
   1   1   7       5117.13       4999.68       104.57 o                         
   3   1   7        853.60        847.04        33.37 o                         
   5   1   7        977.04       1150.91        47.76 o                         
   7   1   7       2607.81       2711.88        78.21 o                         
   9   1   7        215.31        208.94        30.53 o                         
  11   1   7       1811.46       1984.52        91.52 o                         
  13   1   7       5249.56       5130.76       166.24 o                         
  15   1   7       1337.24       1052.16        82.19 o                         
 -24   2   7        995.50       1220.49       106.45 o                         
 -22   2   7         37.01         16.54        69.52 o                         
 -20   2   7          0.22         -2.20        37.47 o                         
 -18   2   7         22.29         62.99        33.44 o                         
 -16   2   7        144.06        168.44        24.08 o                         
 -14   2   7       9831.46       9086.33       293.79 o                         
 -12   2   7        517.51        561.77        44.43 o                         
 -10   2   7       2161.69       1995.35        69.37 o                         
  -8   2   7        590.97        617.47        42.36 o                         
  -6   2   7         17.69         64.86        23.64 o                         
  -4   2   7      16791.95      17333.37       403.25 o                         
  -2   2   7        595.00        632.61        27.89 o                         
   0   2   7          2.39         26.83        15.05 o                         
   2   2   7       1205.57       1218.72        45.82 o                         
   4   2   7         12.32         44.70        21.44 o                         
   6   2   7       9900.35       9548.25       196.44 o                         
   8   2   7         65.89        109.63        28.66 o                         
  10   2   7         17.55          5.22        36.39 o                         
  12   2   7       1478.10       1591.44        83.10 o                         
  14   2   7        514.29        485.55        68.75 o                         
 -23   3   7        762.34        834.37        65.86 o                         
 -21   3   7        430.05        386.53        64.25 o                         
 -19   3   7        474.43        517.74        50.39 o                         
 -17   3   7       1000.67       1098.17        54.04 o                         
 -15   3   7       9036.02       8938.74       219.65 o                         
 -13   3   7       8958.74       9181.03       313.99 o                         
 -11   3   7        441.92        418.23        32.01 o                         
  -9   3   7        578.18        646.21        35.12 o                         
  -7   3   7        726.37        972.31        38.16 o                         
  -5   3   7      12863.49      12695.57       259.12 o                         
  -3   3   7       8893.90       9004.90       170.62 o                         
  -1   3   7       1128.48       1194.10        42.11 o                         
   1   3   7       1040.58       1069.48        40.27 o                         
   3   3   7         80.05        124.88        21.82 o                         
   5   3   7       2274.81       1989.39        66.43 o                         
   7   3   7        780.48        859.75        55.88 o                         
   9   3   7       1609.67       1602.96        91.08 o                         
  11   3   7        275.45        315.05        52.24 o                         
  13   3   7        798.34        837.09        79.45 o                         
 -22   4   7       1056.38        986.88        88.18 o                         
 -20   4   7       1874.64       1887.87       148.94 o                         
 -18   4   7       2738.31       2823.87        87.87 o                         
 -16   4   7        270.30        190.69        37.63 o                         
 -14   4   7       5727.48       5430.30       129.99 o                         
 -12   4   7       2318.69       2271.52        69.62 o                         
 -10   4   7        219.72        272.26        25.95 o                         
  -8   4   7         70.89        109.97        16.99 o                         
  -6   4   7      13202.61      12269.24       226.50 o                         
  -4   4   7       1057.66       1085.63        39.27 o                         
  -2   4   7       4140.00       4168.09        90.92 o                         
   0   4   7        647.94        589.80        32.65 o                         
   2   4   7       1567.34       1672.13        50.96 o                         
   4   4   7      21633.86      20235.20       481.08 o                         
   6   4   7        855.51        928.66        60.19 o                         
   8   4   7       1810.54       1933.71       124.02 o                         
  10   4   7        367.95        399.58        60.36 o                         
  12   4   7        139.29         87.30        57.05 o                         
  14   4   7        768.17        627.59        77.92 o                         
 -21   5   7        155.93         -9.94        84.07 o                         
 -19   5   7        459.62        437.84        68.83 o                         
 -17   5   7       1192.11       1160.65        60.75 o                         
 -15   5   7       3874.36       3961.47       136.64 o                         
 -13   5   7       2280.90       2401.45        71.49 o                         
 -11   5   7        919.18        855.06        42.27 o                         
  -9   5   7       1476.68       1434.37        45.18 o                         
  -7   5   7       2170.21       2215.58        54.36 o                         
  -5   5   7       4138.71       4042.76        86.16 o                         
  -3   5   7        955.62        945.18        39.66 o                         
  -1   5   7        484.77        565.02        30.84 o                         
   1   5   7        400.88        380.61        31.60 o                         
   3   5   7       1278.36       1190.03        61.87 o                         
   5   5   7       1130.74       1205.14        70.41 o                         
   7   5   7        169.49         65.80        48.91 o                         
   9   5   7         54.54          8.54        52.36 o                         
  11   5   7        104.50        129.43        64.94 o                         
  13   5   7        702.87        417.46        90.41 o                         
 -20   6   7        793.70        654.21        80.40 o                         
 -18   6   7       2116.13       2231.12       162.19 o                         
 -16   6   7          3.85         11.87        44.63 o                         
 -14   6   7       6664.32       6990.56       181.93 o                         
 -12   6   7        237.85        159.92        30.34 o                         
 -10   6   7       1313.71       1408.18        49.81 o                         
  -8   6   7       5570.59       5346.42       107.78 o                         
  -6   6   7         16.21         19.79        20.80 o                         
  -4   6   7       4664.38       4597.39        97.35 o                         
  -2   6   7          9.58          9.10        26.03 o                         
   0   6   7       4636.61       4613.50       124.35 o                         
   2   6   7       2318.59       2243.31        96.22 o                         
   4   6   7        310.29        337.10        49.03 o                         
   6   6   7       3319.09       3463.41       249.11 o                         
   8   6   7          8.97         13.94        50.50 o                         
  10   6   7       1976.00       2041.61       132.31 o                         
  12   6   7        533.55        366.13        84.81 o                         
 -19   7   7        741.65        730.86       117.11 o                         
 -17   7   7       3109.17       3419.25       146.46 o                         
 -15   7   7         14.50         18.78        37.36 o                         
 -13   7   7        447.50        457.05        38.85 o                         
 -11   7   7       5578.92       5982.36       133.69 o                         
  -9   7   7        968.34       1191.26        47.67 o                         
  -7   7   7       3181.21       3418.79        90.17 o                         
  -5   7   7        384.02        335.61        35.94 o                         
  -3   7   7          9.31        -17.35        29.42 o                         
  -1   7   7       4564.45       4588.44       127.54 o                         
   1   7   7       3181.43       3371.26       112.39 o                         
   3   7   7       1060.26       1161.54        77.57 o                         
   5   7   7        122.04        175.28        44.34 o                         
   7   7   7         10.57         41.00        45.13 o                         
   9   7   7       4666.28       4379.90       182.50 o                         
  11   7   7        817.82        809.48       178.26 o                         
 -18   8   7        453.43        255.31        76.75 o                         
 -16   8   7        557.69        549.49        58.94 o                         
 -14   8   7        224.04        242.64        44.85 o                         
 -12   8   7       2565.82       2797.86        84.60 o                         
 -10   8   7       6162.63       6336.11       153.80 o                         
  -8   8   7        322.49        388.09        42.70 o                         
  -6   8   7        443.65        544.45        43.25 o                         
  -4   8   7       1162.34       1184.64        63.86 o                         
  -2   8   7       4253.40       4380.81       171.91 o                         
   0   8   7       4217.61       4181.26       134.86 o                         
   2   8   7       2771.06       2945.61       110.21 o                         
   4   8   7        392.32        337.95        55.15 o                         
   6   8   7       1011.42        815.10        67.53 o                         
   8   8   7       2605.37       2308.60       116.24 o                         
 -15   9   7         16.14         -2.40        60.56 o                         
 -13   9   7        649.68        631.64        57.54 o                         
 -11   9   7        988.94        999.74        60.95 o                         
  -9   9   7      12400.44      12179.12       406.47 o                         
  -7   9   7        452.00        374.17        51.94 o                         
  -5   9   7        886.85        739.39        59.61 o                         
  -3   9   7       3655.10       3706.09       123.94 o                         
  -1   9   7        975.84       1007.36        66.96 o                         
   1   9   7       7532.45       7751.01       214.82 o                         
   3   9   7         47.21         -8.39        47.98 o                         
   5   9   7       1008.18        956.25        76.74 o                         
   7   9   7        598.14        474.32        81.07 o                         
 -14  10   7        128.46        -29.89        83.39 o                         
 -12  10   7       1888.17       1718.92        87.73 o                         
 -10  10   7       1861.68       1995.78        92.83 o                         
  -8  10   7       1733.43       1736.09        86.48 o                         
  -6  10   7        239.54        204.72        51.73 o                         
  -4  10   7        340.56        308.07        52.39 o                         
  -2  10   7       1844.81       1783.39        83.76 o                         
   0  10   7       2476.17       2702.52       176.93 o                         
   2  10   7        680.43        679.16        73.45 o                         
   4  10   7        227.68        117.76        70.08 o                         
  -9  11   7         23.22          5.86        65.76 o                         
  -7  11   7       2235.43       2288.26       108.99 o                         
  -5  11   7        815.91        662.17        74.60 o                         
  -3  11   7        306.50        234.90        60.90 o                         
  -1  11   7       2613.82       2307.09       103.87 o                         
 -22   0   8        132.12        139.84        82.52 o                         
 -20   0   8       4910.35       5101.11       248.44 o                         
 -18   0   8       1464.27       1541.91       117.48 o                         
 -16   0   8         16.71         59.18        40.01 o                         
 -14   0   8       9416.25       9065.73       390.27 o                         
 -12   0   8       6481.62       7441.35       554.42 o                         
 -10   0   8      25269.62      25480.64      1456.62 o                         
  -8   0   8        115.99         97.66        38.05 o                         
  -6   0   8       9745.59      12845.46       632.53 o                         
  -4   0   8       7206.44       6853.81       301.47 o                         
  -2   0   8        145.35         78.52        35.84 o                         
   0   0   8      13043.17      12653.12       330.72 o                         
   2   0   8        174.07        249.45        35.12 o                         
   4   0   8       1965.13       1994.79        78.33 o                         
   6   0   8       5345.03       5177.19       163.15 o                         
   8   0   8       2015.34       2054.96       102.39 o                         
  10   0   8      19311.13      21205.23       856.50 o                         
  12   0   8       1507.54       1350.17       236.00 o                         
  14   0   8       1771.04       1569.67       124.98 o                         
 -23   1   8       2446.32       2215.86       151.06 o                         
 -21   1   8       5537.79       6000.83       164.90 o                         
 -19   1   8       2063.81       2224.36        78.56 o                         
 -17   1   8       2587.01       2505.81       103.77 o                         
 -15   1   8        690.25        715.30        47.65 o                         
 -13   1   8       8154.22       7555.55       270.50 o                         
 -11   1   8      14566.87      14446.65       650.73 o                         
  -9   1   8       7016.23       6913.57       197.58 o                         
  -7   1   8       1876.36       1797.02        85.15 o                         
  -5   1   8       5184.72       5537.98       174.76 o                         
  -3   1   8      12105.65      12157.18       267.57 o                         
  -1   1   8      20146.23      20186.16       393.89 o                         
   1   1   8       1266.58       1322.69        45.30 o                         
   3   1   8       4793.52       4460.53        99.29 o                         
   5   1   8         53.34         52.91        23.21 o                         
   7   1   8       4289.72       4126.03       115.63 o                         
   9   1   8       3310.79       3059.11       108.34 o                         
  11   1   8       1553.12       1663.14        84.52 o                         
  13   1   8        205.81        126.39        59.13 o                         
 -24   2   8         16.87        140.66        61.25 o                         
 -22   2   8       5127.11       5510.87       190.11 o                         
 -20   2   8        679.55        644.49        50.66 o                         
 -18   2   8        227.77        211.72        36.68 o                         
 -16   2   8       3007.77       2790.39        99.15 o                         
 -14   2   8        547.86        666.52        59.51 o                         
 -12   2   8      17894.58      18062.58       589.55 o                         
 -10   2   8        886.06        832.73        56.23 o                         
  -8   2   8       6551.38       6411.82       242.54 o                         
  -6   2   8       6771.17       7516.60       230.72 o                         
  -4   2   8        181.55        184.39        24.58 o                         
  -2   2   8      17461.33      16438.73       313.41 o                         
   0   2   8       4411.52       4470.03        95.17 o                         
   2   2   8       8220.22       7418.35       149.46 o                         
   4   2   8         24.45         41.69        22.90 o                         
   6   2   8        274.64        272.75        32.41 o                         
   8   2   8      13941.76      13840.85       313.92 o                         
  10   2   8         27.82        -10.32        47.29 o                         
  12   2   8        416.40        380.42        66.30 o                         
 -23   3   8        992.58        881.43        89.15 o                         
 -21   3   8        711.64        886.52        65.75 o                         
 -19   3   8       5316.50       5007.42       142.24 o                         
 -17   3   8        314.74        207.28        37.29 o                         
 -15   3   8       1568.25       1631.16        79.63 o                         
 -13   3   8        242.52        274.75        35.14 o                         
 -11   3   8         17.19          5.35        24.54 o                         
  -9   3   8      11912.44      11650.40       302.49 o                         
  -7   3   8       3878.48       4001.74       140.93 o                         
  -5   3   8      12081.10      11599.82       266.95 o                         
  -3   3   8        590.79        638.38        27.84 o                         
  -1   3   8       3505.32       3313.10        76.10 o                         
   1   3   8      14043.62      13179.58       236.00 o                         
   3   3   8         34.37         37.54        23.54 o                         
   5   3   8      11247.02      10607.00       268.60 o                         
   7   3   8       2133.03       2248.27        91.77 o                         
   9   3   8       1919.48       1851.88        99.54 o                         
  11   3   8        663.43        576.68        75.86 o                         
  13   3   8        370.46        319.74        72.07 o                         
 -22   4   8         66.92         52.80        59.06 o                         
 -20   4   8        412.76        516.28        71.13 o                         
 -18   4   8       3147.58       2810.54       146.07 o                         
 -16   4   8       1499.75       1582.13        65.71 o                         
 -14   4   8       1939.75       1979.55        68.00 o                         
 -12   4   8        423.45        445.86        33.87 o                         
 -10   4   8       3873.38       4014.69       135.80 o                         
  -8   4   8       4364.44       4261.09       123.24 o                         
  -6   4   8       5809.33       5386.11       113.44 o                         
  -4   4   8       5995.32       5926.20       120.34 o                         
  -2   4   8        932.01        897.97        40.24 o                         
   0   4   8       1561.66       1552.13        49.53 o                         
   2   4   8       1036.90        965.87        45.23 o                         
   4   4   8       8055.04       7584.13       221.00 o                         
   6   4   8       3666.86       3872.54       137.70 o                         
   8   4   8        228.67        200.62        54.54 o                         
  10   4   8        398.60        408.32        63.32 o                         
  12   4   8        806.93        910.70        79.82 o                         
 -21   5   8         50.74         32.17        68.13 o                         
 -19   5   8        218.95        254.43        61.31 o                         
 -17   5   8      18245.92      18323.77       453.34 o                         
 -15   5   8       6287.48       6088.75       163.62 o                         
 -13   5   8       3809.21       3770.34       116.82 o                         
 -11   5   8       5625.98       5893.57       168.86 o                         
  -9   5   8        101.67         55.58        21.75 o                         
  -7   5   8      12423.81      11777.82       220.08 o                         
  -5   5   8        168.82        208.48        25.25 o                         
  -3   5   8       9472.26       9751.50       198.72 o                         
  -1   5   8         79.89        104.46        27.76 o                         
   1   5   8        128.02        127.71        31.25 o                         
   3   5   8      10029.57       9282.62       263.73 o                         
   5   5   8        383.92        344.59        49.77 o                         
   7   5   8         90.74        223.37        59.89 o                         
   9   5   8         68.55        -22.29        57.26 o                         
  11   5   8          9.77         82.18        65.75 o                         
 -20   6   8        330.65        348.14        68.29 o                         
 -18   6   8       2393.59       2646.49       139.91 o                         
 -16   6   8       2585.04       2747.19       109.24 o                         
 -14   6   8       3496.08       3470.96        97.55 o                         
 -12   6   8        320.04        264.74        34.69 o                         
 -10   6   8        164.98        134.67        26.19 o                         
  -8   6   8       1027.93       1063.29        40.57 o                         
  -6   6   8       9379.14       9747.85       180.53 o                         
  -4   6   8       4291.16       4337.40       105.29 o                         
  -2   6   8        584.07        560.00        47.05 o                         
   0   6   8        115.76        143.30        35.91 o                         
   2   6   8       1790.19       1774.34       113.60 o                         
   4   6   8       5993.36       5742.17       187.24 o                         
   6   6   8       1429.35       1529.12        87.15 o                         
   8   6   8        138.48        123.22        57.87 o                         
  10   6   8        117.50        177.01        70.27 o                         
 -19   7   8        857.13        694.89        75.67 o                         
 -17   7   8          6.10        -49.65        49.65 o                         
 -15   7   8       3451.44       3798.19       149.65 o                         
 -13   7   8        876.07        828.35        64.07 o                         
 -11   7   8        548.83        606.09        43.86 o                         
  -9   7   8        959.81       1004.06        52.37 o                         
  -7   7   8        902.46       1050.11        50.21 o                         
  -5   7   8       5135.61       5688.82       133.36 o                         
  -3   7   8        421.95        401.27        45.89 o                         
  -1   7   8        600.61        632.49        56.89 o                         
   1   7   8       4252.57       4229.10       155.21 o                         
   3   7   8        354.91        436.49        64.51 o                         
   5   7   8       4810.92       4926.65       171.71 o                         
   7   7   8        140.40        114.21        61.83 o                         
   9   7   8         23.25        -56.14        64.04 o                         
 -18   8   8         42.64        -22.72        60.39 o                         
 -16   8   8       1421.83       1369.66        98.40 o                         
 -14   8   8         21.95        -20.67        43.19 o                         
 -12   8   8       1342.13       1267.22        60.26 o                         
 -10   8   8         36.84         70.26        34.48 o                         
  -8   8   8       2990.48       2864.64        90.53 o                         
  -6   8   8       4303.08       4585.42       135.10 o                         
  -4   8   8        777.36        718.79        53.85 o                         
  -2   8   8       4391.12       4185.44       151.09 o                         
   0   8   8          9.75         61.38        47.34 o                         
   2   8   8       1952.80       2002.92       100.84 o                         
   4   8   8        568.72        552.72        59.93 o                         
   6   8   8          6.31        -44.94        59.65 o                         
 -15   9   8          1.73        -48.46        48.46 o                         
 -13   9   8         38.55        -35.44        43.55 o                         
 -11   9   8        814.58        612.47        67.95 o                         
  -9   9   8        332.24        391.72        60.68 o                         
  -7   9   8          3.30        -17.06        46.16 o                         
  -5   9   8         60.15         60.61        50.99 o                         
  -3   9   8        540.99        538.77        52.70 o                         
  -1   9   8       2229.03       2065.75       109.80 o                         
   1   9   8          3.87         97.59        57.72 o                         
   3   9   8        237.11        161.88        61.73 o                         
   5   9   8         32.77         -0.66        66.80 o                         
 -12  10   8        237.15         66.49        57.62 o                         
 -10  10   8       2828.54       2905.39       157.50 o                         
  -8  10   8         24.39         45.61        55.06 o                         
  -6  10   8       1326.49       1163.42        76.62 o                         
  -4  10   8        352.90        302.30        55.68 o                         
  -2  10   8         22.08        -22.58        52.07 o                         
   0  10   8       3259.97       3131.45       153.54 o                         
   2  10   8        108.16         44.40        70.32 o                         
 -23   1   9        639.36        482.90        82.81 o                         
 -21   1   9         87.29         -0.22        40.86 o                         
 -19   1   9          0.68         19.18        42.07 o                         
 -17   1   9       4039.20       4083.69       146.06 o                         
 -15   1   9       1516.65       1491.68        79.08 o                         
 -13   1   9       2895.12       3062.73       134.73 o                         
 -11   1   9        290.79        271.67        41.01 o                         
  -9   1   9        799.30        897.89        55.45 o                         
  -7   1   9       7495.46       6981.18       214.35 o                         
  -5   1   9       4242.22       4454.79       150.68 o                         
  -3   1   9        481.03        719.35        43.68 o                         
  -1   1   9       2569.99       2662.05        69.97 o                         
   1   1   9         49.64         79.12        21.85 o                         
   3   1   9       5892.23       5584.81       146.67 o                         
   5   1   9       5969.81       5639.31       160.16 o                         
   7   1   9       1341.01       1327.51        67.10 o                         
   9   1   9         72.47        126.58        43.18 o                         
  11   1   9        283.74        267.62        61.00 o                         
 -24   2   9          2.17        -66.36        66.36 o                         
 -22   2   9       1789.93       1542.07        83.91 o                         
 -20   2   9       1563.36       1573.53        87.92 o                         
 -18   2   9        618.92        577.40        55.70 o                         
 -16   2   9       2449.85       2412.75       104.28 o                         
 -14   2   9         46.94         -8.45        41.33 o                         
 -12   2   9       1310.90       1338.44        71.73 o                         
 -10   2   9       2795.76       2825.13        94.47 o                         
  -8   2   9        934.69       1036.76        89.95 o                         
  -6   2   9       2236.01       2000.46        70.53 o                         
  -4   2   9        953.90       1002.76        49.29 o                         
  -2   2   9       2478.37       2388.96        57.82 o                         
   0   2   9       5617.85       5504.08       127.52 o                         
   2   2   9       1289.30       1305.97        53.74 o                         
   4   2   9          2.53        -26.76        26.76 o                         
   6   2   9         79.73        121.38        39.56 o                         
   8   2   9       1596.23       1643.66       100.58 o                         
  10   2   9       2113.00       1994.04       105.68 o                         
  12   2   9         17.91         45.43        61.49 o                         
 -23   3   9         81.40         50.21        72.77 o                         
 -21   3   9         90.31        -15.11        44.57 o                         
 -19   3   9       1460.75       1244.94        88.26 o                         
 -17   3   9       2235.93       2250.52       150.95 o                         
 -15   3   9       2664.25       2735.57       160.78 o                         
 -13   3   9        279.98        314.92        34.43 o                         
 -11   3   9        677.11        748.00        52.57 o                         
  -9   3   9      19772.94      20659.94       698.09 o                         
  -7   3   9        884.13        835.00        42.57 o                         
  -5   3   9       3758.15       3664.52       112.26 o                         
  -3   3   9       4994.39       4808.29        96.24 o                         
  -1   3   9       2712.94       2812.21        66.89 o                         
   1   3   9       1121.32       1090.90        45.04 o                         
   3   3   9       1046.92       1067.05        57.61 o                         
   5   3   9       2140.44       2068.54        86.80 o                         
   7   3   9       2529.67       2650.46       127.16 o                         
   9   3   9        312.15        173.72        53.64 o                         
  11   3   9        341.56        202.32        75.69 o                         
 -22   4   9        345.69        360.26        72.34 o                         
 -20   4   9          2.23        -39.15        43.11 o                         
 -18   4   9       3515.87       3230.84       112.39 o                         
 -16   4   9        331.57        268.60        38.16 o                         
 -14   4   9       6528.65       6332.82       191.93 o                         
 -12   4   9       2239.50       2166.39        84.08 o                         
 -10   4   9       7497.97       7028.28       211.34 o                         
  -8   4   9       7204.27       6759.84       163.10 o                         
  -6   4   9        502.72        516.16        34.98 o                         
  -4   4   9         88.06        152.60        22.83 o                         
  -2   4   9       3939.67       3813.89        93.13 o                         
   0   4   9       4303.65       4119.49       104.46 o                         
   2   4   9      10223.88       9430.31       222.90 o                         
   4   4   9       2062.58       1958.84        95.50 o                         
   6   4   9        670.00        680.30        65.52 o                         
   8   4   9        710.72        614.16        63.29 o                         
  10   4   9         24.69        -24.37        60.38 o                         
 -21   5   9        263.88        316.84        70.76 o                         
 -19   5   9        821.06        837.74        65.31 o                         
 -17   5   9       1006.89       1206.34        69.42 o                         
 -15   5   9        999.11        934.34        47.89 o                         
 -13   5   9       2152.99       2054.02       109.23 o                         
 -11   5   9       1763.95       1768.77        73.96 o                         
  -9   5   9        809.04        857.01        38.22 o                         
  -7   5   9       3156.33       3199.96        82.51 o                         
  -5   5   9       6058.13       6190.12       144.03 o                         
  -3   5   9        490.09        522.29        33.05 o                         
  -1   5   9         40.00         68.50        29.82 o                         
   1   5   9       1732.99       1675.01        69.76 o                         
   3   5   9       2404.74       2437.63       117.29 o                         
   5   5   9        397.25        314.02        54.43 o                         
   7   5   9          8.83         20.19        63.30 o                         
   9   5   9         13.57         -6.12        65.01 o                         
 -20   6   9        950.61        920.59       101.26 o                         
 -18   6   9        142.98         29.62        44.49 o                         
 -16   6   9        126.90        184.77        37.30 o                         
 -14   6   9       6024.81       5894.42       161.16 o                         
 -12   6   9        955.33        889.15        49.50 o                         
 -10   6   9       3765.89       3771.37        94.76 o                         
  -8   6   9       1576.66       1441.00        55.78 o                         
  -6   6   9       3277.12       3496.99        87.51 o                         
  -4   6   9       3802.28       4110.85       126.42 o                         
  -2   6   9        288.08        343.15        40.54 o                         
   0   6   9       8284.81       8565.05       260.47 o                         
   2   6   9         74.62         77.86        50.29 o                         
   4   6   9       1214.73       1057.98        76.99 o                         
   6   6   9        156.54        158.89        52.90 o                         
   8   6   9        140.43        135.78        67.08 o                         
 -19   7   9         34.14        128.09        77.43 o                         
 -17   7   9        504.81        383.07        54.52 o                         
 -15   7   9       1950.04       1987.59       105.27 o                         
 -13   7   9       5803.80       6402.95       224.89 o                         
 -11   7   9       2443.50       2303.72        86.00 o                         
  -9   7   9         89.73         75.92        35.40 o                         
  -7   7   9       2131.35       2233.96        77.36 o                         
  -5   7   9        670.47        737.71        47.44 o                         
  -3   7   9       7795.49       8223.00       242.21 o                         
  -1   7   9       1031.28       1017.98        73.09 o                         
   1   7   9         19.59        -13.54        47.65 o                         
   3   7   9         67.23        125.81        49.43 o                         
   5   7   9          9.38        -57.62        57.62 o                         
   7   7   9       3341.77       3097.50       199.15 o                         
 -18   8   9         38.24        114.19        80.03 o                         
 -16   8   9        173.92         42.22        59.42 o                         
 -14   8   9       1627.34       1534.68        85.86 o                         
 -12   8   9       3513.91       4056.91       116.14 o                         
 -10   8   9       1061.81        897.98        53.09 o                         
  -8   8   9       1162.56       1138.11        61.37 o                         
  -6   8   9        528.08        555.50        49.41 o                         
  -4   8   9        742.90        787.68        62.10 o                         
  -2   8   9       7102.32       7516.96       229.94 o                         
   0   8   9        356.57        319.75        60.04 o                         
   2   8   9        106.74        111.31        56.05 o                         
   4   8   9         17.15        -53.06        53.06 o                         
   6   8   9       2161.52       1951.84       110.17 o                         
 -15   9   9       1234.91       1206.85        84.25 o                         
 -13   9   9        196.49         11.00        64.57 o                         
 -11   9   9       3898.81       4280.22       199.39 o                         
  -9   9   9        360.07        400.21        64.91 o                         
  -7   9   9        313.73        342.18        52.70 o                         
  -5   9   9       4224.06       3901.62       124.97 o                         
  -3   9   9       3344.44       2981.79       110.79 o                         
  -1   9   9       6071.41       6099.72       201.81 o                         
   1   9   9       1635.36       1410.90        96.91 o                         
   3   9   9        969.52        915.94        86.50 o                         
 -12  10   9       2706.88       2305.39       105.81 o                         
 -10  10   9       1176.10       1204.70        87.62 o                         
  -8  10   9        114.62        136.42        66.24 o                         
  -6  10   9        944.07        946.16        72.49 o                         
  -4  10   9       1759.82       1708.77        89.30 o                         
  -2  10   9        999.86        886.70        70.92 o                         
 -24   0  10       3073.32       3179.53       195.90 o                         
 -22   0  10        178.07        172.09       109.32 o                         
 -20   0  10        286.91        149.76        68.37 o                         
 -18   0  10       7617.08       7332.71       334.77 o                         
 -16   0  10       9769.42      10326.73       448.48 o                         
 -14   0  10      13528.24      13240.81       558.59 o                         
 -12   0  10       2123.83       1957.56       175.39 o                         
 -10   0  10       6468.81       6181.77       276.51 o                         
  -8   0  10       1702.26       1433.37       184.40 o                         
  -6   0  10      21551.28      24470.61      1202.03 o                         
  -4   0  10       5200.25       5318.44       206.65 o                         
  -2   0  10        582.18        403.37        79.18 o                         
   0   0  10        119.96         54.09        30.38 o                         
   2   0  10       2497.17       2444.53       123.97 o                         
   4   0  10       4980.87       4723.23       171.47 o                         
   6   0  10       7578.25       7576.24       361.74 o                         
   8   0  10        465.36        412.67        72.65 o                         
  10   0  10        192.50        245.96        90.13 o                         
 -23   1  10       3680.05       4120.83       189.96 o                         
 -21   1  10       1203.51       1161.29        73.77 o                         
 -19   1  10         52.40         -8.72        41.34 o                         
 -17   1  10       3240.36       3271.02       128.35 o                         
 -15   1  10       4956.24       4777.13       178.73 o                         
 -13   1  10      22101.36      22722.47       858.90 o                         
 -11   1  10        515.14        567.44        44.44 o                         
  -9   1  10        950.72       1076.21        82.86 o                         
  -7   1  10       2148.31       2171.96        84.39 o                         
  -5   1  10      11699.57      12546.17       333.94 o                         
  -3   1  10      13929.62      14760.73       357.10 o                         
  -1   1  10       2312.79       2407.20        68.35 o                         
   1   1  10        421.50        436.34        33.97 o                         
   3   1  10       2936.04       2825.72        92.20 o                         
   5   1  10       4454.55       4290.91       147.59 o                         
   7   1  10       3261.66       3255.49       119.93 o                         
   9   1  10        222.56        102.30        58.84 o                         
  11   1  10         65.91         15.09        68.03 o                         
 -24   2  10       1792.91       1600.29       219.04 o                         
 -22   2  10       1782.09       2052.79       121.62 o                         
 -20   2  10        132.79        203.58        51.74 o                         
 -18   2  10       4430.04       4590.03       188.65 o                         
 -16   2  10         13.91         92.38        39.04 o                         
 -14   2  10       2409.59       2542.13       121.81 o                         
 -12   2  10       9466.24       9513.16       272.19 o                         
 -10   2  10        137.04        186.66        32.35 o                         
  -8   2  10       6658.50       6362.51       235.19 o                         
  -6   2  10       1181.02       1174.11        52.66 o                         
  -4   2  10       8203.23       8383.60       195.74 o                         
  -2   2  10       6701.02       6669.35       159.36 o                         
   0   2  10         21.82         -2.62        26.75 o                         
   2   2  10       7745.10       7703.15       202.40 o                         
   4   2  10        365.66        358.64        51.44 o                         
   6   2  10       3004.32       3131.33       114.80 o                         
   8   2  10       1010.57        875.06        66.10 o                         
  10   2  10        279.53        296.67        68.30 o                         
 -23   3  10         13.42        -44.64       121.36 o                         
 -21   3  10       2523.89       2132.99       147.58 o                         
 -19   3  10       3550.81       3714.49       167.98 o                         
 -17   3  10       1652.37       1616.00       121.56 o                         
 -15   3  10       4159.66       4279.29       158.37 o                         
 -13   3  10       2035.32       1840.80        89.27 o                         
 -11   3  10       3972.65       4050.44       248.61 o                         
  -9   3  10       1020.18       1168.91        86.73 o                         
  -7   3  10        202.42        252.32        27.61 o                         
  -5   3  10       6496.06       6391.60       158.76 o                         
  -3   3  10        340.10        377.18        30.35 o                         
  -1   3  10       8712.74       8882.65       183.48 o                         
   1   3  10       3564.33       3416.21       122.98 o                         
   3   3  10        409.36        370.53        43.68 o                         
   5   3  10       2142.22       2126.09        94.10 o                         
   7   3  10        589.28        538.14        49.19 o                         
   9   3  10       4533.25       4804.18       216.06 o                         
 -22   4  10        531.74        253.55        94.46 o                         
 -20   4  10       2499.23       2574.94       120.52 o                         
 -18   4  10       2359.70       1997.88       132.39 o                         
 -16   4  10       2213.15       1879.50        90.40 o                         
 -14   4  10         29.08        -19.19        37.03 o                         
 -12   4  10         23.06          3.74        32.04 o                         
 -10   4  10       5248.87       5285.93       166.24 o                         
  -8   4  10       6344.69       6063.29       162.34 o                         
  -6   4  10        575.88        629.10        42.48 o                         
  -4   4  10         55.31         68.14        25.40 o                         
  -2   4  10       1643.30       1673.03        58.72 o                         
   0   4  10      12796.60      12442.96       283.79 o                         
   2   4  10        431.51        542.91        63.07 o                         
   4   4  10       1159.37       1008.85        70.93 o                         
   6   4  10         12.84        -34.23        41.31 o                         
   8   4  10       1853.19       1922.57        99.57 o                         
 -21   5  10         85.28        -85.59        85.59 o                         
 -19   5  10       3460.16       3126.51       136.07 o                         
 -17   5  10       1116.26        925.84        76.33 o                         
 -15   5  10        146.83        197.63        37.38 o                         
 -13   5  10       3574.29       3471.06       121.56 o                         
 -11   5  10       5351.47       5651.12       200.62 o                         
  -9   5  10      16865.10      16484.71       364.90 o                         
  -7   5  10      16725.85      17374.91       384.68 o                         
  -5   5  10       4484.46       4575.37       110.14 o                         
  -3   5  10       1770.39       1756.03        59.46 o                         
  -1   5  10        257.71        329.17        38.34 o                         
   1   5  10       7318.30       7324.34       220.44 o                         
   3   5  10       2563.97       2572.84       110.45 o                         
   5   5  10        363.45        385.60        54.24 o                         
   7   5  10        390.94        390.74        63.43 o                         
 -20   6  10       1731.44       1466.04       110.37 o                         
 -18   6  10       2766.23       2343.87       130.61 o                         
 -16   6  10        705.77        725.61        62.88 o                         
 -14   6  10         42.79         11.59        36.54 o                         
 -12   6  10        849.14        820.37        51.90 o                         
 -10   6  10       4352.33       4594.27       111.04 o                         
  -8   6  10        931.59        923.19        45.21 o                         
  -6   6  10        696.79        737.17        44.69 o                         
  -4   6  10       1000.66       1060.41        87.28 o                         
  -2   6  10        349.34        276.04        62.86 o                         
   0   6  10       3838.15       3805.30       139.28 o                         
   2   6  10       2303.08       2312.46       106.69 o                         
   4   6  10       1671.97       1493.35        89.46 o                         
   6   6  10        371.84        295.31        64.30 o                         
 -19   7  10        618.32        532.39        78.10 o                         
 -17   7  10          9.06         16.12        59.93 o                         
 -15   7  10        587.72        533.15        67.96 o                         
 -13   7  10        493.01        596.69        54.28 o                         
 -11   7  10       4068.19       4109.21       119.87 o                         
  -9   7  10        119.23        207.25        37.86 o                         
  -7   7  10        389.43        391.34        42.55 o                         
  -5   7  10       3604.70       3611.26       133.68 o                         
  -3   7  10        411.02        196.27        49.44 o                         
  -1   7  10         68.84        101.34        48.81 o                         
   1   7  10        217.80        140.38        51.76 o                         
   3   7  10       1573.45       1532.90        91.28 o                         
   5   7  10        400.36        383.59        69.87 o                         
 -16   8  10        225.33        122.33        63.92 o                         
 -14   8  10       1008.09        711.61        60.80 o                         
 -12   8  10        303.16        289.23        45.86 o                         
 -10   8  10        517.25        469.71        48.73 o                         
  -8   8  10       2392.69       2650.32        93.71 o                         
  -6   8  10        247.60        240.17        44.91 o                         
  -4   8  10        850.50        839.91        70.24 o                         
  -2   8  10       3630.93       3293.14       142.38 o                         
   0   8  10        330.08        289.84        61.96 o                         
   2   8  10       2657.87       2420.40       130.14 o                         
   4   8  10         93.94         62.50        74.15 o                         
 -15   9  10        304.39         -3.07       146.79 o                         
 -13   9  10        571.05        293.02        57.79 o                         
 -11   9  10        991.55        919.75        74.20 o                         
  -9   9  10        454.17        415.62        57.72 o                         
  -7   9  10        104.37        142.39        49.17 o                         
  -5   9  10         12.09         57.92        46.60 o                         
  -3   9  10        562.14        571.49        68.62 o                         
  -1   9  10        390.20        271.90        68.69 o                         
   1   9  10         74.39         -7.60        75.64 o                         
  -8  10  10       1097.78       1069.71        79.11 o                         
  -6  10  10       1385.64       1256.40        79.12 o                         
 -23   1  11        476.25        366.46        64.35 o                         
 -21   1  11       1090.17       1048.05        76.91 o                         
 -19   1  11        228.11        237.27        55.61 o                         
 -17   1  11        442.87        552.43        55.17 o                         
 -15   1  11       5610.02       5815.59       369.26 o                         
 -13   1  11        745.79        889.94        64.88 o                         
 -11   1  11        598.83        590.02        46.77 o                         
  -9   1  11       8972.41       8791.74       313.56 o                         
  -7   1  11        461.38        495.93        50.30 o                         
  -5   1  11       1248.50       1395.02        84.33 o                         
  -3   1  11       1234.47       1203.63        70.61 o                         
  -1   1  11         76.90         33.50        29.47 o                         
   1   1  11        979.97        908.76        54.15 o                         
   3   1  11       2767.76       2829.28       115.21 o                         
   5   1  11        184.69        179.74        60.32 o                         
   7   1  11         81.23         80.45        61.24 o                         
   9   1  11          1.53        -45.82        67.57 o                         
 -24   2  11        194.46         22.39       104.10 o                         
 -22   2  11          4.13         53.84        50.37 o                         
 -20   2  11       2432.33       2523.32       116.61 o                         
 -18   2  11         98.07         -8.98        44.80 o                         
 -16   2  11         10.41        104.98        46.40 o                         
 -14   2  11       1430.59       1608.17        86.54 o                         
 -12   2  11        194.12        281.79        41.07 o                         
 -10   2  11      14828.27      15653.08       483.81 o                         
  -8   2  11         75.30        153.71        38.82 o                         
  -6   2  11        291.30        334.76        40.01 o                         
  -4   2  11       5099.30       5252.00       136.30 o                         
  -2   2  11       3411.14       3442.85       108.12 o                         
   0   2  11       2232.05       2268.06        80.56 o                         
   2   2  11        279.14        300.65        43.92 o                         
   4   2  11        203.10        210.62        53.64 o                         
   6   2  11        551.99        660.64        68.16 o                         
   8   2  11        677.93        619.84        73.51 o                         
 -23   3  11        614.14        455.20       133.05 o                         
 -21   3  11       7342.97       8482.02       432.66 o                         
 -19   3  11        373.83        290.31        57.28 o                         
 -17   3  11          7.98         28.36        46.86 o                         
 -15   3  11        554.15        674.32        56.11 o                         
 -13   3  11         90.58        138.76        35.42 o                         
 -11   3  11       4752.26       5352.24       212.28 o                         
  -9   3  11       6623.47       6418.63       227.62 o                         
  -7   3  11       2598.53       2744.25        88.36 o                         
  -5   3  11          9.92         19.96        31.07 o                         
  -3   3  11         54.44          4.14        33.85 o                         
  -1   3  11       7542.91       8080.50       187.26 o                         
   1   3  11       1535.89       1477.50        69.17 o                         
   3   3  11          2.08        -21.16        38.63 o                         
   5   3  11        530.23        500.75        56.06 o                         
   7   3  11          3.36        -54.87        54.87 o                         
 -22   4  11        783.14        622.46       142.55 o                         
 -20   4  11        714.48        700.39       103.59 o                         
 -18   4  11       1977.92       1939.61       152.55 o                         
 -16   4  11        958.26        923.31        98.53 o                         
 -14   4  11       1322.53       1329.38        71.86 o                         
 -12   4  11         87.78        168.71        45.55 o                         
 -10   4  11       1465.88       1394.74        69.56 o                         
  -8   4  11        871.77        970.91        54.01 o                         
  -6   4  11       3143.41       3294.79       100.10 o                         
  -4   4  11         42.06        -21.53        29.21 o                         
  -2   4  11        474.61        539.52        43.09 o                         
   0   4  11       2584.14       2563.72        88.63 o                         
   2   4  11       2481.23       2544.49       105.35 o                         
   4   4  11       1684.56       1869.87       124.65 o                         
   6   4  11        863.19        830.04        68.37 o                         
   8   4  11        152.81        136.69        96.45 o                         
 -21   5  11        381.45        317.94        96.09 o                         
 -19   5  11        909.91        925.30        92.64 o                         
 -17   5  11        424.99        410.48        80.58 o                         
 -15   5  11        241.12        166.74        45.91 o                         
 -13   5  11       1543.11       1476.94        84.40 o                         
 -11   5  11       1685.35       1722.68        85.23 o                         
  -9   5  11       1426.10       1599.63        74.05 o                         
  -7   5  11        315.88        315.78        40.48 o                         
  -5   5  11       3579.62       3603.94        98.64 o                         
  -3   5  11       2715.47       2847.84       103.00 o                         
  -1   5  11        191.14        154.08        51.19 o                         
   1   5  11        671.46        682.00        79.90 o                         
   3   5  11        833.74        649.04        69.43 o                         
   5   5  11        513.29        541.61        63.12 o                         
   7   5  11          4.84        -66.19        66.19 o                         
 -20   6  11        437.37        527.29       134.84 o                         
 -18   6  11          7.45        -90.81        90.81 o                         
 -16   6  11       3737.44       4107.24       160.73 o                         
 -14   6  11          5.96        -33.39        44.68 o                         
 -12   6  11       1118.59       1020.51        88.03 o                         
 -10   6  11       1248.66       1147.71        63.87 o                         
  -8   6  11        102.69         77.61        35.80 o                         
  -6   6  11       3364.22       3625.97       116.06 o                         
  -4   6  11       1153.58       1228.22        71.68 o                         
  -2   6  11        528.26        586.76        61.80 o                         
   0   6  11         68.61         -3.81        48.07 o                         
   2   6  11         57.49         42.01        51.15 o                         
   4   6  11       6069.27       6356.88       209.37 o                         
 -19   7  11         35.35        -27.68        61.55 o                         
 -17   7  11        478.71        368.76        73.76 o                         
 -15   7  11       3498.19       3243.90       148.33 o                         
 -13   7  11       1794.91       1799.46        94.19 o                         
 -11   7  11        105.62         80.23        40.83 o                         
  -9   7  11        568.91        526.13        48.71 o                         
  -7   7  11       3997.74       4368.91       114.98 o                         
  -5   7  11       2053.30       2396.77       100.14 o                         
  -3   7  11       1151.07       1130.11        80.41 o                         
  -1   7  11          4.45        -51.01        51.01 o                         
   1   7  11         28.87        103.42        67.87 o                         
   3   7  11        229.47         66.02        63.59 o                         
 -16   8  11        869.57        766.02        67.43 o                         
 -14   8  11       3086.61       3234.30       121.19 o                         
 -12   8  11         16.67        -31.63        51.64 o                         
 -10   8  11        348.32        227.61        46.06 o                         
  -8   8  11       4691.05       4840.99       138.85 o                         
  -6   8  11        978.05        815.33        61.51 o                         
  -4   8  11       3301.69       3246.19       154.94 o                         
  -2   8  11        148.88        132.83        55.82 o                         
   0   8  11        483.23        408.46        66.39 o                         
 -13   9  11          8.25         98.92        52.73 o                         
 -11   9  11        729.79        544.45        72.01 o                         
  -9   9  11         33.35         -8.91        52.79 o                         
  -7   9  11       1434.22       1527.77        82.01 o                         
  -5   9  11       1558.70       1535.29        83.18 o                         
  -3   9  11        407.08        460.96        71.59 o                         
 -24   0  12          8.44        -91.93        91.93 o                         
 -22   0  12        564.17        606.19       102.64 o                         
 -20   0  12        542.53        835.16        96.77 o                         
 -18   0  12        431.07        740.92        96.67 o                         
 -16   0  12        543.36        745.67        90.26 o                         
 -14   0  12       1914.07       2300.14       147.75 o                         
 -12   0  12       1111.42       1285.27       108.00 o                         
 -10   0  12        184.66        189.86        56.84 o                         
  -8   0  12       3956.72       4266.78       218.53 o                         
  -6   0  12      28693.27      30217.36      1217.94 o                         
  -4   0  12        334.49        427.36        64.18 o                         
  -2   0  12        929.88        988.14       110.98 o                         
   0   0  12       1298.13       1407.15       146.18 o                         
   2   0  12       2783.05       2783.73       326.92 o                         
   4   0  12       2897.16       3104.69       223.60 o                         
   6   0  12        403.29        504.11       108.55 o                         
 -23   1  12         49.33        -44.11        58.63 o                         
 -21   1  12        575.68        487.21        65.99 o                         
 -19   1  12       1007.51        926.90        73.52 o                         
 -17   1  12       5273.73       5579.77       195.42 o                         
 -15   1  12       4703.25       5003.87       190.01 o                         
 -13   1  12       3277.10       3179.31       113.52 o                         
 -11   1  12        416.52        484.98        48.13 o                         
  -9   1  12       3578.46       3665.58       158.40 o                         
  -7   1  12       7824.11       7657.83       246.52 o                         
  -5   1  12       8417.03       8892.13       282.51 o                         
  -3   1  12        773.94        930.21        72.42 o                         
  -1   1  12         70.58         79.66        32.94 o                         
   1   1  12       4371.78       4325.78       124.90 o                         
   3   1  12       4444.91       4508.36       179.40 o                         
   5   1  12       4332.67       4269.10       224.88 o                         
   7   1  12        167.03        215.70        68.30 o                         
 -22   2  12         33.55        -21.82        55.10 o                         
 -20   2  12         94.58        100.53        48.46 o                         
 -18   2  12       5269.46       5328.88       219.08 o                         
 -16   2  12       3917.67       4497.00       212.76 o                         
 -14   2  12       1835.23       2125.80        95.42 o                         
 -12   2  12        775.10        834.85        57.64 o                         
 -10   2  12       5387.53       6031.84       222.51 o                         
  -8   2  12       3411.63       3333.80       125.70 o                         
  -6   2  12       1487.84       1723.51       113.93 o                         
  -4   2  12       6113.79       6742.90       202.48 o                         
  -2   2  12        199.63        119.59        42.98 o                         
   0   2  12       2492.42       2359.70        89.21 o                         
   2   2  12       1293.20       1397.38        97.55 o                         
   4   2  12       1376.92       1274.04        87.28 o                         
   6   2  12       3248.24       3339.12       166.30 o                         
 -23   3  12       1194.19       1139.87        99.66 o                         
 -21   3  12        769.58        913.71        92.61 o                         
 -19   3  12        692.70        666.14        75.42 o                         
 -17   3  12       4387.08       4434.21       162.49 o                         
 -15   3  12       1558.67       1678.07       125.29 o                         
 -13   3  12       1025.92       1164.32        81.27 o                         
 -11   3  12       3114.56       3752.93       251.54 o                         
  -9   3  12        779.28        893.63        68.69 o                         
  -7   3  12        573.55        600.75        43.91 o                         
  -5   3  12       1036.79       1145.92        68.95 o                         
  -3   3  12       1797.04       1969.41        89.12 o                         
  -1   3  12       7483.24       7539.60       220.27 o                         
   1   3  12        209.10        178.39        60.90 o                         
   3   3  12       2196.49       2173.54       108.73 o                         
   5   3  12        159.60        153.34        52.25 o                         
 -22   4  12       1408.63       1341.08       106.17 o                         
 -20   4  12       2379.76       2569.94       324.55 o                         
 -18   4  12         41.45        -25.35        58.24 o                         
 -16   4  12        601.34        734.99        59.14 o                         
 -14   4  12        307.19        377.95        57.51 o                         
 -12   4  12       8223.29       8652.68       296.05 o                         
 -10   4  12        865.69        915.68        55.86 o                         
  -8   4  12        852.55        783.77        51.83 o                         
  -6   4  12         12.27          9.79        41.36 o                         
  -4   4  12         91.02        224.53        46.04 o                         
  -2   4  12       4132.05       4471.45       117.95 o                         
   0   4  12       3218.62       3411.54       144.10 o                         
   2   4  12        474.78        502.51        60.87 o                         
   4   4  12         13.08        -49.96        49.96 o                         
   6   4  12        145.26        146.85        62.46 o                         
 -21   5  12        935.96        561.05       105.14 o                         
 -19   5  12       3242.64       3157.14       161.71 o                         
 -17   5  12       1666.41       1399.77        86.67 o                         
 -15   5  12        234.79        264.75        58.59 o                         
 -13   5  12       2602.56       2562.76       114.77 o                         
 -11   5  12       3408.99       3469.62       133.49 o                         
  -9   5  12       5390.16       5041.25       149.11 o                         
  -7   5  12        177.70        134.86        48.16 o                         
  -5   5  12       8283.21       8748.85       285.23 o                         
  -3   5  12       2616.58       2622.17        93.78 o                         
  -1   5  12       1753.23       1813.62       102.71 o                         
   1   5  12       2695.69       2823.79       123.92 o                         
   3   5  12        837.00        863.81        71.39 o                         
   5   5  12        155.17         66.44        56.50 o                         
 -20   6  12       1137.37        992.50       114.84 o                         
 -18   6  12         82.12        198.46        98.85 o                         
 -16   6  12         14.47         24.48        63.19 o                         
 -14   6  12        980.69        982.92        75.78 o                         
 -12   6  12       7662.27       7632.39       246.50 o                         
 -10   6  12       1387.03       1550.83        80.17 o                         
  -8   6  12        234.99        315.68        64.78 o                         
  -6   6  12        158.18        139.04        51.48 o                         
  -4   6  12       1399.46       1607.12        74.76 o                         
  -2   6  12       1991.60       1761.08        95.43 o                         
   0   6  12        913.42        908.38        77.13 o                         
   2   6  12          8.11         -3.70        57.00 o                         
 -17   7  12         17.77        -10.99        76.89 o                         
 -15   7  12          5.32         -7.32        77.43 o                         
 -13   7  12        256.81         57.39        77.78 o                         
 -11   7  12       2592.90       2580.56       117.79 o                         
  -9   7  12        111.30        120.42        43.63 o                         
  -7   7  12        353.77        281.40        50.28 o                         
  -5   7  12         10.76         25.40        52.65 o                         
  -3   7  12       2468.71       2238.97       113.98 o                         
  -1   7  12       1826.36       1786.37       125.07 o                         
   1   7  12        719.85        687.36        73.77 o                         
 -14   8  12       1993.53       1512.46       109.21 o                         
 -12   8  12        101.97         84.22        45.86 o                         
 -10   8  12        821.42        776.42        61.76 o                         
  -8   8  12         16.46        -37.82        44.77 o                         
  -6   8  12         14.85         24.15        50.38 o                         
  -4   8  12       1024.67        993.71        82.47 o                         
  -2   8  12         42.99        121.41        64.22 o                         
 -23   1  13        196.45        -29.03        63.65 o                         
 -21   1  13        141.77         39.51        53.47 o                         
 -19   1  13        193.78        214.94        59.99 o                         
 -17   1  13        984.12        914.21        74.87 o                         
 -15   1  13       1339.12       1580.37        91.40 o                         
 -13   1  13       1585.14       1604.58        83.89 o                         
 -11   1  13         65.57        165.00        44.71 o                         
  -9   1  13       1698.57       1699.92        97.72 o                         
  -7   1  13       1022.75       1020.16        84.25 o                         
  -5   1  13        875.39       1210.16        88.43 o                         
  -3   1  13        484.83        521.58        65.53 o                         
  -1   1  13        965.29       1094.35        73.04 o                         
   1   1  13         23.50         44.04        50.41 o                         
   3   1  13       1999.30       2092.57       107.68 o                         
   5   1  13        253.00        297.59        72.15 o                         
 -22   2  13       1072.32       1134.68        86.39 o                         
 -20   2  13       1615.98       1456.47       105.04 o                         
 -18   2  13        144.53         87.92        52.83 o                         
 -16   2  13         20.43        -10.82        42.77 o                         
 -14   2  13        762.78        919.18        63.05 o                         
 -12   2  13       1036.84       1119.95        75.66 o                         
 -10   2  13         11.93         29.53        47.94 o                         
  -8   2  13          8.13         38.03        40.92 o                         
  -6   2  13          7.69         16.35        44.44 o                         
  -4   2  13        326.57        478.24        83.56 o                         
  -2   2  13       3387.56       3667.02       138.23 o                         
   0   2  13        229.66        244.20        43.60 o                         
   2   2  13        508.27        371.36        66.21 o                         
   4   2  13        104.65        -24.10        57.31 o                         
 -21   3  13        239.25         14.74        57.02 o                         
 -19   3  13        184.77        224.69        60.66 o                         
 -17   3  13        193.66         61.77        58.04 o                         
 -15   3  13          1.62         83.24        41.45 o                         
 -13   3  13       4579.27       5286.18       221.63 o                         
 -11   3  13        963.73        974.49        86.61 o                         
  -9   3  13       1843.98       1957.83       117.98 o                         
  -7   3  13        808.09        908.59        69.95 o                         
  -5   3  13        947.86        840.15        97.82 o                         
  -3   3  13       8551.70       9897.50       322.37 o                         
  -1   3  13       1067.61       1065.34        61.94 o                         
   1   3  13          2.30        -46.86        46.86 o                         
   3   3  13          1.75        -22.66        50.81 o                         
 -20   4  13       1892.62       1830.78       138.41 o                         
 -18   4  13        555.86        448.33        73.51 o                         
 -16   4  13         92.86         16.70        42.75 o                         
 -14   4  13       5942.37       6091.16       240.39 o                         
 -12   4  13        785.86        918.27        90.79 o                         
 -10   4  13       1356.91       1399.62       100.73 o                         
  -8   4  13       5520.49       5390.36       160.86 o                         
  -6   4  13        617.79        616.63        60.94 o                         
  -4   4  13         42.72        102.28        50.39 o                         
  -2   4  13       1070.85       1155.84        59.41 o                         
   0   4  13         98.21        169.67        49.11 o                         
   2   4  13        131.65        185.41        83.63 o                         
   4   4  13        397.55        200.29        63.63 o                         
 -19   5  13         45.74         62.33        87.47 o                         
 -17   5  13         15.61        -43.00        53.02 o                         
 -15   5  13       1102.41       1090.56        82.58 o                         
 -13   5  13       2062.79       2012.87       134.99 o                         
 -11   5  13        347.19        454.61        68.38 o                         
  -9   5  13        245.18        283.05        54.25 o                         
  -7   5  13        240.96        198.39        64.83 o                         
  -5   5  13       2110.74       2622.52       127.42 o                         
  -3   5  13       1606.82       1772.36        76.19 o                         
  -1   5  13        846.74        820.40        63.71 o                         
   1   5  13        426.77        382.07        59.81 o                         
 -18   6  13        869.12        755.78        75.18 o                         
 -16   6  13       1475.06       1188.01        93.34 o                         
 -14   6  13         18.95        -53.15        53.15 o                         
 -12   6  13       1394.53       1133.37        99.00 o                         
 -10   6  13        112.44        118.06        55.57 o                         
  -8   6  13       3480.90       3588.78       154.77 o                         
  -6   6  13        919.84       1013.71        88.33 o                         
  -4   6  13         90.69         46.61        54.23 o                         
  -2   6  13       1797.63       1535.42        95.51 o                         
   0   6  13         87.91        126.36        56.09 o                         
 -15   7  13        166.00        110.76        66.30 o                         
 -13   7  13        342.61        206.92        80.85 o                         
 -11   7  13        528.27        423.44        63.04 o                         
  -9   7  13       5029.43       5271.01       277.47 o                         
  -7   7  13       1385.06       1245.32        85.08 o                         
  -5   7  13       1358.25       1193.09        84.11 o                         
  -3   7  13          5.34         25.90        71.39 o                         
  -1   7  13        532.66        455.06        71.10 o                         
 -12   8  13        167.31         88.66        74.97 o                         
 -10   8  13       1973.35       1819.72        86.15 o                         
  -8   8  13       2133.96       2171.59       100.98 o                         
  -6   8  13        710.35        774.29        76.81 o                         
 -22   0  14       3024.67       2977.66       266.16 o                         
 -20   0  14       1105.39       1129.07       120.71 o                         
 -18   0  14       7979.35       8754.96       405.27 o                         
 -16   0  14        985.18        916.49        89.95 o                         
 -14   0  14        112.63        178.37        67.98 o                         
 -12   0  14       1427.34       1500.58       128.48 o                         
 -10   0  14        878.60        947.28        99.57 o                         
  -8   0  14       4860.71       5098.31       390.44 o                         
  -6   0  14         17.33         43.16       116.61 o                         
  -4   0  14       1472.93       1777.13       159.34 o                         
  -2   0  14       1348.60       1536.70       150.90 o                         
   0   0  14       2154.50       2509.33       290.48 o                         
   2   0  14       6046.93       6800.00       371.01 o                         
 -21   1  14       2668.56       2723.16       154.62 o                         
 -19   1  14       3198.97       3260.83       142.71 o                         
 -17   1  14        393.82        372.33        56.37 o                         
 -15   1  14        590.86        579.02        58.58 o                         
 -13   1  14        532.47        417.34        53.26 o                         
 -11   1  14       6248.18       6063.14       196.63 o                         
  -9   1  14       4596.95       4280.19       161.16 o                         
  -7   1  14       3023.18       2986.86       153.83 o                         
  -5   1  14        778.58       1100.39       135.63 o                         
  -3   1  14        354.32        493.63        71.99 o                         
  -1   1  14       3094.07       3718.70       202.46 o                         
   1   1  14       2149.23       2358.28       140.16 o                         
   3   1  14        963.05        947.24       102.92 o                         
 -22   2  14        189.78         24.20        85.26 o                         
 -20   2  14       2083.32       1919.41       108.54 o                         
 -18   2  14        182.99        178.11        60.78 o                         
 -16   2  14       2256.68       2478.54       119.96 o                         
 -14   2  14       1494.44       1389.08        81.33 o                         
 -12   2  14        289.54        267.05        47.35 o                         
 -10   2  14       4848.54       4860.56       213.06 o                         
  -8   2  14        372.29        302.68        69.12 o                         
  -6   2  14       1580.75       1926.81       152.24 o                         
  -4   2  14         47.45         47.79        55.72 o                         
  -2   2  14       1926.84       2017.98       133.82 o                         
   0   2  14       3975.63       4293.58       269.77 o                         
   2   2  14        127.21        160.24       107.32 o                         
 -21   3  14        183.76        199.06        67.28 o                         
 -19   3  14        836.59        670.39        85.78 o                         
 -17   3  14       4119.45       4086.78       151.07 o                         
 -15   3  14        439.76        440.16        59.55 o                         
 -13   3  14       2749.92       2806.88       129.92 o                         
 -11   3  14        563.30        400.78        75.10 o                         
  -9   3  14       3507.08       3530.10       164.85 o                         
  -7   3  14       1031.06       1100.49        69.45 o                         
  -5   3  14         21.94         12.51        49.62 o                         
  -3   3  14        904.39        989.85        75.71 o                         
  -1   3  14        141.24        113.23        47.90 o                         
   1   3  14       1192.22       1179.49        78.74 o                         
 -20   4  14         29.91        -66.41        66.41 o                         
 -18   4  14       1169.76        983.83        71.24 o                         
 -16   4  14       1966.59       1873.38       109.27 o                         
 -14   4  14        926.43        885.61        80.80 o                         
 -12   4  14       1585.11       1562.48       181.57 o                         
 -10   4  14         86.61          8.57        65.66 o                         
  -8   4  14       1214.10       1204.61        70.47 o                         
  -6   4  14        934.63       1116.90        89.92 o                         
  -4   4  14       1620.99       1827.23       155.60 o                         
  -2   4  14        426.88        425.76        54.38 o                         
   0   4  14         23.35         33.46        50.10 o                         
 -19   5  14         50.15        -30.25        74.87 o                         
 -17   5  14         89.37        -56.97        56.97 o                         
 -15   5  14       4898.47       5221.07       196.28 o                         
 -13   5  14        768.60        675.98        76.22 o                         
 -11   5  14        148.25        137.62        52.28 o                         
  -9   5  14        276.84        207.22        83.88 o                         
  -7   5  14        516.52        475.42        73.57 o                         
  -5   5  14      10414.37      10058.32       379.34 o                         
  -3   5  14       2146.31       1894.98        92.30 o                         
  -1   5  14       3868.81       3819.06       196.48 o                         
 -16   6  14        805.40        825.86        90.20 o                         
 -14   6  14       2742.18       2852.76       144.90 o                         
 -12   6  14        854.56        837.64        82.87 o                         
 -10   6  14         91.79         19.73        57.57 o                         
  -8   6  14        331.97        267.44        70.28 o                         
  -6   6  14       2083.31       1969.50       123.23 o                         
  -4   6  14       3425.22       3582.81       145.15 o                         
  -2   6  14         85.87        -16.84        79.13 o                         
 -13   7  14       2019.90       1963.03       150.47 o                         
 -11   7  14        274.59        375.77        77.30 o                         
  -9   7  14         79.74        -37.12        63.97 o                         
  -7   7  14        292.29        296.56        67.01 o                         
  -5   7  14        296.40        296.87       126.22 o                         
 -21   1  15         24.86         30.81        66.52 o                         
 -19   1  15         50.97        -29.89        52.72 o                         
 -17   1  15       1190.26       1445.04        86.45 o                         
 -15   1  15        595.73        694.28        64.62 o                         
 -13   1  15       2018.86       2086.80       105.92 o                         
 -11   1  15         15.87        101.90        45.86 o                         
  -9   1  15       2010.97       1892.79       102.77 o                         
  -7   1  15       1430.65       1143.80       131.42 o                         
  -5   1  15        813.25       1009.25       117.05 o                         
  -3   1  15        346.67        391.24        74.87 o                         
  -1   1  15       1081.88       1224.78       148.52 o                         
   1   1  15       1154.29       1108.46       108.20 o                         
 -20   2  15        781.34        615.13        73.88 o                         
 -18   2  15        975.37        918.50        78.18 o                         
 -16   2  15        568.59        524.91        59.57 o                         
 -14   2  15        798.92        986.51        91.40 o                         
 -12   2  15       1224.64       1215.24        93.39 o                         
 -10   2  15        226.07        150.33        67.68 o                         
  -8   2  15       1395.12       1530.66       100.22 o                         
  -6   2  15        240.09        191.75        65.33 o                         
  -4   2  15       2321.33       2514.52       164.21 o                         
  -2   2  15        263.41        424.49        87.27 o                         
   0   2  15        463.59        440.63        71.51 o                         
 -19   3  15          2.12        -59.16        59.16 o                         
 -17   3  15        626.57        594.08        66.67 o                         
 -15   3  15       1434.39       1265.55        94.82 o                         
 -13   3  15        373.64        475.02        72.00 o                         
 -11   3  15       1213.79       1169.36       109.27 o                         
  -9   3  15        294.01        266.66        75.70 o                         
  -7   3  15        625.34        544.96        75.89 o                         
  -5   3  15       1197.24       1239.52       105.45 o                         
  -3   3  15        752.11        706.86        81.20 o                         
  -1   3  15        351.55        374.16        66.48 o                         
 -18   4  15        240.90        213.78        64.45 o                         
 -16   4  15       3723.98       3755.62       162.74 o                         
 -14   4  15         48.04        -62.46        62.46 o                         
 -12   4  15        297.48        334.89        85.00 o                         
 -10   4  15          2.54        -64.77        64.77 o                         
  -8   4  15         12.53        -63.85        63.85 o                         
  -6   4  15       5760.03       5776.97       223.02 o                         
  -4   4  15       1389.93       1405.85       107.39 o                         
  -2   4  15        660.16        589.38        75.86 o                         
 -17   5  15          7.65        -71.22        71.22 o                         
 -15   5  15        995.90        800.36        85.51 o                         
 -13   5  15        777.75        694.73        82.64 o                         
 -11   5  15        217.28        218.97        71.24 o                         
  -9   5  15        156.74        129.02        76.48 o                         
  -7   5  15        338.00        330.33        75.46 o                         
  -5   5  15        778.46        724.81        90.26 o                         
  -3   5  15        507.85        372.86        85.51 o                         
 -14   6  15       1754.42       1571.40       111.89 o                         
 -12   6  15        628.70        403.29        77.56 o                         
 -10   6  15        570.38        540.02        78.42 o                         
  -8   6  15        763.69       1002.09       102.01 o                         
 -20   0  16       1591.21       1655.35       351.34 o                         
 -18   0  16         22.19         68.75       109.22 o                         
 -16   0  16        612.28        747.60        91.43 o                         
 -12   0  16        761.38        831.23       148.94 o                         
 -10   0  16        456.13        562.01       166.60 o                         
  -8   0  16         54.66        413.60       140.00 o                         
  -6   0  16       1114.29       1015.19       177.31 o                         
  -4   0  16       4602.09       3081.67       333.92 o                         
  -2   0  16       1102.58       1198.55       160.85 o                         
 -19   1  16         43.68         25.76        55.58 o                         
 -17   1  16         55.91         40.42        49.59 o                         
 -15   1  16        440.82        400.83        64.94 o                         
 -13   1  16       3109.90       3360.63       138.10 o                         
 -11   1  16       4381.83       4460.33       158.93 o                         
  -9   1  16        132.75        192.44        81.42 o                         
  -7   1  16        405.96        362.55       106.74 o                         
  -5   1  16       1108.90        927.00       119.18 o                         
  -3   1  16       2937.06       3015.29       278.84 o                         
 -18   2  16         50.40        -58.33        58.33 o                         
 -16   2  16       1406.89       1308.01        90.82 o                         
 -14   2  16         38.26         50.20        53.41 o                         
 -12   2  16       5040.92       4944.53       193.57 o                         
 -10   2  16       1619.34       1880.00       130.27 o                         
  -8   2  16         76.95         25.96        75.15 o                         
  -6   2  16       1287.21       1254.78       104.68 o                         
  -4   2  16         25.38         29.23        67.78 o                         
 -17   3  16        719.59        617.17        81.56 o                         
 -15   3  16       1818.45       1652.93       149.26 o                         
 -13   3  16        928.14        874.90        88.79 o                         
 -11   3  16          7.66          0.96        77.06 o                         
  -9   3  16       5401.31       5222.47       241.78 o                         
  -7   3  16        333.77        162.21        70.48 o                         
  -5   3  16       1218.36       1056.33       109.01 o                         
 -16   4  16       1429.84       1309.93       113.20 o                         
 -14   4  16        603.12        703.81        97.69 o                         
 -12   4  16         50.35         10.15        72.28 o                         
 -10   4  16        377.54        354.66        88.17 o                         
  -8   4  16       2696.45       2698.02       152.09 o                         
  -6   4  16       1372.55       1256.44       111.17 o                         
 -11   5  16        964.76        805.96       103.96 o                         
  -9   5  16         56.50         88.64        80.26 o                         
 -15   1  17        237.25        155.95        59.35 o                         
 -13   1  17        140.37         76.01        59.36 o                         
 -11   1  17         89.67        138.50        69.38 o                         
  -9   1  17         88.33         59.02       122.39 o                         
  -7   1  17        712.15       1102.58       164.97 o                         
 -14   2  17         17.02        -79.14        79.14 o                         
 -12   2  17       1112.47       1014.82        96.73 o                         
 -10   2  17       1244.99       1149.46       123.43 o                         
  -8   2  17        643.19        521.26       103.59 o                         
 -13   3  17        392.16        212.35        75.87 o                         
 -11   3  17         12.94        -84.21        84.21 o                         
                                                                                
